# Supplementary material for: Engaging natural regulatory myeloid cells to restrict T-cell hyperactivation-induced liver inflammation via extracellular vesicle-mediated purine metabolism regulation
Source: Theranostics. 2024 Aug 12;14(12):4874–93. doi: 10.7150/thno.97427 (PMC11373623; doi:10.7150/thno.97427)
Supplement: Supplementary file 1 — Supplementary figures and tables. [file thnov14p4874s1.zip]

Archive with 9 entries (8 files):
- Supplementary information/
- Supplementary information/Table S4_Diff_gene_ConA and NC.xlsx
- __MACOSX/Supplementary information/._Table S4_Diff_gene_ConA and NC.xlsx
- Supplementary information/Table S9_Diff_gene_INO and Ctrl.xlsx
- __MACOSX/Supplementary information/._Table S9_Diff_gene_INO and Ctrl.xlsx
- Supplementary information/Supplementary information.docx
- __MACOSX/Supplementary information/._Supplementary information.docx
- Supplementary information/Table S5_Diff_gene_ConA+M and ConA.xlsx
- __MACOSX/Supplementary information/._Table S5_Diff_gene_ConA+M and ConA.xlsx
