# Supplementary material for: Engaging natural regulatory myeloid cells to restrict T-cell hyperactivation-induced liver inflammation via extracellular vesicle-mediated purine metabolism regulation
Source: Theranostics. 2024 Aug 12;14(12):4874–93. doi: 10.7150/thno.97427 (PMC11373623; doi:10.7150/thno.97427)
Supplement: Supplementary file 1 — Supplementary figures and tables. [file thnov14p4874s1.zip › Supplementary information/Table S4_Diff_gene_ConA and NC.xlsx]

## Sheet: Sheet1
ID	NC_1	NC_2	NC_3	NC_4	ConA_1	ConA_2	ConA_3	ConA_4	log2FC	FDR
ENSMUSG00000028185	7.50161	8.16934	6.6583	6.42199	6.38439	5.80314	3.50018	2.11483	-1.00753	0.00120866
ENSMUSG00000028186	430.026	358.929	441.328	307.366	186.205	296.725	142.13	130.987	-1.3263	1.72617e-07
ENSMUSG00000028238	3.74516	5.42538	7.74138	8.17833	0.375028	0.033309	0.089808	0.396295	-5.00144	1.41332e-17
ENSMUSG00000033860	2013.98	1516.73	968.809	1515.99	5146.44	8534.7	6423.44	8753.8	2.00057	3.68741e-11
ENSMUSG00000069835	15.0038	14.0988	17.7353	12.7722	11.1362	6.40895	7.82092	3.12479	-1.36298	3.25745e-05
ENSMUSG00000027404	24.5133	14.7066	13.8268	21.7107	23.1826	42.3318	58.0234	66.1018	1.11263	0.00558926
ENSMUSG00000058569	28.4146	29.0323	34.4116	29.0342	110.08	115.277	92.7185	110.205	1.56127	5.6234e-25
ENSMUSG00000021585	6.31743	5.24915	6.14265	5.91384	14.2023	18.8993	17.2451	22.341	1.21988	2.67032e-09
ENSMUSG00000030888	2.18146	1.11633	1.64275	1.48566	1.92206	3.70717	4.18215	6.26933	1.1261	0.0086349
ENSMUSG00000003824	5.13875	5.52284	4.01752	7.37623	2.17317	2.15562	1.8334	1.04017	-1.66756	8.57209e-08
ENSMUSG00000098557	1.81069	3.0597	1.90838	2.31679	1.27554	1.26677	1.25909	1.61088	-1.00769	0.000294716
ENSMUSG00000029915	0	0	0.016888	0	0.495131	0.3633	0.449296	0.624811	6.6301	1.14572e-08
Mus_musculus_newGene_5314	0.065146	0.273231	0.343883	0.214281	6.01676	9.73314	11.5319	8.61165	4.72148	1.10417e-18
ENSMUSG00000043263	0.696041	1.04175	0.994403	1.31494	6.92741	5.21358	5.72261	4.45064	2.18752	1.3381e-21
ENSMUSG00000017723	4.68041	6.94773	10.4596	5.0043	14.221	13.7109	19.89	20.0663	1.07906	0.00171964
ENSMUSG00000011267	0.649997	0.438278	0.734389	0.539741	2.98787	2.94979	2.29578	2.12894	1.84453	2.50531e-12
ENSMUSG00000027405	6.7691	10.1308	11.4967	11.2264	36.1579	26.2984	28.8928	35.9703	1.43564	3.00949e-08
ENSMUSG00000027406	91.2073	65.8918	81.3494	88.7325	41.5	45.595	31.848	30.5842	-1.40246	1.10737e-17
ENSMUSG00000041132	21.8586	32.9081	41.8129	21.1319	12.5034	11.1289	5.29332	3.89933	-2.25694	7.06067e-09
ENSMUSG00000041135	1.42983	1.11821	1.58501	1.5188	3.76089	5.98319	5.67644	8.15748	1.81296	8.8388e-09
ENSMUSG00000027408	0.527014	0.536063	0.361146	0.596013	1.18343	1.71982	2.29154	1.41973	1.42031	1.68466e-05
ENSMUSG00000055401	28.896	26.1047	24.3553	30.6823	100.562	91.3781	88.4656	58.1403	1.32895	4.94848e-15
Mus_musculus_newGene_866	0.88244	1.47962	2.46376	1.71182	1.47218	1.13341	0.987271	0.925563	-1.0892	0.00270994
Mus_musculus_newGene_867	0.885606	1.06597	1.50401	0.838176	1.3479	2.82393	3.83593	1.9584	1.00098	0.00432137
ENSMUSG00000025269	1.02803	1.16663	1.61181	1.08569	6.36615	3.87188	2.94497	2.37135	1.09183	3.08694e-05
ENSMUSG00000025260	132.183	122.551	156.33	222.932	51.6402	40.2956	47.1089	38.7179	-2.09861	1.36236e-21
ENSMUSG00000060131	0.122382	0.158843	0.132233	0.261758	0.65085	0.855569	0.65621	0.435261	1.62884	8.96842e-07
ENSMUSG00000067780	0.021551	0.023719	0.018281	0.013419	0.192783	0.225026	0.578861	0.650866	4.03496	1.23276e-10
ENSMUSG00000053279	302.788	209.834	231.991	298.43	51.211	46.2834	32.0079	29.2001	-3.00814	4.06908e-48
ENSMUSG00000019935	2.02208	2.23999	1.10747	1.45041	0.271211	0.121741	0.057285	0.103887	-3.89176	1.12893e-18
ENSMUSG00000020340	0.190704	0.246872	0.32816	0.287352	1.14959	1.84729	1.59936	1.54703	2.26548	2.05633e-18
ENSMUSG00000062421	3.53716	3.18877	2.24012	3.7409	5.68617	7.87025	8.27997	10.1573	1.03889	0.000277833
ENSMUSG00000031917	2.61152	2.78305	3.57772	2.91848	8.01072	8.04514	8.58823	8.66386	1.22265	2.65953e-11
ENSMUSG00000030353	0.06699	0.093486	0.268507	0.048977	0.686237	0.79463	0.974148	0.71063	2.65626	3.02698e-07
ENSMUSG00000073460	0.628623	1.22748	2.19964	0.786069	0.507729	0.422607	0.283865	0.649327	-1.32705	0.00399569
ENSMUSG00000026950	0.720542	0.658206	1.11402	0.989575	0.247299	0.215676	0.115208	0.08791	-2.38011	1.96265e-11
ENSMUSG00000075704	17.9775	12.7083	16.5651	14.1849	8.70325	8.59041	10.142	7.54903	-1.13899	7.44382e-10
ENSMUSG00000075703	7.11572	5.59317	5.22698	6.16406	3.7267	3.66528	3.4215	3.15639	-1.03538	2.86553e-09
ENSMUSG00000056812	0.29571	0.145268	0.058255	0.267886	0.430047	0.569509	1.17471	0.675821	1.56215	0.00326927
ENSMUSG00000043068	11.4182	7.45403	5.90158	12.9359	0.680104	0.576806	0.427404	0.324039	-4.47684	4.60143e-40
ENSMUSG00000043067	8.31038	6.38167	7.72126	5.73141	33.0723	38.5155	26.3737	13.9542	1.63228	1.27421e-09
ENSMUSG00000028882	2.76619	2.50308	2.60828	2.8384	4.80687	6.65156	6.67099	7.74483	1.00002	4.91164e-05
ENSMUSG00000028883	0.044193	0.073007	0.13769	0.061883	0.220877	0.295961	0.250953	0.364862	1.55827	0.0006413
ENSMUSG00000028884	2.10313	1.05832	1.44317	2.16391	4.60001	6.15646	6.38339	5.57339	1.48101	1.94414e-07
ENSMUSG00000028885	0.152329	0.226254	0.104623	0.23558	0.51084	0.472745	0.633975	1.10468	1.65002	0.00278017
ENSMUSG00000028889	7.65494	6.89792	11.356	7.78938	19.0659	21.7662	20.0662	24.2015	1.13439	1.32616e-06
ENSMUSG00000034634	2.34375	2.67092	3.06016	15.044	63.4381	108.589	92.5517	81.4095	3.64675	2.19796e-11
ENSMUSG00000034987	0.031102	0.073862	0	0.030846	0.568594	0.350567	0.369777	0.415057	3.13431	6.88257e-07
ENSMUSG00000032679	38.2999	34.9979	42.183	34.346	9.47476	10.2582	10.3656	6.66276	-2.29806	5.82422e-53
ENSMUSG00000021638	4.63865	4.34516	3.06585	2.99684	1.76497	1.95667	0.959811	1.54006	-1.61281	3.56924e-09
ENSMUSG00000074151	2.87754	5.31119	6.84645	5.54378	22.8539	15.0615	15.6087	6.94122	1.40072	2.02256e-06
ENSMUSG00000033985	3.48079	2.46095	3.32632	2.24047	2.05599	2.38989	1.24745	1.17223	-1.0504	0.000183983
ENSMUSG00000024948	2.45031	4.04401	5.08711	4.405	3.25349	2.59677	2.24357	1.10638	-1.09489	0.000776025
ENSMUSG00000026542	142.036	129.383	89.1867	151.077	1332.54	1427.58	1275.66	548.275	2.85392	6.35076e-24
ENSMUSG00000026547	8.4888	8.13694	10.7858	10.0267	38.6971	36.4975	45.5798	41.8358	1.86236	1.20455e-23
ENSMUSG00000002059	1.76623	1.28364	2.32547	2.20404	3.35168	3.7971	8.91385	4.80965	1.29101	0.000852474
Mus_musculus_newGene_466	3.53931	0.812833	2.65164	5.90259	0.282584	0.840859	1.2989	1.05872	-2.01817	0.00110851
Mus_musculus_newGene_5295	7.88678	8.84684	12.5638	6.33099	5.06348	3.59247	3.97312	3.6845	-1.39135	8.42312e-08
Mus_musculus_newGene_5299	0	0.053689	0	0.031276	0.990427	1.58792	2.96719	1.16332	5.14187	4.21318e-11
Mus_musculus_newGene_1639	0.319271	1.19056	1.53516	0.793174	2.28614	3.74544	6.86274	2.44967	1.67406	0.00154388
ENSMUSG00000001507	1.27696	1.20132	1.20795	1.1519	2.44486	2.66364	3.11061	3.74602	1.06086	3.60687e-05
ENSMUSG00000019261	1.73846	2.094	2.13626	1.83605	4.77034	4.57018	5.02006	5.75056	1.14877	1.18366e-07
ENSMUSG00000022052	3.35798	3.32458	3.306	3.2996	6.04786	8.658	7.35875	10.2639	1.03464	3.77011e-05
ENSMUSG00000010025	130.265	119.112	134.308	152.157	15.3761	18.5052	17.0956	8.94316	-3.42659	1.85793e-71
ENSMUSG00000010651	622.188	671.718	731.949	853.087	33.811	35.4874	106.491	138.034	-3.38612	1.59929e-12
ENSMUSG00000022010	43.6639	14.4982	19.3863	37.9138	9.33579	12.0872	9.43095	7.53313	-1.93574	1.17378e-08
ENSMUSG00000055612	0.637587	0.330842	0.5402	0.742492	2.99701	3.33773	3.61423	2.67449	2.21145	2.19644e-16
ENSMUSG00000052062	0.23794	0.106491	0.314357	0.235031	0.077024	0.055749	0.093409	0.085927	-1.73778	6.21208e-05
ENSMUSG00000028712	30.3909	33.0917	15.5992	59.2069	9.50558	9.21978	11.9349	10.7524	-2.0071	8.06306e-08
ENSMUSG00000028715	685.935	675.134	368.188	1087.06	65.7382	77.035	144.144	103.71	-3.09745	1.85167e-16
Mus_musculus_newGene_2383	1.52647	2.01609	1.511	2.42073	1.3027	0.755264	0.685663	0.106116	-1.70681	0.00146194
Mus_musculus_newGene_2386	0.776621	1.37664	1.42762	1.08331	0.206958	0.117323	0.038923	0.048944	-3.60847	4.08898e-14
ENSMUSG00000052392	15.4682	30.0996	33.8754	27.4707	2.27083	2.88333	3.52469	2.89643	-3.47323	6.70238e-37
ENSMUSG00000025092	0.232676	0.202374	0.396103	0.261579	0.070205	0.046166	0.035055	0.150891	-2.01569	0.000245326
ENSMUSG00000035873	3.08135	2.15163	2.80769	3.33418	6.5271	8.0045	8.33655	10.3177	1.30249	1.30689e-06
ENSMUSG00000035875	176.025	110.375	102.687	122.812	71.2042	71.7803	34.1298	22.665	-1.68676	1.44813e-06
ENSMUSG00000035878	11.8767	12.6088	12.951	12.3113	3.84173	3.74504	2.05474	0.696005	-2.59676	5.40559e-11
ENSMUSG00000022836	7.62259	8.52628	12.4803	9.00781	4.32535	3.58797	3.40763	2.69548	-1.71356	2.68277e-19
Mus_musculus_newGene_1809	0.02367	0.208803	0.485436	0.193785	0.945991	1.17397	2.04345	2.18846	2.57782	8.5715e-05
ENSMUSG00000039826	2.47981	1.3715	1.91027	1.93163	2.67692	3.93843	5.20831	6.30423	1.07163	0.00361357
ENSMUSG00000043953	0.648291	0.679758	0.694889	0.672286	17.2029	20.7199	14.947	18.3475	4.18413	6.41e-101
ENSMUSG00000030968	1.91223	3.35156	2.20135	2.94485	1.23144	1.18093	1.27678	0.997539	-1.40981	2.28403e-08
ENSMUSG00000030966	2.17667	1.98696	2.06307	2.35287	8.11337	7.70166	6.23731	5.08892	1.37325	3.54111e-17
ENSMUSG00000004105	3.06244	2.24383	1.76804	2.31099	0.244697	0.13379	0.256171	0.426911	-3.36756	3.036e-17
ENSMUSG00000070690	14.4564	21.2422	23.5012	16.2967	5.53454	4.54318	4.74304	3.63303	-2.30191	3.30497e-28
ENSMUSG00000070691	0.055426	0.077957	0.107637	0.105314	0.885342	0.786445	0.794843	0.689198	2.87925	4.36109e-18
ENSMUSG00000033705	0.237249	0.586581	0.749321	0.558283	0.187695	0.2033	0.168086	0.06791	-2.01504	1.78868e-06
ENSMUSG00000031708	100.063	109.088	122.35	109.814	65.6282	52.1641	71.597	58.8219	-1.09488	5.25369e-10
ENSMUSG00000023004	21.5348	21.1465	16.4176	29.6393	73.1594	99.5938	106.326	106.035	1.86257	3.02489e-13
ENSMUSG00000026037	1.10388	0.539405	0.769299	0.812554	2.23505	2.53821	2.21066	2.72365	1.33526	1.69968e-06
ENSMUSG00000026034	24.0063	35.5725	54.4521	36.4847	29.6169	22.9663	22.6147	11.6238	-1.09133	0.000445527
ENSMUSG00000034285	111.406	94.2236	96.6775	100.498	33.0116	28.3399	20.3871	13.4991	-2.43594	2.60352e-27
ENSMUSG00000073633	5.62043	4.58374	9.01854	5.22994	2.71627	2.14787	1.68486	2.26024	-1.72155	5.63284e-09
ENSMUSG00000049555	9.21878	8.37896	6.05316	7.31095	1.8167	1.37038	0.958052	0.778304	-2.94996	4.88743e-28
ENSMUSG00000040428	0.529363	0.5843	0.903401	0.410944	8.9684	4.52454	2.61183	0.639935	2.31589	8.89329e-05
ENSMUSG00000022351	8.91266	9.78581	5.59071	9.51591	49.3019	61.8077	53.3101	37.2741	2.28343	1.6544e-23
ENSMUSG00000045790	0.318511	0.346944	0.317385	0.471228	2.79532	3.91203	1.99807	1.65957	2.50653	3.84079e-17
ENSMUSG00000042216	0.560475	0.382594	0.237657	0.408116	1.30999	2.02576	2.25529	2.37819	1.98584	1.17069e-09
ENSMUSG00000032420	10.3739	5.64404	3.73473	9.62199	1.37471	2.43345	2.58492	4.10292	-1.70821	0.000151085
ENSMUSG00000031147	6.85636	7.54614	7.06846	7.7644	1.28636	1.15971	1.37548	0.409451	-3.07841	2.20186e-26
Mus_musculus_newGene_5649	1.94001	2.43423	2.46388	2.56569	0.51383	0.286779	0.439982	0.600518	-2.55382	5.40666e-15
ENSMUSG00000041540	1.34894	1.24276	1.59397	1.05748	0.616316	0.474315	0.487587	0.23297	-1.77596	5.64989e-11
ENSMUSG00000024590	1.63815	1.03271	1.10072	1.39663	3.36	4.55862	3.55465	3.65582	1.27658	2.53342e-08
Mus_musculus_newGene_4263	0.871406	2.622	2.83763	1.40067	0.459213	0.324904	0.124528	0.210929	-2.69318	3.42826e-10
ENSMUSG00000047496	3.06524	2.75791	2.82149	2.36888	0.805454	0.944873	0.778425	0.632235	-2.07278	2.78462e-38
Mus_musculus_newGene_3818	2.09217	2.55036	4.16154	2.45378	8.30124	6.83832	7.01349	7.69934	1.11082	9.38424e-05
Mus_musculus_newGene_587	32.0916	16.3574	7.51865	20.0587	0.292019	0.190246	0	0.052805	-7.20398	1.25513e-30
Mus_musculus_newGene_2850	0.520958	2.01193	0.553515	1.0707	0.055673	0.042876	0.185242	0.060205	-3.65332	3.41255e-09
ENSMUSG00000093916	0.903383	0.731918	0.578153	1.09336	7.96309	9.83071	10.3721	2.54593	2.87247	1.40105e-11
ENSMUSG00000016529	0.173575	0.191181	0	0.104385	1.39659	1.21081	1.17802	1.76515	3.18476	6.98849e-08
ENSMUSG00000016526	0.621302	0.260328	0.445323	0.349605	1.37517	1.31752	1.32733	1.33349	1.40987	7.48236e-06
ENSMUSG00000036138	132.299	119.063	141.257	168.423	46.2146	57.0042	53.922	61.7157	-1.61106	4.63338e-16
ENSMUSG00000099041	2.78456	7.74028	7.78809	6.34433	2.48415	1.45192	0.393969	0.249443	-2.76496	4.02575e-06
ENSMUSG00000051934	0.995674	1.03552	1.00525	0.968201	2.43742	2.15051	2.69407	2.39323	1.00216	1.42206e-06
ENSMUSG00000023243	5.54846	3.68878	4.98294	4.04819	1.81567	2.06034	1.45876	1.47556	-1.69661	1.0501e-17
ENSMUSG00000023249	10.1131	7.88836	7.40205	9.4546	48.3614	41.4216	34.2066	8.13441	1.62504	6.65412e-05
ENSMUSG00000055137	14.3015	10.7949	15.2067	10.7519	2.95749	3.41716	2.97256	2.4818	-2.41312	7.11746e-39
Mus_musculus_newGene_3489	0.016525	0.023705	0	0.050028	1.51738	1.54401	1.70707	2.83258	5.86378	2.03804e-25
Mus_musculus_newGene_6515	10.1501	7.85743	15.9636	10.6646	7.36078	4.70858	5.35867	2.52096	-1.44432	1.14187e-05
Mus_musculus_newGene_3732	0.015658	0.030308	0.340438	0.032534	0.632661	0.616887	1.77669	0.856541	3.19173	4.69406e-05
ENSMUSG00000029674	0.659772	0.923159	0.698652	0.866335	1.90725	2.48278	2.16614	1.96155	1.13289	1.23043e-07
ENSMUSG00000029675	0.9604	1.2799	1.7475	1.53167	0.990573	0.930352	0.664954	0.623169	-1.05828	3.98002e-05
ENSMUSG00000038145	7.2662	5.90212	8.55979	6.29692	3.65668	4.16829	4.02832	3.50265	-1.09727	2.86246e-10
ENSMUSG00000038141	1.08504	0.77127	0.974399	0.785614	1.95264	2.56085	2.23454	2.23151	1.03908	1.78615e-06
ENSMUSG00000038143	0.13497	0.138509	0.233581	0.172016	0.077922	0.058909	0.020638	0.047732	-1.86871	5.38405e-06
ENSMUSG00000025351	3.45924	4.26137	5.74665	4.59122	43.8466	63.6158	102.101	94.8241	3.83705	3.50385e-31
ENSMUSG00000025350	25.7646	23.0163	27.1003	30.4169	21.8693	18.3877	12.2301	12.004	-1.07095	1.06603e-07
Mus_musculus_newGene_2467	47.5269	44.9187	52.8751	52.7026	24.6881	21.2695	23.0858	21.2517	-1.32135	1.19521e-11
Mus_musculus_newGene_2464	1.88932	0.81186	0.712926	2.36754	0.070637	0.030084	0	0	-5.95519	3.82083e-13
ENSMUSG00000062825	44.8652	31.9639	38.2159	48.254	182.39	303.902	250.3	464.23	2.61953	6.92698e-15
ENSMUSG00000049950	1.48341	1.60884	2.55989	1.69891	8.64584	4.92657	5.01211	4.61436	1.37867	5.13647e-06
ENSMUSG00000052212	0	0.048817	0	0	0.737836	0.754054	1.67056	2.22705	6.32937	6.35292e-12
ENSMUSG00000024759	9.45211	8.08982	7.7701	8.34768	4.14885	4.80575	4.46014	4.33468	-1.19188	3.30571e-15
ENSMUSG00000021508	0.463794	0.348852	0.625512	0.728368	1.82044	2.43555	8.58732	8.15715	3.08839	6.4984e-08
ENSMUSG00000021509	2.66299	1.0975	2.17968	2.14325	0.818573	0.71418	0.310924	0.799566	-1.8622	1.98303e-06
ENSMUSG00000036278	35.016	26.3567	43.6394	23.7464	4.64289	3.26337	6.45798	11.9299	-2.48357	2.0983e-08
ENSMUSG00000022971	63.9781	63.3086	71.549	65.8156	38.7997	31.7476	21.5921	24.0152	-1.25115	1.96528e-16
ENSMUSG00000005465	0.177102	0.564949	0.37443	0.618619	1.65072	1.58043	1.18874	0.851115	1.28723	0.0017001
ENSMUSG00000112023	0.479058	1.90026	1.68946	1.11088	9.64792	6.10121	8.57385	5.36891	2.03252	1.94414e-07
ENSMUSG00000027225	0	0	0	0	1.00224	0.76394	0.903058	1.95626	8.29408	6.46251e-12
ENSMUSG00000027227	434.789	337.629	414.8	384.995	32.314	20.9874	9.90503	33.2389	-4.2702	2.46983e-32
ENSMUSG00000029992	1.75922	1.51532	2.72759	1.61953	6.95778	9.56321	7.04928	7.63869	1.80272	1.37088e-15
ENSMUSG00000029999	2.99833	2.46641	2.59628	2.35614	6.37622	9.74215	7.63168	5.91852	1.22603	5.99932e-11
ENSMUSG00000073771	0.58475	0.426476	0.637144	0.403718	1.13394	1.2662	1.42039	1.06937	1.00648	0.00211492
ENSMUSG00000034127	0.130621	0.248666	0.705355	0.648921	1.34705	4.50151	2.25609	5.77656	2.72922	9.23169e-06
ENSMUSG00000074093	3.01491	1.58996	1.54676	1.93477	0.765836	0.904877	0.682364	0.325569	-1.88818	4.30704e-08
ENSMUSG00000094806	588.238	617.864	673.54	532.827	184.399	155.607	184.181	222.122	-1.98827	8.65088e-23
ENSMUSG00000046432	0.985912	1.08244	0.70438	1.14184	2.69881	2.29156	2.64443	2.38508	1.16372	0.000391951
Mus_musculus_newGene_4440	1.15085	0.989707	1.72261	1.13944	0.198549	0	0	0.026942	-5.09257	3.6282e-11
ENSMUSG00000035299	1.19277	0.47816	0.594024	0.825908	3.37842	5.18945	4.47201	6.50274	2.47452	4.69685e-11
ENSMUSG00000027340	2.92441	5.52706	4.74944	3.29102	1.94707	1.97493	2.13424	2.79473	-1.14465	0.000199779
ENSMUSG00000075324	0.586354	0.580822	0.632309	0.679084	0.346731	0.345994	0.217952	0.097415	-1.60378	1.4224e-06
Mus_musculus_newGene_1194	0.276181	0.356772	0.443123	0.372339	0.108099	0.021725	0.023616	0	-3.45475	6.27496e-07
ENSMUSG00000001156	0.679345	0.994842	1.15536	0.839317	10.5282	10.0129	8.02981	8.46691	3.05024	1.15767e-53
ENSMUSG00000078899	0.46751	0.475413	0.592185	0.460832	0.473986	0.354934	0.24469	0.132325	-1.02466	0.00690932
ENSMUSG00000040263	5.78294	4.735	4.97027	6.28701	15.0358	16.4034	15.7167	11.2317	1.14133	6.72576e-13
ENSMUSG00000040268	1.21191	1.66998	1.53628	1.9734	3.87092	4.9823	4.01449	4.14284	1.01962	2.15175e-08
ENSMUSG00000024254	24.0849	15.7493	23.5152	14.85	6.23233	6.57371	4.9044	6.31802	-2.07042	2.33247e-20
ENSMUSG00000059481	969.574	732.6	690.064	749.789	428.767	511.265	352.329	395.865	-1.17355	1.76188e-10
ENSMUSG00000005107	10.6862	6.34713	9.0676	6.78347	2.29668	1.48108	1.16038	1.48192	-2.647	9.17332e-27
ENSMUSG00000015354	0.402625	0.771254	0.297904	0.377723	0.038171	0.091676	0.051508	0.116393	-2.85164	7.30836e-08
ENSMUSG00000040483	6.63941	6.99339	6.6016	11.037	70.5041	50.9558	43.4013	28.0481	2.45594	6.71024e-24
ENSMUSG00000040488	7.09267	4.52667	5.78619	5.36887	1.12225	2.08594	2.03394	4.0741	-1.49296	0.000265095
ENSMUSG00000057228	37.7044	29.2139	31.3642	39.5017	8.94196	7.41589	10.6077	5.29039	-2.3748	9.54774e-27
ENSMUSG00000057229	16.2521	16.3113	20.023	19.4939	10.7515	8.91986	7.8245	5.49032	-1.41719	2.89431e-16
ENSMUSG00000016194	436.487	429.55	526.848	333.887	87.6109	72.445	77.8343	118.059	-2.53933	3.57847e-20
ENSMUSG00000018042	96.7252	93.0238	117.366	80.6511	45.8843	39.3825	32.8867	34.1811	-1.59453	5.61013e-22
ENSMUSG00000053411	3.35223	3.87194	4.15466	3.07389	2.63852	2.07342	2.06782	1.57125	-1.01501	6.6735e-07
ENSMUSG00000002346	22.7611	24.1653	21.3181	25.9499	8.22142	9.73321	10.1613	3.08052	-1.90859	5.85514e-10
ENSMUSG00000037035	0.334332	0.339571	0.657076	0.448491	1.46088	2.36735	3.08285	4.28858	2.43339	5.01393e-09
ENSMUSG00000020926	0.824016	1.27107	5.31284	0.441249	0.392212	0.481705	0.397606	0.37924	-2.48723	0.000108042
ENSMUSG00000020929	5.26345	4.21861	3.71206	5.11193	10.3821	12.6258	12.2359	16.2784	1.24425	1.58222e-06
ENSMUSG00000030022	0.115871	0.111388	0.168616	0.171356	0.441582	0.68766	0.806516	0.774086	1.99427	1.36518e-09
ENSMUSG00000109324	5.96285	6.03552	5.21235	5.64806	13.3014	18.0501	23.0884	30.5033	1.65806	1.10482e-07
ENSMUSG00000039501	5.46428	4.27012	4.29481	4.92954	29.7572	32.163	19.707	17.953	2.09768	1.45348e-26
ENSMUSG00000056899	17.3223	20.9063	25.0315	23.2887	14.6192	10.1893	11.0715	9.50562	-1.18445	7.27201e-11
ENSMUSG00000021326	3.27792	2.86602	3.90288	3.211	6.40556	13.3557	11.9839	9.27864	1.04166	9.49107e-07
ENSMUSG00000022439	0.374252	0.366692	0.432325	0.636765	1.28639	1.4343	2.1919	1.37092	1.51951	4.04655e-06
ENSMUSG00000025781	191.802	185.038	200.344	208.793	133.306	117.203	91.9017	95.1772	-1.12309	1.07945e-15
ENSMUSG00000049858	49.734	20.4775	16.1355	34.5142	7.32033	13.9283	7.36294	4.97103	-2.15773	5.31589e-08
ENSMUSG00000035505	6.55298	5.09782	6.09627	6.87362	15.5506	17.2981	16.6131	16.3071	1.11454	6.38386e-12
ENSMUSG00000035504	352.718	258.02	277.249	359.003	97.0445	87.2597	69.8093	29.5934	-2.45754	1.89705e-16
ENSMUSG00000020140	1.25457	0.983353	1.05947	1.26342	0.303931	0.314105	0.127051	0.019041	-2.90007	3.30188e-08
ENSMUSG00000018569	0.53557	0.299014	0.419487	0.779008	1.25481	3.82674	2.71354	4.22193	2.28571	3.27756e-06
ENSMUSG00000039081	0.797125	0.58155	0.803439	0.749403	0.273901	0.306493	0.384876	0.377519	-1.37376	1.15046e-06
ENSMUSG00000052407	0.370108	0.766653	1.31852	0.505913	0.527151	0.384976	0.356976	0.170959	-1.42437	0.00179848
ENSMUSG00000044361	2.61416	3.32932	4.03014	2.98744	0.964251	0.631587	0.217664	0.30574	-2.8535	6.28935e-13
ENSMUSG00000026608	1.97262	2.05057	2.13342	2.06224	5.89726	7.87646	8.80569	13.8773	1.9529	4.87491e-09
ENSMUSG00000073987	6.17706	6.40107	5.48307	5.11233	3.11559	3.03158	3.44758	3.10879	-1.13474	3.90131e-09
ENSMUSG00000073988	111.801	97.61	116.779	105.66	44.0004	53.1204	46.1174	67.8638	-1.27409	4.61289e-08
ENSMUSG00000059316	5.64964	3.91493	3.8933	5.27111	5.28931	9.61934	16.9565	17.0209	1.16017	0.00591952
ENSMUSG00000047040	0.235721	0.206348	0.483353	0.224246	0.702521	1.96192	1.23957	4.26669	1.88251	0.000351586
ENSMUSG00000072612	1.28325	3.96299	3.45678	2.08536	2.0421	1.68033	1.52595	0.97694	-1.08969	0.00943174
ENSMUSG00000029816	0.08323	0	0.029968	0.058787	0.96208	1.30004	0.920913	0.559859	4.04219	2.61882e-12
ENSMUSG00000029817	7.64218	10.1779	15.0805	10.8733	35.0364	42.4398	33.6423	13.9731	1.17828	0.00022132
ENSMUSG00000029819	0	0	0.111799	0.077365	7.41784	4.40094	11.7717	11.3903	7.26288	2.04761e-16
ENSMUSG00000017002	2.12412	0.423229	0.394166	0.215239	39.2291	44.3418	87.1068	47.1292	5.82189	5.65762e-14
ENSMUSG00000015533	0.039323	0.050489	0.050655	0	1.31451	1.28889	1.55301	2.82915	5.3323	2.72576e-19
Mus_musculus_newGene_1013	6.19109	7.26133	6.44251	5.6063	3.56131	1.94749	0.760327	0.285012	-2.61128	1.69697e-06
ENSMUSG00000000673	237.118	258.295	325.839	230.387	94.8481	75.4299	41.7825	36.549	-2.39928	1.36017e-17
ENSMUSG00000079484	41.0286	28.2953	50.2505	41.1096	15.9654	15.2726	7.92243	6.25093	-2.07423	2.20664e-12
ENSMUSG00000058163	0.56776	0.408246	0.318362	0.546663	5.61947	6.22546	2.34581	2.01932	2.82872	2.28098e-13
ENSMUSG00000050777	35.673	41.6228	29.5332	47.9544	24.9004	23.5252	22.7952	14.256	-1.14818	1.96896e-07
ENSMUSG00000041920	1.78799	2.41318	1.73938	2.30028	7.19369	6.78512	4.4265	6.06884	1.27184	1.06112e-08
ENSMUSG00000090150	84.1048	53.6998	57.3848	73.1778	29.4317	46.7219	38.275	21.9016	-1.27166	2.68108e-07
ENSMUSG00000055692	0.961246	1.09612	2.05785	1.28542	0.331574	0.232372	0.976794	0.677907	-1.68332	0.0013253
Mus_musculus_newGene_982	1.59874	1.17049	1.86361	1.81075	0	0.045288	0	0	-7.28186	4.21422e-11
ENSMUSG00000040035	0.244461	0.501736	0.275105	0.430729	0.175207	0.193599	0.190093	0.062225	-1.50789	0.000309591
ENSMUSG00000061740	89.2929	77.645	107.61	69.0607	35.9556	25.0065	27.3763	32.4816	-1.77093	2.8386e-15
ENSMUSG00000006711	0.498599	0.680839	1.03072	0.943212	0.130951	0.043858	0.131814	0.044084	-3.39595	2.00141e-14
Mus_musculus_newGene_3300	0.060949	0.11146	0.134856	0.130702	1.4109	2.06567	1.43082	0.877219	3.35898	6.85647e-18
ENSMUSG00000015094	2.049	2.00465	2.94017	2.04141	6.84995	8.41583	7.16606	5.64842	1.35394	3.101e-12
ENSMUSG00000015093	3.75136	1.25608	1.4068	1.73187	0.473355	0.751865	0.75373	0.305791	-2.08551	5.28588e-05
ENSMUSG00000070462	1.7005	1.15533	1.65441	1.46809	3.04577	4.45827	4.29377	5.02357	1.24705	1.94073e-06
ENSMUSG00000021958	1.06556	1.47797	1.06295	2.18092	5.0692	3.17083	2.85574	3.17005	1.01896	0.00340613
ENSMUSG00000116165	0.184605	0.154362	0.096397	0.174123	0.685167	0.648741	0.728186	0.91193	1.96566	4.65686e-06
ENSMUSG00000071076	42.8038	40.8197	42.1536	42.0973	124.07	136.481	146.01	223.342	1.67594	9.62194e-10
ENSMUSG00000051146	1.38949	0.583556	0.395552	0.733968	2.54081	3.87001	2.4816	1.73909	1.45825	0.000705687
ENSMUSG00000030786	0.224701	0.429304	0.173036	0.086849	1.61742	1.05376	2.42277	2.62775	2.80607	7.88703e-08
ENSMUSG00000030787	3.12817	1.25621	1.3266	1.72136	4.60198	6.16576	8.62717	14.8021	1.99158	2.75826e-05
ENSMUSG00000023089	34.5817	57.9535	76.3083	62.8432	50.4148	29.1909	35.5049	21.4849	-1.04055	0.000736395
ENSMUSG00000023088	0.268883	0.413531	0.386906	0.344477	0.595536	0.665426	1.0921	1.14597	1.07884	0.0028331
ENSMUSG00000038065	0.539384	0.333155	0.272342	0.553145	0.19655	0.145439	0.223723	0.110963	-1.59431	4.04292e-05
ENSMUSG00000037202	0.043964	0.382697	0.096	0.212186	2.20895	2.45118	3.28392	2.74303	3.5026	6.08985e-12
ENSMUSG00000037206	2.27329	1.5512	1.71902	2.20424	0.143471	0.233343	0.132437	0.455845	-3.15123	8.31427e-13
ENSMUSG00000037204	34.5207	25.3635	20.166	22.7275	11.2032	12.7041	12.558	14.1886	-1.10403	2.73922e-06
ENSMUSG00000030257	0.268746	0.247478	0.138016	0.215679	0.121656	0.040265	0.083898	0.034239	-1.90554	6.57547e-05
ENSMUSG00000031787	0.863085	0.621593	0.701537	0.82494	2.26962	1.81223	2.41405	1.61723	1.09608	1.2676e-06
ENSMUSG00000031782	47.405	31.1797	34.5409	43.0485	23.7648	27.7881	23.7499	15.839	-1.06728	9.79105e-08
ENSMUSG00000031129	1.17043	0.849703	0.673596	0.906781	0.053195	0.118435	0.080801	0.212705	-3.14909	3.23841e-11
ENSMUSG00000034573	0.100963	0.079233	0.073578	0.156201	0.417328	0.643202	0.599799	0.606351	2.11447	1.2553e-10
ENSMUSG00000025666	1.06308	1.2047	1.48829	1.2437	0.235198	0.515462	0.706264	0.639245	-1.78788	8.97944e-07
ENSMUSG00000021177	1.13217	1.03213	0.628331	1.43066	2.83599	2.6136	3.17161	2.42144	1.06864	0.00028086
ENSMUSG00000021175	0.188517	0.134047	0.039559	0.090158	1.13741	1.21085	0.855533	0.75813	2.78197	3.30765e-11
ENSMUSG00000021669	6.5628	5.88737	7.96425	5.53097	3.48159	4.03792	3.82108	2.8311	-1.18988	8.62083e-13
ENSMUSG00000024048	25.8445	23.6818	21.0358	25.4699	58.3592	59.9685	62.1738	58.2487	1.04912	1.39437e-11
ENSMUSG00000074361	0.383448	0.593051	0.671354	0.611613	0.248306	0.099687	0.073776	0.059818	-2.49505	1.05288e-07
ENSMUSG00000024042	1.44907	2.17819	1.9285	2.4894	10.5232	13.9115	33.9496	20.7279	3.05594	2.26936e-15
ENSMUSG00000024044	0.59452	0.910033	0.464961	0.691408	0.136206	0.352986	0.210456	0.216177	-1.77115	2.60565e-06
ENSMUSG00000042293	25.9014	26.2271	46.0456	34.7606	23.1444	18.6387	17.5137	12.8529	-1.15767	1.71486e-06
ENSMUSG00000042292	0.810786	1.65959	1.438	1.15544	2.80648	3.47763	3.34222	3.36548	1.09201	4.47779e-05
ENSMUSG00000044197	16.7152	9.32967	8.05439	10.7458	4.61841	6.59205	4.22506	6.72381	-1.22496	4.15188e-05
ENSMUSG00000027533	20.8413	16.2153	6.68135	25.4097	55.8013	112.536	147.899	115.188	2.3841	3.84197e-08
ENSMUSG00000027536	0.492642	0.394632	0.384756	0.376259	0.784214	0.879064	1.04906	1.50634	1.22032	0.00043362
Mus_musculus_newGene_4816	0.256613	0.165829	0.274517	0.16766	0.508208	0.850581	1.27652	1.86103	2.1457	3.28666e-05
ENSMUSG00000042901	2.35455	2.3804	2.39682	2.77251	9.74164	9.53765	7.93942	5.34775	1.42333	1.55203e-15
ENSMUSG00000042903	5.73441	5.50379	5.60908	5.26169	3.56972	4.21103	2.60392	2.30562	-1.09202	4.43384e-09
ENSMUSG00000007029	8.08299	7.39358	9.6625	8.01745	38.4561	36.2223	38.9081	31.8421	1.86356	8.03793e-47
ENSMUSG00000026377	6.99648	5.09443	5.99756	6.43942	11.3933	14.128	14.0281	18.7245	1.0054	0.000133268
ENSMUSG00000016252	159.9	300.021	360.366	297.667	194.772	152.806	165.782	78.0156	-1.2119	0.000107787
ENSMUSG00000006777	2.78463	1.22653	2.28423	1.72527	0.235303	0.120029	0.422835	0.391509	-2.97832	3.02292e-10
ENSMUSG00000001467	16.0896	17.3886	11.9351	12.8089	49.9007	63.5143	63.3702	20.2732	1.44418	8.98543e-06
ENSMUSG00000022443	10.5346	8.95649	7.02866	9.10438	22.0229	27.0893	20.0953	26.2602	1.15721	1.05068e-07
ENSMUSG00000078922	6.14132	5.73324	4.8559	8.59229	262.115	293.578	160.99	78.8826	4.63789	9.19862e-43
ENSMUSG00000078920	16.4541	15.928	11.7146	19.8723	221.187	251.688	120.687	91.8685	3.12986	3.39325e-25
ENSMUSG00000078921	3.25108	4.13516	3.67747	5.95259	162.629	173.377	96.8536	41.3182	4.47597	2.25025e-34
ENSMUSG00000002844	2.29859	1.87252	1.94799	2.23862	9.43854	10.2345	8.97673	5.7793	1.75215	2.23534e-22
ENSMUSG00000079037	13.1836	7.13987	12.0304	9.03365	8.62204	7.48655	4.55157	4.04576	-1.03685	0.000382294
ENSMUSG00000041220	3.53972	5.65938	8.8731	5.19582	3.2802	3.72543	4.80805	1.90491	-1.04009	0.0023322
ENSMUSG00000022114	0.450067	0.533763	0.387696	0.503395	1.20888	1.73977	2.05328	1.61102	1.53329	9.57315e-07
ENSMUSG00000055717	0.105513	0.102157	0.020776	0.117139	0.454323	0.655699	0.504079	0.376621	2.00856	0.000150344
ENSMUSG00000040170	6.9412	8.73304	13.1461	7.81734	3.31984	1.966	1.29341	1.48569	-2.46	9.60516e-15
Mus_musculus_newGene_2754	0.918019	0.757362	0.819067	1.06709	0.217273	0.09259	0.164313	0.190755	-2.80238	1.36245e-24
Mus_musculus_newGene_2757	0.991859	1.28837	2.00834	1.57143	0.845501	0.757403	0.733964	0.437658	-1.28493	0.000201064
ENSMUSG00000025465	134.826	87.0748	99.242	106.803	64.7684	73.7409	57.4463	52.945	-1.06074	2.29804e-09
ENSMUSG00000039236	1.75917	2.14589	3.5415	3.0842	44.2849	36.3091	19.7027	12.9357	3.08543	8.37069e-18
ENSMUSG00000039232	0.194961	0.33883	0.264356	0.125385	0.908853	1.09641	1.29845	0.946061	1.88216	1.36497e-07
ENSMUSG00000074183	0	0.177663	0.379551	0.112648	12.1554	10.1189	3.94088	3.83524	5.12326	1.16008e-16
ENSMUSG00000060002	35.6216	24.9727	30.3586	29.6089	17.7238	17.3757	12.3116	12.0092	-1.38412	3.63219e-12
ENSMUSG00000035936	9.57986	7.04598	8.2373	7.62156	2.41566	2.73259	2.53384	2.21331	-1.98684	4.80272e-39
ENSMUSG00000056737	1.82438	5.17722	2.31358	2.14376	12.3855	9.98471	11.5307	9.82574	1.61277	1.58326e-05
ENSMUSG00000028364	0.136197	0.060265	0.113538	0.093932	0.374688	0.476205	0.732466	1.14691	2.53723	1.90956e-07
ENSMUSG00000020230	0.433209	0.432821	0.404948	0.406684	1.02959	2.04582	2.22052	1.62004	1.71749	3.8941e-07
ENSMUSG00000033429	37.7709	48.5441	61.3749	47.0594	17.42	11.0735	10.4846	5.72511	-2.43523	5.84228e-18
ENSMUSG00000033427	77.4244	72.2626	76.4756	80.3037	34.5852	28.5222	17.2087	13.6656	-2.00901	1.61968e-15
ENSMUSG00000075705	173.36	127.974	127.307	160.532	77.9537	84.8955	55.9381	41.6482	-1.46969	1.14804e-10
ENSMUSG00000026170	126.385	123.297	146.308	119.081	31.8506	27.4509	40.6066	73.3035	-1.77829	1.56229e-06
ENSMUSG00000038742	13.9008	12.0176	11.8513	13.9814	1.24012	1.6492	1.82828	1.48383	-3.32086	4.76758e-64
ENSMUSG00000038745	31.255	52.6675	80.6287	59.5949	15.2554	11.9721	5.00654	3.05298	-3.00174	1.03596e-11
ENSMUSG00000042821	0.20484	0.135225	0.448792	0.198734	0.817651	0.725122	1.41925	0.759101	1.65564	0.00097978
ENSMUSG00000005951	17.0881	11.4942	17.8897	14.7151	8.08126	9.12066	5.95081	6.0033	-1.34746	4.33342e-12
ENSMUSG00000026821	0.68391	0.508457	0.716628	0.591229	1.53158	1.51866	1.33334	2.83506	1.31224	0.000433088
ENSMUSG00000026822	23.9228	14.9634	21.8716	45.9929	12317.1	9661.02	10542.6	10232.9	8.38921	5.3495e-162
ENSMUSG00000061666	0.169113	0.06842	0.169754	0.063219	0.413997	0.704607	1.52188	1.15453	2.77403	3.18144e-06
ENSMUSG00000022253	26.6472	20.4854	25.5295	25.373	13.3046	13.61	8.42236	7.16281	-1.50464	3.04822e-13
ENSMUSG00000028469	11.584	12.6027	13.332	11.079	3.40361	5.25458	4.27535	1.66766	-2.09317	6.7565e-16
ENSMUSG00000028464	7.04557	6.17737	15.5026	7.86852	4.32006	5.09167	3.82039	7.49615	-1.162	0.0009763
ENSMUSG00000028461	55.3495	61.6481	87.4593	57.622	23.8938	15.602	18.0799	10.2183	-2.23254	1.33052e-18
ENSMUSG00000043445	5.19994	4.65545	5.05345	5.12893	11.7776	14.1282	18.3432	14.956	1.30531	5.08486e-10
ENSMUSG00000043448	0.477439	0.684025	0.496314	0.704207	0.217695	0.101375	0.130783	0.146276	-2.21343	2.34379e-07
Mus_musculus_newGene_1261	5.30114	4.88176	8.56055	5.99448	1.92019	1.2789	1.15816	1.43921	-2.21105	4.44835e-16
Mus_musculus_newGene_1262	0.392889	1.03722	1.09828	0.894424	0.347962	0.15097	0.051121	0.021349	-2.90449	9.76858e-06
ENSMUSG00000006360	3.47563	4.04665	6.80626	3.0753	8.9965	11.418	12.8262	12.3296	1.11576	0.000805569
ENSMUSG00000042312	15.8964	23.2343	24.8999	26.6419	13.1754	12.8545	14.439	8.13355	-1.17987	3.23591e-07
ENSMUSG00000031004	0.083936	0.279738	0.144407	0.213349	1.64212	1.23397	0.678293	0.499467	2.15545	1.56436e-06
ENSMUSG00000032294	5.57866	6.11044	5.17514	5.74174	70.7133	88.1233	112.564	178.282	4.10922	1.02405e-33
ENSMUSG00000044258	1.29378	1.82392	7.13173	1.61536	7.34478	10.1056	15.3366	23.1551	2.10676	0.000428472
ENSMUSG00000044252	25.0272	20.971	22.6362	23.4749	14.2042	14.2314	7.35768	5.64997	-1.45048	4.92448e-08
ENSMUSG00000044254	4.73707	4.81914	6.038	2.32513	10.8834	15.1936	26.7114	18.9919	1.75416	4.27576e-06
ENSMUSG00000000204	0.119218	0.433853	0.265819	0.255889	74.9963	36.3737	36.8613	14.8567	6.90641	3.90705e-47
ENSMUSG00000041757	6.37389	10.4358	12.6592	9.95594	4.67743	4.09774	1.6872	1.15635	-2.01985	2.91356e-09
ENSMUSG00000027709	17.8643	11.3886	12.7996	13.5708	7.3005	7.51857	3.54704	2.84435	-1.6965	4.67112e-08
ENSMUSG00000051650	1.02232	0.933104	1.28729	0.888645	1.3606	6.189	1.19217	6.869	1.76488	0.00308538
ENSMUSG00000046805	9.72547	11.5707	9.07163	10.1931	67.99	73.7665	30.0042	23.2687	1.94127	5.15782e-09
ENSMUSG00000045867	7.59163	7.1666	6.80069	7.63302	2.9164	3.51546	4.3028	3.45182	-1.32697	2.76391e-10
ENSMUSG00000045868	0.956328	1.71328	1.39727	1.46588	24.5805	27.3594	14.3903	5.66302	3.37325	4.75498e-18
ENSMUSG00000032584	0.054195	0.085364	0.10332	0.099788	0.44986	0.438092	0.305349	0.413743	1.90123	2.74134e-07
ENSMUSG00000019689	22.6029	25.368	33.0211	26.4962	14.6514	15.5173	9.36211	6.86991	-1.5062	1.79775e-09
ENSMUSG00000067297	0.04391	0.018572	0	0	0.915754	1.2547	0.866913	0.332012	5.34635	6.78154e-13
ENSMUSG00000039585	0.423086	0.699518	0.62218	0.661892	0.288372	0.356248	0.270273	0.205888	-1.38818	5.38325e-09
ENSMUSG00000050244	2.31167	1.88194	2.48843	2.09227	7.41068	7.16914	6.92203	9.0088	1.50421	7.02123e-12
ENSMUSG00000000567	0.538237	0.54609	0.647425	0.520394	3.97232	2.90162	4.43221	10.4386	3.07224	5.01575e-12
ENSMUSG00000031378	4.00741	2.83934	4.0613	4.43806	2.04667	2.1206	1.75355	1.41586	-1.32917	4.45374e-12
ENSMUSG00000031379	7.30366	8.20501	8.56648	9.64088	4.50071	3.02474	2.67533	2.87058	-1.63899	1.29499e-14
ENSMUSG00000031373	0.894104	0.836882	0.755929	0.53845	0.329162	0.278742	0.273103	0.287691	-1.63429	1.0281e-07
ENSMUSG00000031375	40.5178	31.1069	30.1987	40.4769	7.6062	14.698	24.298	25.7199	-1.19832	0.003815
ENSMUSG00000022701	1.45183	1.26314	1.51021	1.29493	1.06546	0.909622	0.614611	0.35842	-1.2029	7.39744e-05
ENSMUSG00000029135	0.596352	0.851424	0.587063	0.727073	3.21896	3.63987	4.39725	5.52168	2.35449	9.48377e-16
ENSMUSG00000038357	0.071746	0.07853	0	0	1.2005	1.28698	2.05524	1.96322	4.93914	1.01743e-08
ENSMUSG00000062908	206.656	153.64	129.282	218.393	46.1185	59.0559	36.7358	24.3956	-2.39178	6.30057e-20
ENSMUSG00000062901	4.18472	5.39767	5.23868	3.90498	1.9503	2.56024	1.76213	1.10966	-1.64023	1.24035e-12
ENSMUSG00000049624	6.15802	5.4394	5.17114	4.82149	2.35023	2.33576	2.01409	1.53003	-1.67465	1.40646e-22
ENSMUSG00000025161	0.111391	0.117096	0.156968	0.139278	4.251	4.38304	4.58403	6.81543	4.89389	2.91599e-61
ENSMUSG00000018654	0.638165	0.922892	0.624043	0.652109	2.5044	3.09531	3.01203	2.38231	1.59904	2.26307e-13
ENSMUSG00000114635	0.290622	0.268989	0.354707	0.080418	0.881048	0.907202	1.44602	2.25047	2.20312	0.000107498
ENSMUSG00000032051	54.7204	49.5937	85.0527	67.5694	31.4003	31.2113	35.5264	38.6271	-1.08437	1.98303e-06
ENSMUSG00000039007	35.1879	29.0322	30.0579	27.6746	12.5748	12.167	11.3756	14.2282	-1.53107	1.46351e-15
ENSMUSG00000053289	2.07086	0.983934	1.26227	1.14097	2.27162	4.11696	3.48896	4.56494	1.15503	0.00137587
ENSMUSG00000021423	4.1424	8.86475	4.92511	6.33253	4.32948	3.61931	2.95369	1.89863	-1.22321	0.000262542
ENSMUSG00000024413	20.7198	18.224	25.3076	17.9143	9.73411	11.3921	7.86855	7.99297	-1.4281	1.75139e-17
ENSMUSG00000050370	0.040892	0	0.111089	0.022387	17.5128	22.894	25.4639	29.1935	8.75706	2.5221e-52
ENSMUSG00000030541	68.2162	55.8988	63.7258	62.1511	22.9434	22.3792	24.3284	24.1299	-1.67323	4.91296e-27
ENSMUSG00000031633	4.8128	2.98691	3.67048	2.90283	9.03754	8.57505	9.14991	9.39761	1.07101	5.83767e-06
ENSMUSG00000031639	1.54631	1.16257	1.50908	1.34433	8.85121	8.76737	6.12916	4.04714	1.91349	6.87407e-20
ENSMUSG00000023132	0.312972	0.834921	1.07602	0.986708	17.9357	15.4491	22.7156	17.4582	4.24052	1.08324e-38
ENSMUSG00000029275	0	0.039496	0.143151	0.089523	1.41832	1.45462	0.997303	0.537166	3.70884	9.04411e-10
ENSMUSG00000029272	0.123925	0.410592	0.166139	2.80172	17.1074	21.9334	19.906	19.6189	4.21391	2.11458e-05
ENSMUSG00000029273	60.2501	80.006	129.59	65.884	37.7746	25.6902	19.7901	24.5309	-1.907	8.13366e-11
Mus_musculus_newGene_6017	6.89795	4.3525	6.76495	5.40063	0.864207	0.778569	0.06627	0.116278	-3.98727	9.71453e-12
Mus_musculus_newGene_6014	1.42311	3.73708	6.09927	1.58639	0.26251	0.111873	0.306527	0.568808	-3.72959	6.67207e-09
ENSMUSG00000043760	0.498667	0.296873	0.417699	0.350835	0.211585	0.222171	0.199435	0.136941	-1.29919	1.6469e-07
Mus_musculus_newGene_4529	0	0	0	0	5.19904	8.74816	2.93499	1.44115	9.1418	1.56303e-14
ENSMUSG00000035397	0.892714	0.869319	0.98428	0.833043	2.66076	3.02946	2.5511	2.49672	1.30659	6.9917e-13
ENSMUSG00000046688	4.04346	4.39652	5.59914	3.51951	49.5889	74.4711	64.3506	55.322	3.47034	3.97019e-67
ENSMUSG00000035021	1.21823	1.13627	1.63301	0.923844	4.11457	4.19575	4.03401	4.32571	1.49785	4.52209e-13
ENSMUSG00000035024	1.19856	2.21964	3.56093	2.17794	1.55294	1.54752	1.15084	0.484701	-1.23116	0.00245763
Mus_musculus_newGene_1097	0.040223	0.059306	0.027192	0.047999	1.85953	1.22828	1.35456	1.39505	4.55727	7.53846e-40
Mus_musculus_newGene_5730	1.50416	0.958427	1.03091	1.14914	2.56348	3.53493	3.3689	3.58664	1.23159	2.2633e-06
Mus_musculus_newGene_5731	3.19016	5.03512	4.39652	4.54771	3.83	2.22236	1.93935	1.49457	-1.05133	0.00156576
ENSMUSG00000058258	11.2564	8.02671	6.41706	7.5731	17.7671	37.3696	45.1668	14.6714	1.48242	7.07052e-05
ENSMUSG00000058254	10.9199	5.54817	9.31252	7.77851	2.77152	3.88432	4.11714	5.75764	-1.2761	5.17201e-05
ENSMUSG00000032553	5.10826	4.33382	5.45392	4.87665	17.3206	15.6132	17.7556	19.4032	1.57377	6.46423e-17
ENSMUSG00000032557	8.1507	7.62565	13.35	8.48435	24.909	29.4485	21.5456	16.7727	1.0215	3.56953e-06
ENSMUSG00000001942	7.13319	3.7384	4.08092	4.90359	2.9492	3.336	1.84112	0.709981	-1.51548	0.000178228
ENSMUSG00000061878	0.021458	0.147572	0.269557	0.154348	2.70469	3.067	4.66061	11.1047	4.59729	5.97246e-13
ENSMUSG00000051427	2.46728	2.90657	2.68963	3.6605	1.79125	1.55381	1.30123	0.926143	-1.3413	5.38122e-10
ENSMUSG00000056035	1159.78	1183.31	1383.57	1006.46	33.0641	48.4956	62.051	178.52	-4.04824	2.52222e-08
ENSMUSG00000047656	2.83018	3.00769	4.18242	3.19961	2.96666	1.81397	1.2707	0.553566	-1.30454	0.00249157
ENSMUSG00000057074	65.0119	45.692	66.4927	54.9934	3.85253	4.71675	6.71805	26.4359	-2.62223	0.000798028
ENSMUSG00000020883	3.59452	4.72959	3.48824	3.16688	1.77542	1.99011	1.42714	1.02587	-1.48851	3.19343e-12
Mus_musculus_newGene_6357	0.446515	2.29619	2.5925	2.23695	1.04739	0.603575	0.060798	0.051895	-2.76166	0.000258406
ENSMUSG00000055170	0.061668	0.176024	0.220707	0.104624	1.13464	1.64789	1.79772	1.38081	3.02137	2.25914e-10
ENSMUSG00000055912	41.0653	41.1621	48.6822	40.457	28.0877	22.9757	23.3914	5.16165	-1.42379	0.000376174
ENSMUSG00000062585	0.481075	0.37251	0.575954	0.384872	0.119861	0.15649	0.23025	0.136791	-1.73223	1.93748e-06
ENSMUSG00000002578	0.090731	0.056973	0.053946	0.08729	0.191574	0.425129	0.252048	0.304931	1.70715	0.000142006
ENSMUSG00000038578	1.01613	0.773405	1.10304	0.791425	4.93095	6.31396	6.07947	5.01929	2.33367	4.93473e-33
ENSMUSG00000014164	0.909064	1.40786	1.48081	1.1471	0.820769	0.573848	0.353998	0.226241	-1.63029	6.25195e-06
ENSMUSG00000030707	5.78216	11.1972	7.38354	6.56642	38.3341	34.6561	38.5941	31.4636	1.93644	7.5492e-15
ENSMUSG00000039620	1.30006	1.49443	0.466869	0.795866	0.087625	0.086754	0.104001	0.140494	-3.22039	8.55869e-24
ENSMUSG00000037287	9.06965	8.22968	9.85825	8.04093	5.61324	6.00079	3.91662	3.49504	-1.16981	3.63034e-11
ENSMUSG00000102758	0.321269	0.389686	0.883887	0.305637	0.048158	0.022138	0.023235	0.086082	-3.5719	8.65717e-11
ENSMUSG00000102752	1.07774	1.03723	1.13263	0.557026	5.10153	6.48532	6.57246	4.99734	2.33057	2.78045e-19
ENSMUSG00000029075	0.304044	0.165641	0.374142	0.11637	2.46219	3.25313	2.762	4.10267	3.39614	6.25862e-14
ENSMUSG00000063972	1.11881	1.76886	1.67737	1.2464	0.890056	0.776366	0.465772	0.595238	-1.34394	2.57439e-07
ENSMUSG00000022579	10.1456	6.15799	11.865	11.0036	1.28286	1.47	1.55606	2.77418	-2.62407	2.32374e-12
ENSMUSG00000022574	54.9685	57.0661	57.2956	65.1322	34.04	25.9436	19.3447	11.0869	-1.68704	8.93951e-10
Mus_musculus_newGene_3021	1.39504	1.00577	2.18013	1.7372	0.035991	0.039238	0.023126	0	-5.90098	1.62883e-41
Mus_musculus_newGene_3023	0.505235	0.380766	0.556127	0.473458	0	0	0	0	-8.461	7.05562e-14
ENSMUSG00000062007	0.067394	0.121203	0.122232	0.091321	0.903257	1.06722	0.979298	0.756356	2.7796	7.03793e-11
ENSMUSG00000020620	7.07857	8.99008	5.93842	7.04063	3.29914	3.49186	1.95897	0.964104	-1.9014	2.48706e-08
ENSMUSG00000020623	1.75524	1.68785	2.71922	0.912448	1.39643	0.681787	0.375959	0.210188	-1.71561	0.0018939
ENSMUSG00000028039	0.183161	0.287877	0.486483	0.161982	1.04584	0.753878	1.1749	0.694981	1.41966	0.00125605
ENSMUSG00000020629	88.8999	75.4199	76.0114	77.2283	25.2429	25.4006	20.6448	13.6322	-2.19755	3.58632e-35
ENSMUSG00000028037	2.69839	2.22322	1.92488	2.33398	64.1662	70.6283	28.7513	4.92783	3.8402	3.35947e-12
ENSMUSG00000032397	1.58829	1.17408	1.99769	2.13095	4.85078	5.16936	5.33299	5.39325	1.0809	5.55583e-06
ENSMUSG00000032398	7.21745	8.59477	6.3641	9.40735	6.1136	4.33978	3.44862	1.37855	-1.36373	0.000292428
ENSMUSG00000050064	0.072935	0.168031	0.1033	0.16956	0.691852	0.689016	0.840414	0.321609	1.95833	1.61246e-06
ENSMUSG00000033114	10.4328	9.23616	10.9058	8.72987	6.00052	6.04057	3.85066	1.91521	-1.43895	1.54843e-06
ENSMUSG00000005268	67.2361	55.7016	46.2934	62.9024	4.90756	4.24766	4.94933	12.7756	-3.24742	1.39687e-19
ENSMUSG00000024621	10.4493	15.8262	9.76136	14.7267	1.83465	1.9057	2.91346	2.29502	-2.76151	4.60027e-24
ENSMUSG00000026664	897.241	773.317	933.165	895.357	606.756	562.06	405.245	339.211	-1.16057	1.37736e-11
ENSMUSG00000026669	4.05837	3.22704	4.49362	3.5152	1.5246	1.70335	1.26491	0.693908	-1.85475	1.23879e-14
ENSMUSG00000042988	26.7481	27.0311	22.183	26.6379	1.84785	1.02187	0.439724	0.661774	-4.95892	6.58027e-46
ENSMUSG00000040852	0.167408	0.209032	0.295428	0.175788	0.043276	0.059193	0.134222	0.065679	-1.69912	0.000291851
ENSMUSG00000026088	3.70896	4.44355	4.20542	5.55713	23.3814	22.3153	15.2444	10.1512	1.67644	5.93489e-11
ENSMUSG00000004609	0.135786	0.119741	0.184452	0.181973	0.438937	0.341628	0.540258	0.794275	1.52795	0.000292657
ENSMUSG00000003378	3.32821	3.65794	7.32843	3.54681	1.32262	1.09627	1.17297	0.874956	-2.20258	4.25934e-14
Mus_musculus_newGene_5082	3.77368	5.42182	4.05911	4.47709	0.802029	0.704158	0.095604	0.235171	-3.61603	6.41172e-13
Mus_musculus_newGene_5088	1.85149	2.87987	1.93433	1.62898	0.120101	0.234144	0.072559	0.28039	-3.73487	3.14287e-21
ENSMUSG00000074657	0.234658	0.403608	0.622197	0.433243	0.151047	0.064321	0.169191	0.089352	-2.07879	1.87762e-06
Mus_musculus_newGene_1351	2.26111	2.57545	3.98618	2.80768	2.14218	1.11395	1.23359	0.378311	-1.39451	0.000419061
Mus_musculus_newGene_1355	1.78478	1.75352	2.83432	1.94012	1.03943	1.05728	1.51262	0.414991	-1.28695	0.00237085
ENSMUSG00000042406	33.7651	36.8497	48.5472	39.9713	84.2871	93.9134	115.556	110.201	1.0954	4.1168e-07
ENSMUSG00000017697	0.796868	0.554416	0.685268	0.974065	2.25655	2.29093	2.79107	1.74896	1.319	2.5041e-06
ENSMUSG00000000739	3.02163	4.13008	2.75262	3.2281	0.524451	0.955517	0.78699	1.61129	-1.83818	3.07348e-09
ENSMUSG00000055240	1.77003	2.33939	1.73197	1.82978	2.03038	1.12681	0.504008	0.257029	-1.19114	0.00973984
ENSMUSG00000042638	0.248866	0.070955	0.046778	0.09781	0.222996	0.418008	0.44234	0.971173	1.90979	0.00614739
ENSMUSG00000055799	1.79656	1.20835	1.35093	1.98402	0.779895	0.876459	0.623515	0.968609	-1.07184	0.00308847
ENSMUSG00000050541	17.5679	17.0247	19.3886	16.7678	8.71425	7.06419	2.18258	1.05729	-2.31325	3.22909e-06
ENSMUSG00000067279	24.1879	12.1202	7.44626	20.8786	10.2087	8.63546	4.33768	1.08001	-1.75643	0.00218018
ENSMUSG00000015224	1.96677	4.58715	8.39691	2.16345	0.68733	0.668674	0.947567	0.946346	-2.62768	4.37026e-08
ENSMUSG00000052562	39.9483	42.465	41.1685	40.6425	5.47724	2.78974	1.73279	3.14642	-3.92129	6.66179e-37
ENSMUSG00000052565	0.160293	0.055866	0.020823	0.119314	0.464783	0.361856	0.221385	0.438603	1.78551	0.00216126
ENSMUSG00000033355	14.9292	16.8573	14.6848	15.2693	95.9111	97.7396	79.9082	49.9571	1.87798	2.62939e-21
ENSMUSG00000033356	0.430167	0.661748	0.852329	0.338483	1.44437	1.31924	1.43314	1.64511	1.09608	0.00237203
ENSMUSG00000039981	0.808492	0.563321	0.517424	0.818148	1.70582	2.03092	2.02604	2.25732	1.30918	1.21156e-06
ENSMUSG00000039985	0.278553	0.408258	0.428015	0.452149	2.47769	2.52055	1.47944	1.65176	2.00591	1.84609e-12
ENSMUSG00000037580	48.5663	38.14	47.2709	42.5786	15.7941	18.1951	14.0128	13.2042	-1.80445	1.20421e-42
ENSMUSG00000037583	51.4246	61.1449	56.7075	34.1922	15.2606	18.3203	3.45349	0.658129	-2.80034	0.00217632
ENSMUSG00000060708	5.25914	4.30147	6.48377	4.96748	10.7124	14.9616	16.0467	15.5682	1.19631	6.88911e-07
ENSMUSG00000037321	11.0992	6.91754	7.3795	9.95166	75.0221	83.9229	66.0072	62.7337	2.69559	5.58017e-46
ENSMUSG00000030111	0	0	0	0.021815	45.5839	134.819	40.9626	29.1183	13.0714	5.68485e-31
ENSMUSG00000020814	0.943611	0.846717	1.03934	1.14762	0.188562	0.76755	0.475454	0.528324	-1.30802	0.00184487
ENSMUSG00000027843	0.49924	0.715297	0.484912	0.70048	1.5528	1.74566	1.81961	1.91993	1.27259	4.23303e-06
ENSMUSG00000020810	2.62401	1.79381	2.62182	2.14846	0.909976	0.970499	1.53679	1.23991	-1.22744	2.88183e-05
ENSMUSG00000031861	0.153204	0.234231	0.236976	0.1838	0.420381	0.46481	0.40381	1.06669	1.31166	0.00611367
ENSMUSG00000039474	2.29378	1.33269	1.66387	1.82526	4.57085	5.6971	3.85744	5.0103	1.15998	1.1372e-06
ENSMUSG00000048498	0.764168	3.76202	0.70259	1.30813	0.173561	0.233181	0.199254	0.10887	-3.45294	1.09559e-08
ENSMUSG00000021036	2.45577	1.76337	2.12695	2.13023	5.00866	6.69159	5.19219	5.6327	1.14335	3.17002e-10
ENSMUSG00000021033	346.066	279.584	316.821	332.246	162.879	144.899	93.5632	69.9947	-1.74432	3.07931e-15
ENSMUSG00000029552	0.271715	0.35239	0.419775	0.2878	4.56414	4.64041	4.05685	6.9843	3.52831	5.33277e-28
ENSMUSG00000042647	2.74633	1.33548	2.34967	2.94266	1.60815	1.80639	0.89684	0.659439	-1.22024	0.000623542
ENSMUSG00000068114	1.69108	1.43439	2.35356	1.906	9.39695	9.542	9.04518	2.97483	1.78979	4.92228e-08
ENSMUSG00000044562	1.6759	1.80028	3.00543	2.2856	4.72222	6.37523	6.95992	7.48421	1.2995	3.81291e-06
ENSMUSG00000033831	953.023	885.157	597.169	790.42	4366.13	5094.3	4261.92	4866.66	2.25731	1.59234e-26
ENSMUSG00000024782	111.398	91.0565	108.613	102.361	53.1714	51.5664	45.9384	52.6871	-1.28621	1.4244e-17
ENSMUSG00000027474	1.24606	2.32161	3.53758	2.39898	1.19929	0.916444	1.62186	0.643454	-1.39461	0.000355736
ENSMUSG00000043931	0.257455	0.546027	0.381965	0.415972	2.62365	4.15958	2.14362	1.12907	2.2818	2.0541e-07
ENSMUSG00000043939	0.039085	0.039939	0.040026	0.026489	1.00676	0.440261	0.40522	0.812691	3.11905	2.21466e-10
ENSMUSG00000026784	1.26002	1.26292	1.36983	1.8531	4.82034	4.88224	4.11569	3.77445	1.36381	3.54494e-10
ENSMUSG00000026781	46.014	44.3396	47.2047	41.4232	17.6118	19.0172	9.78136	5.72344	-2.11281	4.49537e-12
ENSMUSG00000030878	0.176611	0.109087	0.260883	0.267952	1.33062	1.43104	1.3423	1.24556	2.43698	7.96156e-14
ENSMUSG00000005763	0.237545	0.308592	0.401233	0.349869	3.16454	2.72927	1.74323	1.4172	2.32009	1.41805e-11
ENSMUSG00000026434	6.5212	5.47247	6.45085	6.2469	14.3668	16.6302	13.9769	17.712	1.0786	1.23572e-08
ENSMUSG00000026121	0.914103	1.42313	0.924769	0.920094	2.08596	2.90418	2.99308	2.68737	1.07289	9.21588e-05
ENSMUSG00000047139	1.10373	1.06019	1.33421	0.940491	6.09571	11.7983	10.2651	22.1961	3.28443	7.01308e-15
Mus_musculus_newGene_5329	3.00521	3.22419	4.20105	4.13476	229.854	340.929	611.81	1159.21	7.1516	8.15427e-52
ENSMUSG00000043251	1.17638	1.51092	2.3212	1.78106	0.918105	0.834732	0.718039	0.249677	-1.59237	2.024e-05
ENSMUSG00000014353	3.18526	3.79858	5.95934	3.56286	10.3758	10.6896	10.0964	16.724	1.34096	1.53082e-05
ENSMUSG00000009092	1.12646	1.47863	1.11564	0.780346	20.9895	21.8259	18.4978	16.8898	3.81567	4.01305e-68
Mus_musculus_newGene_1781	0.18477	0.270697	0.148592	0.182223	0.986319	0.839117	1.36259	0.285216	1.76947	0.00040401
ENSMUSG00000017718	44.2313	32.1123	36.9651	29.3126	1.89423	0.936308	0.624015	2.33094	-4.87371	1.09217e-26
ENSMUSG00000017715	2.70345	2.33058	2.42228	2.83693	8.34806	9.6185	10.0857	10.6519	1.65619	8.03315e-17
Mus_musculus_newGene_4493	3.99276	4.75237	5.76046	4.56895	2.44162	2.36636	1.49263	0.304436	-1.77019	4.14836e-05
Mus_musculus_newGene_4497	1.17254	0.744315	0.925157	1.18503	0.877182	0.427821	0.208643	0.305123	-1.41664	0.00309631
Mus_musculus_newGene_4498	1.06247	1.12963	0.846672	1.20522	34.0359	48.5511	23.1618	15.6786	4.51575	1.26539e-53
ENSMUSG00000060807	127.499	127.574	184.44	114.376	7.85458	7.93143	11.5575	51.7916	-2.94736	0.00026954
ENSMUSG00000049488	0.837875	0.709329	0.995463	0.717369	3.33033	5.02999	2.35161	2.1721	1.63604	2.40006e-09
ENSMUSG00000074264	120.631	99.528	99.8404	125.719	20.2435	24.4985	18.1846	31.1678	-2.48703	3.75676e-23
ENSMUSG00000090394	1.37392	2.14422	2.14189	1.57288	0.84637	1.06826	0.895277	1.06935	-1.16048	4.30489e-06
ENSMUSG00000040724	0.152382	0.591073	0.212932	0.338889	0.057173	0.018386	0.077846	0	-3.38417	2.32352e-05
ENSMUSG00000025255	1.08736	1.2064	1.2671	1.4178	0.910227	0.803254	0.392469	0.239001	-1.29096	0.000303957
ENSMUSG00000023942	111.179	94.0299	113.963	107.621	44.1038	39.3074	20.6453	12.8254	-2.20333	1.51257e-12
ENSMUSG00000023947	1.28661	1.44392	1.31226	1.41178	4.88535	5.71249	4.19614	3.20396	1.42535	9.89001e-14
ENSMUSG00000091119	1.79539	8.65269	3.76054	1.60257	0.548011	0.489479	0.425266	0.288449	-3.46008	7.65268e-10
ENSMUSG00000016128	2.90049	3.62084	3.42407	3.20706	2.28533	1.83598	1.36274	0.597374	-1.45594	4.52203e-06
ENSMUSG00000054263	45.8101	30.0919	17.9088	27.948	6.4539	5.85286	3.95805	7.24534	-2.45315	9.40672e-23
ENSMUSG00000030095	2.99573	2.137	2.52853	2.44798	7.49784	8.61742	9.29352	6.79321	1.40021	4.15746e-15
ENSMUSG00000073435	7.04548	3.20267	6.60927	4.31629	0.744779	0.846157	0.39406	0.632881	-3.23942	5.15366e-17
ENSMUSG00000030325	0.085496	0.238874	0.306736	0.15974	0.462021	0.535427	0.795685	0.703177	1.28716	0.00769712
ENSMUSG00000022265	8.64302	5.80124	4.90261	7.73827	4.00199	4.76441	4.22447	3.17879	-1.02704	9.79649e-06
ENSMUSG00000022261	61.0814	60.0145	54.6122	56.5775	28.7758	24.1208	14.0431	9.61178	-1.91504	2.8698e-11
ENSMUSG00000004891	0.280226	0.183194	0.216059	0.204181	0.504875	0.55904	0.6394	0.682341	1.18488	7.83794e-05
ENSMUSG00000034957	136.151	75.0858	98.182	127.507	62.6448	51.8366	26.2645	32.7309	-1.63172	1.97714e-09
ENSMUSG00000041650	20.9944	11.5414	10.2811	14.6658	4.71894	5.23972	2.45628	3.41377	-2.15698	1.86167e-12
ENSMUSG00000091867	47.1619	48.0475	84.4943	90.0563	4.38506	3.65904	2.48471	12.8593	-3.69596	9.33668e-13
ENSMUSG00000046962	1.98552	2.10886	1.65869	2.25812	7.75335	7.40083	7.38096	7.51709	1.59989	2.77846e-20
ENSMUSG00000026571	8.22228	10.0819	6.26179	7.10726	3.3971	3.90548	3.14179	2.73007	-1.55242	5.08123e-14
ENSMUSG00000026574	2.54281	3.07615	5.47331	3.39895	0.624444	0.688445	1.07634	1.35295	-2.17335	2.88788e-08
ENSMUSG00000026579	51.4938	43.6985	40.2411	42.353	13.5967	14.472	7.75917	15.6466	-2.04784	6.59453e-15
ENSMUSG00000045136	5.1938	8.66684	3.28946	12.7255	22.7891	19.5316	26.8456	16.8109	1.24663	0.00204742
ENSMUSG00000057342	16.2984	10.776	11.9022	13.6428	6.30729	5.73724	4.53273	4.45496	-1.47653	6.43561e-15
ENSMUSG00000037111	0.478588	0.526704	0.602275	0.463467	1.42347	1.63061	0.922223	1.4319	1.11192	5.64464e-06
ENSMUSG00000098374	0.627658	0.556594	0.780681	0.332397	5.20516	1.99362	3.28257	1.36449	2.06881	6.60645e-07
Mus_musculus_newGene_430	7.53313	8.92049	4.04572	4.13089	11.2148	33.0621	15.5392	42.1231	1.83514	0.000298916
ENSMUSG00000030726	2.74643	2.71942	2.63501	2.33786	7.57556	7.40231	6.78995	4.7488	1.05393	2.57799e-10
ENSMUSG00000002068	0.221227	0.178031	0.131197	0.268485	2.67242	3.49835	2.64292	2.48876	3.4811	3.35283e-32
Mus_musculus_newGene_1661	1.10251	0.845306	1.28584	1.4272	0.499725	0.585681	0.279037	0	-2.10374	0.00258345
ENSMUSG00000109482	27.4179	16.6716	16.074	18.507	1.16094	0.547628	0.16774	0.28772	-5.47732	1.33292e-32
ENSMUSG00000001082	1.9179	2.53721	2.43321	2.67524	6.67431	5.24528	6.95226	6.48451	1.07172	1.32789e-06
ENSMUSG00000000686	6.4103	4.04495	5.39135	4.51699	2.20871	2.38256	1.69499	1.11	-1.78081	1.73346e-13
ENSMUSG00000023336	2.16791	1.52955	1.76959	1.91731	0.114696	0.052716	0.432762	0.304358	-3.21857	1.14631e-08
ENSMUSG00000052397	1.59632	1.88259	1.68809	1.82401	9.16372	11.2839	13.7514	14.6372	2.55207	9.62483e-25
ENSMUSG00000041355	52.647	48.664	50.9146	55.4694	151.258	147.178	124.141	118.865	1.1173	5.46716e-23
ENSMUSG00000041354	4.0585	5.81873	9.77212	6.17855	4.87347	3.54826	4.05093	2.00615	-1.09432	0.000951436
ENSMUSG00000031438	38.4071	31.2114	31.1581	32.4598	18.9779	19.1673	11.132	14.1971	-1.35184	1.85489e-11
ENSMUSG00000031434	0.509933	0.332426	0.575921	0.4522	1.73643	2.41768	5.29144	7.34832	2.87399	4.84292e-09
Mus_musculus_newGene_3531	0	0	0.043381	0.138637	2.43494	3.45906	3.04385	3.40501	5.89194	2.05421e-17
Mus_musculus_newGene_3537	0.388649	0.194377	0.178805	0.829373	9.03962	19.223	27.2841	34.1501	5.52954	1.52652e-24
ENSMUSG00000038252	0.451182	0.528989	0.434069	0.474206	1.80531	1.99258	1.73888	1.22051	1.54127	2.01398e-14
ENSMUSG00000028743	93.1449	73.74	86.3845	76.5002	27.3719	28.9755	32.7726	30.514	-1.72208	1.72715e-23
ENSMUSG00000052056	0.916612	1.20347	0.954576	0.906756	3.14788	2.62584	2.27408	2.29616	1.09515	3.95049e-08
ENSMUSG00000021266	6.8901	6.27473	6.62357	6.52325	42.7708	47.4252	36.035	37.8708	2.37077	6.22387e-76
ENSMUSG00000037991	0.016453	0	0.01691	0.065118	1.36868	1.57824	0.991268	0.40975	5.10176	8.40654e-14
ENSMUSG00000037997	1.51475	1.32151	1.08303	1.49967	8.62432	10.8168	5.88678	3.21971	2.08674	3.81824e-10
ENSMUSG00000035845	3.82052	2.86723	3.92601	4.4062	13.2183	12.1875	8.51431	5.18722	1.05376	0.000123227
ENSMUSG00000032314	236.405	197.295	195.714	239.875	91.1482	100.855	62.6063	52.1655	-1.79918	8.73481e-20
ENSMUSG00000032313	0.484775	0.282629	0.610839	0.293134	0.0374	0	0.014146	0.06002	-3.77175	3.94986e-08
ENSMUSG00000032311	1.79199	2.53596	4.22261	1.70975	26.2219	32.9899	41.3232	31.2577	3.44503	3.4339e-24
ENSMUSG00000032310	278.695	293.145	446.35	208.371	35.3941	31.8412	57.9703	102.275	-2.62357	2.66986e-09
ENSMUSG00000060317	39.8161	56.0479	27.0407	40.8519	152.739	115.372	102.843	63.7532	1.06833	0.000458509
ENSMUSG00000032860	2.37376	2.25152	2.20777	2.44102	4.16831	5.53527	5.9756	14.2485	1.4847	0.000357172
ENSMUSG00000070394	47.2895	90.1352	106.347	78.4527	60.4678	37.4103	32.8482	14.595	-1.45676	0.000162051
ENSMUSG00000033192	0.724219	1.43225	1.18971	1.22987	0.58011	0.718055	0.742735	0.41224	-1.17926	0.000173708
ENSMUSG00000054545	121.593	104.155	135.953	25.1932	8.12663	4.55722	12.5402	14.3777	-3.50535	1.7454e-11
ENSMUSG00000070644	120.691	80.5301	127.545	107.437	31.0501	35.6647	15.4047	22.5192	-2.33928	1.4868e-19
ENSMUSG00000048371	5.02132	5.03392	4.61356	3.81749	1.56735	2.53512	2.02791	2.83022	-1.29583	2.1035e-06
ENSMUSG00000027359	585.394	539.285	450.096	650.99	100.291	136.371	75.426	75.4695	-2.81438	1.25949e-41
ENSMUSG00000033732	6.12281	4.63119	4.45257	5.35961	10.4929	12.5141	12.4888	16.4048	1.08945	1.97807e-05
ENSMUSG00000031776	2.12566	2.10419	2.55913	2.14485	4.77339	5.83271	7.20929	12.1882	1.52797	4.63796e-05
ENSMUSG00000026009	0.079846	0.410178	0.23644	0.322132	0.692336	0.904797	0.825345	1.64484	1.70552	0.00164535
ENSMUSG00000023070	630.296	562.382	670.77	497.659	19.7356	27.3954	61.4694	110.593	-3.60672	1.51909e-12
ENSMUSG00000023073	0.564255	0.946636	0.659913	0.726007	10.8312	8.38363	2.54326	2.9921	2.75926	2.2307e-10
ENSMUSG00000023078	2.1102	20.4792	2.01813	3.31734	0.600637	0.383675	0.20441	0.892133	-3.97765	6.9952e-05
ENSMUSG00000026004	2.68603	3.11882	4.23815	2.68557	2.51668	2.09231	1.18019	0.768291	-1.20204	0.000104664
ENSMUSG00000049562	0.606301	0.723072	0.580394	0.524059	1.87366	1.64172	2.42302	2.57213	1.55208	3.59835e-07
ENSMUSG00000043687	5.65331	8.69237	12.582	7.69902	3.34129	4.10277	4.74094	1.55404	-1.58806	9.20898e-06
ENSMUSG00000008575	6.15433	7.55421	9.77981	6.28828	3.31038	3.27094	4.19886	3.53602	-1.35021	1.22645e-09
ENSMUSG00000034855	4.49601	5.77024	4.57817	8.30857	303.186	381.969	319.243	479.855	5.74592	1.89672e-89
ENSMUSG00000034858	17.7506	17.3218	25.4004	18.5947	7.50014	5.10714	2.08329	0.855913	-2.69393	4.12394e-08
ENSMUSG00000035107	0.251006	0.117263	0.20003	0.293537	0.478784	0.65463	0.505784	0.456362	1.01245	0.00230053
ENSMUSG00000035105	6.00707	2.80227	2.92653	4.92141	9.25618	11.4404	18.6296	31.533	1.88798	6.57138e-05
ENSMUSG00000089960	217.99	141.032	146.532	330.509	72.1321	67.109	73.5994	125.516	-1.5267	4.76507e-05
ENSMUSG00000078650	76.328	135.279	84.1739	126.713	11.2948	53.4908	29.5778	22.5236	-2.15068	2.3837e-07
ENSMUSG00000078652	13.2813	10.2838	10.9524	11.848	19.0282	24.5985	28.1824	38.1799	1.01503	0.000746694
ENSMUSG00000032456	3.1052	1.67323	3.98287	2.60721	1.23022	1.38557	1.63653	2.17731	-1.04514	0.00425303
ENSMUSG00000006219	0.357738	0.538287	0.470015	0.323284	1.43434	2.03174	2.57741	1.91547	1.97139	7.02083e-10
ENSMUSG00000001249	207.522	190.227	221.283	210.327	139.933	137.723	89.2089	60.2349	-1.26053	3.2039e-08
ENSMUSG00000079523	7.71329	18.4906	17.1555	11.3909	203.15	99.3128	119.907	53.7149	2.80616	6.82717e-13
ENSMUSG00000030247	1.46449	0.851819	1.05536	1.03551	1.96953	2.83492	3.33404	3.54542	1.17618	0.000327725
ENSMUSG00000041594	1.30227	0.755983	1.48548	0.981296	0.706686	0.85185	0.507021	0.133973	-1.35838	0.00345835
ENSMUSG00000024544	1.32327	2.05144	1.91815	1.52854	0.599035	0.433511	0.496144	0.557593	-1.96285	4.49537e-12
ENSMUSG00000024542	0.364289	0.256285	0.397775	0.30547	0.855192	0.956037	0.751142	0.656348	1.01184	1.53195e-06
ENSMUSG00000038233	2.66697	2.67411	2.21129	2.59581	0.192139	0.188187	0.082392	0.232899	-4.00428	1.03487e-38
ENSMUSG00000027016	4.20258	4.13269	4.98344	3.98023	1.2835	1.66329	0.639912	0.419968	-2.39689	3.05353e-12
ENSMUSG00000027018	4.21087	3.05662	3.34715	4.11285	9.48401	13.2321	9.08541	9.96692	1.22816	1.84126e-09
ENSMUSG00000000805	0	0	0	0	2.68864	7.99965	7.68345	5.84465	10.2763	1.9581e-19
Mus_musculus_newGene_2174	0.352291	0.994708	1.96459	0.408118	7.94831	9.88334	10.0347	3.69164	2.78826	4.90695e-08
Mus_musculus_newGene_2177	0.151019	0.105882	0.033189	0.021743	4.18036	3.84432	3.06447	1.13983	4.90346	3.05691e-21
ENSMUSG00000015806	158.48	131.647	188.518	152.945	64.4019	63.9942	43.9729	37.3137	-1.88347	4.29282e-24
ENSMUSG00000056290	1.08664	1.56413	1.59646	1.63195	10.1764	7.17403	5.34	2.93879	1.80924	3.21708e-07
ENSMUSG00000002233	7.90736	7.41654	7.62899	7.11547	42.539	42.8999	35.9307	27.6979	2.00144	1.89169e-46
ENSMUSG00000036103	5.03136	3.82239	3.66801	3.63536	2.22551	1.98156	1.37478	3.29751	-1.09925	0.00112483
ENSMUSG00000091264	3.86585	3.9663	3.94789	3.25863	1.78587	2.9117	1.76141	2.22637	-1.06359	2.28045e-06
ENSMUSG00000078350	2.45113	2.06431	2.86316	2.47729	1.59589	0.868514	0.859253	0.51153	-1.36411	0.00121308
ENSMUSG00000054385	7.50422	9.5913	9.86407	8.74468	7.31473	4.63462	3.66035	1.83583	-1.33283	9.1386e-05
ENSMUSG00000001768	2.40923	2.25891	2.28665	2.70812	1.36769	1.37367	1.25931	1.08107	-1.16032	1.73069e-16
ENSMUSG00000020897	0.164535	0.166492	0.160846	0.203247	1.9944	2.10376	1.40869	1.0949	2.95331	3.20759e-17
ENSMUSG00000020895	1.1151	0.362755	0.671141	0.493338	3.13457	2.38391	2.65387	0.671483	1.46698	0.00931314
ENSMUSG00000020893	1.27106	4.14283	5.79411	2.80335	9.46647	9.7049	11.2836	13.8116	1.40598	0.000868861
ENSMUSG00000039745	22.9609	27.5651	25.8239	27.3824	10.6222	11.1287	12.025	7.57725	-1.60178	1.54492e-23
ENSMUSG00000031578	3.39691	3.79598	5.49039	4.32345	11.5267	10.0122	10.9438	11.8902	1.1298	2.16382e-07
ENSMUSG00000023272	13.755	11.2141	17.8667	14.0697	212.045	226.412	143.378	159.572	3.42717	3.91416e-74
ENSMUSG00000023277	2.18886	2.57128	2.52567	1.95249	6.71485	6.98245	6.57661	4.82421	1.1674	3.46352e-10
ENSMUSG00000023274	0.153849	0.176502	0.300307	0.282996	0.838129	0.789849	0.460861	0.524033	1.21739	0.00108159
ENSMUSG00000032370	16.2605	10.2972	10.7045	14.2725	9.05976	9.21376	5.97276	3.94757	-1.20897	7.58008e-06
ENSMUSG00000012443	0.122604	0.149136	0.122163	0.116702	0.757093	0.687484	0.457916	0.259327	1.75295	6.51898e-06
ENSMUSG00000062127	0.620223	0.521493	0.489025	0.646052	0.91145	1.50742	1.59233	2.48708	1.28057	0.00088021
ENSMUSG00000052302	0.751115	0.778486	0.650971	1.41876	0.363222	0.391258	0.123262	0.241702	-2.17661	1.06428e-09
ENSMUSG00000038195	11.4801	14.4045	16.0656	13.9843	6.30969	4.12579	6.64361	2.6479	-1.7886	2.30337e-10
ENSMUSG00000020701	0.418862	0.588789	0.686503	0.567625	0.309552	0.414929	0.154099	0.096621	-1.52853	0.000259752
ENSMUSG00000025366	3.37439	1.76078	1.88553	2.21252	6.28477	9.49127	6.96498	5.99036	1.30451	7.75926e-07
ENSMUSG00000025369	19.0388	18.4723	17.4559	19.4786	13.641	13.2576	11.196	7.35234	-1.02591	1.29317e-09
ENSMUSG00000035473	46.3306	37.2911	40.2561	38.9525	7.82903	6.06205	4.02171	9.68351	-2.80076	5.92415e-20
ENSMUSG00000035472	4.28321	4.24914	5.49259	5.24365	0.924517	0.675951	0.94335	0.696205	-2.83305	1.89287e-43
ENSMUSG00000041797	0.489776	0.439316	0.579921	0.369021	0.149737	0.084658	0.037777	0.009698	-3.01536	1.08263e-08
ENSMUSG00000028289	0.290408	0.257502	0.281936	0.288076	0.095515	0.063258	0.053173	0.044492	-2.40757	6.2545e-13
ENSMUSG00000068735	3.07931	3.26547	3.29892	3.73643	1.85871	1.6983	1.59206	2.04933	-1.1508	3.67082e-08
ENSMUSG00000073834	966.066	584.516	1004.73	775.22	130.783	27.0099	251.866	134.558	-2.82683	6.21159e-08
ENSMUSG00000073830	148.928	187.594	230.438	157.924	41.1052	24.0509	87.1439	37.7283	-2.18381	1.31891e-08
ENSMUSG00000026701	142.555	111.683	143.024	161.873	70.8202	72.2008	55.8371	40.644	-1.54943	2.38704e-17
ENSMUSG00000040957	1.72938	0.998651	1.13632	1.5647	0.604912	0.988255	0.521433	0.998162	-1.05952	0.00268383
ENSMUSG00000020282	1.67676	1.82237	1.83654	1.98937	4.89986	3.97088	5.06629	5.63126	1.13773	3.08112e-07
ENSMUSG00000021109	5.268	3.80963	4.8585	4.09252	7.33974	12.8915	18.0773	27.2544	1.6496	7.57623e-05
Mus_musculus_newGene_3175	0.69514	1.95096	1.17194	1.24881	6.24073	3.6706	3.01423	1.7384	1.13236	0.00377431
ENSMUSG00000009013	5.65401	7.88757	7.19532	9.69171	68.3521	44.1658	39.9014	14.8022	2.13904	1.30415e-08
ENSMUSG00000069456	19.904	18.1491	22.2031	29.4988	1.13645	1.86965	1.54832	4.77972	-3.44968	1.0487e-13
ENSMUSG00000046447	25.6773	26.361	28.8252	27.0434	19.0292	14.3208	9.84918	4.78425	-1.48482	6.3965e-06
Mus_musculus_newGene_4413	1.37465	0.774634	1.27335	1.07184	0.84902	0.390756	0.156313	0.028017	-2.04572	0.00491515
ENSMUSG00000079110	0.952424	0.36019	0.382981	0.490747	0	0.059448	0.049214	0.078438	-3.73282	3.30188e-08
ENSMUSG00000024640	0.070184	0.187997	0	0.176707	3.70242	6.90716	12.2327	12.7877	6.10351	2.13609e-10
ENSMUSG00000041147	0.309093	0.398837	0.587232	0.330695	0.190556	0.283011	0.218153	0.08321	-1.37109	0.000207602
ENSMUSG00000006395	48.3653	45.185	79.2179	50.5042	12.0075	8.21679	13.9381	10.0317	-2.586	4.20521e-24
Mus_musculus_newGene_5420	1.42446	1.53957	1.39944	1.86337	1.18157	0.366153	1.05859	0.268656	-1.35172	0.00265609
ENSMUSG00000058672	37.7923	59.43	19.6617	90.9781	135.68	140.545	161.877	119.065	1.14724	0.00652563
ENSMUSG00000061906	15.4634	7.66662	4.77578	8.37794	1.84538	4.13741	3.93333	5.33793	-1.4912	0.00114741
ENSMUSG00000024055	36.9579	37.526	39.5758	36.2912	17.4565	14.7267	20.8422	17.3267	-1.35571	8.19508e-14
ENSMUSG00000059108	0.41776	0.504305	0.715502	0.621612	6.35673	3.92057	8.66738	10.1354	3.35354	1.82985e-14
ENSMUSG00000036026	17.7208	13.4247	12.7059	14.0465	5.82925	7.20341	6.7533	5.46083	-1.4689	2.57785e-17
ENSMUSG00000052738	116.499	81.5312	83.0823	115.146	43.0775	49.8903	44.3959	32.5922	-1.50392	4.28243e-16
ENSMUSG00000061132	0.432655	0.658803	0.317348	0.813398	1.63697	1.83993	1.99402	1.60454	1.37357	5.48281e-05
ENSMUSG00000108596	0.052983	0.030898	0.015111	0.016876	0.332276	0.455515	0.407929	0.765045	3.65738	9.82617e-11
ENSMUSG00000054191	2.72302	2.17117	3.2523	2.23741	0.572497	0.733345	0.552188	1.11776	-2.03168	7.72494e-09
ENSMUSG00000049313	0.233987	0.170482	0.161479	0.118081	0.71374	0.718868	0.676476	0.711673	1.77148	1.51543e-11
ENSMUSG00000008999	0.311632	0.254278	0.357831	0.322853	0.181299	0.183252	0.053359	0.08927	-1.56291	0.000624857
ENSMUSG00000020919	9.63579	8.96426	9.64995	8.67583	5.30518	6.02774	5.06837	4.59737	-1.08941	7.98003e-22
ENSMUSG00000020911	1.22819	1.13717	1.37532	1.3973	8.8818	21.3061	7.33603	23.1719	3.31846	1.05444e-15
ENSMUSG00000020914	0.17122	0.240055	0.066296	0.216302	2.62512	2.63747	1.50362	1.16609	3.17136	1.82603e-15
ENSMUSG00000039533	3.54111	1.60155	3.30761	2.46895	0.744456	1.21759	0.571716	0.403873	-2.18785	6.23709e-10
ENSMUSG00000026981	4.20172	5.16098	2.92749	6.21806	74.9156	87.0886	68.2637	145.004	4.0812	5.99408e-34
ENSMUSG00000026980	0.377282	0.23878	0.239415	0.168038	1.41372	2.16743	0.97859	1.1465	2.17347	4.81116e-11
ENSMUSG00000026986	5.81593	3.89954	8.34785	5.15323	0.753238	0.530542	0.374779	1.03522	-3.32781	4.60734e-18
ENSMUSG00000028859	0.567022	1.8341	0.68423	1.00583	5.14357	3.11862	3.57531	2.23466	1.48884	0.000211922
ENSMUSG00000021665	13.0825	11.8974	11.6118	10.7721	4.77206	4.52753	3.81077	4.30182	-1.71236	1.16346e-25
ENSMUSG00000021668	1.33613	0.895563	1.05549	0.876363	3.1857	2.5423	2.62715	1.09237	1.02593	0.00108276
ENSMUSG00000029455	539.812	509.758	491.415	522.519	198.457	221.387	201.015	306.674	-1.37681	1.17378e-08
ENSMUSG00000029458	27.9889	31.7764	34.7	31.2307	13.7225	15.4263	12.961	11.5667	-1.4903	2.21349e-35
ENSMUSG00000042766	0.047329	0.018304	0.149116	0.108408	0.405363	0.711591	0.513337	0.683266	2.26682	7.0557e-05
ENSMUSG00000028581	6.17517	5.1169	4.16118	6.5995	6.64602	10.741	16.0955	20.812	1.07983	0.0092562
ENSMUSG00000049882	1.50927	1.27514	1.89589	1.83441	6.68963	4.44209	4.31879	2.93556	1.20599	4.3736e-05
ENSMUSG00000032081	2408.12	3207.32	4713.74	3284.03	2278.71	1595.9	1601.87	1184.71	-1.31493	9.52928e-08
ENSMUSG00000032080	253.224	152.106	154.6	428.151	796.089	488.61	755.056	741.012	1.24631	0.000949121
ENSMUSG00000032085	3.29224	2.94775	7.33317	2.68818	7.9894	9.28758	8.86241	14.1777	1.08805	0.00750673
ENSMUSG00000020131	3.86313	6.43086	11.9326	6.26631	1.55062	1.45961	2.40884	1.77879	-2.21053	9.25691e-10
ENSMUSG00000075256	0.542684	0.661335	0.414543	1.35176	2.63971	3.80319	2.54463	1.17691	1.454	0.00154402
ENSMUSG00000044359	1.31625	0.717087	0.48974	0.94667	0.212428	0.200083	0.052973	0.035862	-3.07472	1.0529e-08
ENSMUSG00000005397	2.67136	2.03925	1.60338	2.16496	13.8154	16.6941	19.172	34.3011	3.08805	2.05421e-17
Mus_musculus_newGene_90	0.38589	0.341426	0.547678	0.141638	3.29404	3.71436	4.98463	4.32537	3.25804	2.62611e-16
ENSMUSG00000058997	26.4115	21.8807	23.6959	33.9602	15.6189	16.7078	14.1854	9.01611	-1.28524	4.63216e-11
ENSMUSG00000001555	0.487556	0.354555	0.419326	0.387766	0.768777	1.02633	1.70353	1.63579	1.3924	0.000538265
ENSMUSG00000001552	13.0541	9.61092	9.52495	11.3947	5.84243	8.67471	5.5901	5.29127	-1.06315	1.45415e-07
ENSMUSG00000017057	7.51974	4.07014	4.17726	4.27872	13.5446	16.8232	11.3125	19.2388	1.34969	1.47488e-05
Mus_musculus_newGene_4596	4.29256	5.37927	3.60424	5.30386	1.20843	1.32458	0.40376	0	-2.97625	4.58082e-05
Mus_musculus_newGene_4622	0.621041	1.11323	1.10971	0.797911	0.498201	0.397202	0.335907	0.245282	-1.58582	2.44323e-07
ENSMUSG00000015568	8.87716	11.8583	12.186	9.03771	3.20489	2.59695	4.53666	4.91479	-1.69552	2.20558e-08
ENSMUSG00000019232	21.8594	22.6878	33.4696	18.3828	3.14587	2.59978	1.5392	0.848006	-3.87826	4.14677e-30
ENSMUSG00000010051	8.75744	11.2489	10.8763	10.6993	5.43208	4.5906	2.85933	1.21029	-1.8786	1.91854e-07
ENSMUSG00000025511	14.0313	12.2064	19.1978	13.0966	32.4656	44.4094	51.5759	71.4438	1.51479	1.73864e-06
ENSMUSG00000023829	165.592	95.6081	80.1696	152.541	24.2362	36.5904	46.2005	68.3235	-1.71294	3.81095e-05
ENSMUSG00000023827	0.683816	0.459979	0.671867	0.630389	1.52355	1.97292	1.93062	1.74392	1.30989	2.47625e-06
ENSMUSG00000023826	0.437871	0.268568	0.732387	0.601798	0.369818	0.121013	0.138405	0	-2.07146	0.00766132
ENSMUSG00000067656	7.77202	8.26338	8.68578	6.26056	0.700015	0.798477	0.572883	2.35316	-3.01062	8.67794e-11
ENSMUSG00000020034	5.6722	7.55458	5.69898	4.86593	2.35025	3.72961	2.59927	3.27135	-1.26292	1.03943e-06
ENSMUSG00000020037	1.1085	0.694707	0.488287	0.625122	0.015058	0.016786	0.017037	0	-5.88393	1.34674e-18
ENSMUSG00000020038	1.8148	2.39032	1.3671	2.76864	8.94162	7.51386	5.50372	3.62991	1.30697	3.73101e-05
ENSMUSG00000039873	1.50402	2.2439	2.76492	1.70855	0.466912	0.608395	0.851493	0.714015	-1.8819	6.32075e-07
ENSMUSG00000030935	26.9872	20.2019	27.9406	27.4309	6.75072	7.33645	3.93841	2.23877	-2.62096	9.04199e-19
ENSMUSG00000030934	592.89	474.005	751.439	820.018	120.613	138.894	111.211	137.849	-2.6272	1.45884e-35
ENSMUSG00000036528	7.12187	5.16155	5.99372	6.57941	4.61747	4.31983	2.83146	2.97064	-1.05653	5.2308e-08
ENSMUSG00000071042	1.04387	0.808721	0.807427	1.0259	0.39265	0.537323	0.357663	0.358617	-1.4281	1.02275e-09
ENSMUSG00000038587	0.435152	0.252702	0.32819	0.36958	1.53378	2.24911	3.13775	7.80771	3.24128	5.6867e-10
ENSMUSG00000030208	0.764622	0.319557	1.10015	0.453339	1.75873	2.2017	4.43957	8.10622	2.37789	3.71078e-05
ENSMUSG00000030203	3.36189	3.00045	3.82929	3.18209	7.43242	9.32786	14.06	17.1703	1.6211	1.19283e-06
ENSMUSG00000030200	0.119125	0.071327	0.146606	0.196678	1.09386	1.46335	0.640618	1.49382	2.62788	3.3646e-09
ENSMUSG00000038058	2.91824	3.50905	2.9257	2.65472	8.05779	8.39906	7.49552	5.99068	1.03028	1.84246e-10
ENSMUSG00000038059	0.465572	0.230496	0.351689	0.26338	2.23872	2.3777	3.39186	3.43341	2.84854	3.85129e-15
ENSMUSG00000073684	8.49732	5.57419	5.70284	5.83489	13.6811	17.4289	16.9382	14.0821	1.04759	1.89445e-06
ENSMUSG00000073680	0.680932	1.3802	1.18189	1.2152	0.505935	0.242878	0.272818	0.246894	-2.07106	9.74319e-09
ENSMUSG00000022304	150.982	101.167	89.5571	111.035	8.80724	7.53845	4.92047	7.23027	-4.27374	1.06099e-67
ENSMUSG00000035186	0.209344	0.46924	0.065929	0.417015	60.7167	67.1876	30.7276	16.354	6.7967	2.23855e-41
ENSMUSG00000034584	0.814161	0.608794	0.380995	0.466819	0.346668	0.410954	0.12689	0.10592	-1.51677	0.00142253
ENSMUSG00000034586	0.548255	0.421312	0.636391	0.882738	1.26307	1.73917	1.77639	1.86463	1.15595	0.000227521
ENSMUSG00000045763	1.25367	2.88906	1.35574	1.42468	5.92787	6.05379	4.70231	5.48134	1.38967	2.98342e-05
ENSMUSG00000025656	0.536674	0.433271	0.537201	0.700871	0.091144	0.170237	0.158403	0.11873	-2.02557	8.09447e-11
ENSMUSG00000007872	23.218	22.6771	32.1054	23.2615	67.4352	67.8377	118.095	79.3046	1.46458	1.88835e-08
ENSMUSG00000074336	714.868	1071.1	1078.63	1174.26	297.605	177.622	177.17	130.039	-2.65583	4.58623e-25
ENSMUSG00000024014	5.24345	5.42722	5.71281	5.05453	15.7739	17.0311	13.4389	21.6432	1.59681	1.48059e-10
ENSMUSG00000042265	0.02057	0.030224	0	0	0.702068	0.512517	0.899442	0.809698	5.24659	5.90183e-13
ENSMUSG00000044147	6.43008	3.55137	4.72997	4.48249	11.2408	21.6932	21.7953	35.805	2.01773	3.5084e-07
ENSMUSG00000041515	2.51486	2.93745	4.05009	3.71216	22.7833	23.319	19.3142	32.5639	2.63572	5.92948e-23
Mus_musculus_newGene_5850	24.5109	19.3115	14.9574	31.2494	3.18106	3.59727	2.51243	2.3915	-3.21987	4.00766e-34
ENSMUSG00000015880	0	0.03535	0.054565	0.08635	0.720171	0.819184	0.465454	0.398984	3.38367	3.38421e-09
ENSMUSG00000062939	0.099651	0.227858	0.236463	0.152544	0.667658	0.999104	0.979243	0.665379	1.90552	3.67795e-07
Mus_musculus_newGene_682	1.08291	1.80748	2.68444	2.3965	0.576485	0.845396	0.704374	0.688185	-1.68649	6.16239e-10
ENSMUSG00000037638	0.557932	0.668159	0.513372	0.80158	1.78812	3.25718	1.86055	1.62278	1.40482	4.36543e-08
ENSMUSG00000050379	0.372421	0.590633	0.456696	0.381448	1.43059	1.10319	1.00137	0.904721	1.02919	0.000212061
ENSMUSG00000050373	4.70659	4.89694	5.05373	4.35611	2.20953	2.78275	2.04526	1.77848	-1.34496	3.55659e-15
Mus_musculus_newGene_3477	0.604476	0.859417	1.23699	0.856574	0.361051	0.326996	0.188534	0.11195	-2.12899	2.68361e-08
ENSMUSG00000110439	1685.25	1663.68	1746.09	1125.62	326.161	304.065	433.143	445.685	-2.28978	1.39795e-18
ENSMUSG00000091971	1.19238	0.941178	0.795325	0.609765	10.8526	9.20974	10.3244	1.92172	2.85911	2.14899e-10
ENSMUSG00000022146	0.359574	0.422922	0.691174	0.555222	5.01055	4.93446	5.95689	4.05959	3.02625	5.02246e-41
ENSMUSG00000022149	66.2197	72.8598	56.5957	55.6321	32.2485	28.0345	18.2089	22.3322	-1.59798	1.0131e-13
ENSMUSG00000063838	1.807	1.14695	1.42588	1.58432	4.66149	6.76642	11.0732	11.1041	2.24339	1.0342e-08
ENSMUSG00000039670	15.3623	11.3665	18.3	12.7504	6.80441	5.65076	4.84665	1.71598	-1.89186	3.75191e-08
ENSMUSG00000025491	4.48104	5.10766	6.30351	7.43296	16.0128	17.1485	30.1482	24.9458	1.5947	5.89112e-07
ENSMUSG00000025492	415.49	500.059	499.496	505.828	2010.2	1516.68	1631.5	1038.2	1.40242	6.63482e-14
ENSMUSG00000025498	22.7264	33.7846	31.2247	35.4414	335.208	280.657	265.42	82.108	2.62563	1.8389e-14
ENSMUSG00000035960	3.58354	2.73738	1.64021	3.24092	4.37413	11.3795	11.0897	23.2676	1.92715	0.000217469
ENSMUSG00000028179	242.042	197.953	208.581	203.632	26.1688	21.5962	4.93278	4.57913	-4.23316	7.08821e-19
ENSMUSG00000039246	8.55082	5.48589	7.39125	7.50422	3.17031	3.63921	2.79224	1.32214	-1.70139	1.0781e-09
ENSMUSG00000021556	0.340864	0.334534	0.175222	0.356554	0.865205	2.06913	1.19864	2.78942	2.27528	1.08777e-06
ENSMUSG00000021559	11.1363	9.45677	8.83784	9.93384	6.10117	5.77001	3.6085	4.28492	-1.27549	4.38342e-11
ENSMUSG00000053113	1.83234	2.87886	3.52272	2.96399	37.9131	39.1843	37.9653	35.6518	3.48371	2.51082e-65
ENSMUSG00000036225	0.201234	0.065994	0.117617	0.077817	0.766419	0.910494	0.599709	0.440218	2.21895	1.77971e-06
ENSMUSG00000027253	1.25848	1.29261	1.9637	1.45755	0.425779	0.283336	0.53231	0.252829	-2.26933	1.14008e-15
ENSMUSG00000037572	0.212542	0.218401	0.224196	0.188127	1.05747	1.31109	0.783862	0.587507	1.8261	8.14276e-10
ENSMUSG00000037573	36.2378	26.9682	30.975	30.6225	15.5984	22.9297	17.6086	10.4488	-1.20158	1.95931e-08
ENSMUSG00000071652	2.09917	1.73661	2.22716	2.14055	5.31208	6.14234	6.18983	7.74779	1.38473	2.62633e-09
ENSMUSG00000071654	18.7879	29.6747	35.7894	28.4952	16.6392	12.4807	12.7894	7.29256	-1.48366	4.13824e-08
ENSMUSG00000060261	19.9124	16.7625	17.2429	18.3997	11.4578	11.2457	10.9449	5.73258	-1.16799	1.59051e-08
ENSMUSG00000034175	4.84355	6.42534	6.56548	7.00215	4.12338	4.17374	3.88962	2.58195	-1.05281	7.64398e-08
ENSMUSG00000034171	44.1091	41.9913	39.7121	45.7381	9.82476	5.41785	3.35679	3.90192	-3.22524	8.16101e-27
ENSMUSG00000074519	2.28098	2.21453	2.37356	2.69229	1.88351	1.43433	1.1104	0.473254	-1.26153	0.00061826
ENSMUSG00000049734	5.61277	7.38081	3.75477	4.71003	54.7924	39.5527	36.9617	50.5503	2.8002	8.30538e-23
ENSMUSG00000034795	1.39615	1.29287	1.94532	0.89574	2.47745	3.71171	4.55137	2.49422	1.02932	0.00207612
ENSMUSG00000010358	17.447	20.9304	24.3854	25.5103	116.266	95.5657	87.9544	38.7455	1.64784	4.26892e-09
ENSMUSG00000035227	20.6222	19.4373	20.8351	19.1417	87.6366	97.1612	70.667	52.5307	1.37584	6.48724e-25
ENSMUSG00000028434	25.6274	20.0836	19.218	23.9833	9.85412	9.53071	8.62967	5.19217	-1.71469	8.97598e-18
ENSMUSG00000032796	0.453914	0.504807	0.397301	0.400387	0.07845	0.116087	0.101067	0.029375	-2.72567	2.83188e-15
ENSMUSG00000006310	0.214238	0.385109	0.362916	0.618677	3.27587	2.67746	2.92583	1.89271	2.43109	2.59426e-13
ENSMUSG00000032249	47.1675	40.5917	42.5162	46.5415	31.5023	27.888	19.2292	14.8928	-1.23273	2.41251e-09
ENSMUSG00000024222	8.73737	14.7307	12.5264	11.2559	43.2119	48.7885	33.8989	48.0181	1.61749	7.32694e-12
ENSMUSG00000024228	9.03428	7.92611	9.25867	9.62935	4.48806	6.37156	3.13764	3.08622	-1.36005	5.76652e-10
Mus_musculus_newGene_4374	0.935029	0.702269	0.559446	1.12011	3.10384	4.3474	6.52369	12.033	3.12858	5.84352e-12
ENSMUSG00000041729	0.510548	0.687195	0.596577	0.540229	0.260965	0.300021	0.373867	0.209233	-1.19647	6.38435e-05
ENSMUSG00000058586	14.1057	12.3868	16.0755	12.5065	7.06329	7.55534	7.3151	3.83448	-1.39373	1.08916e-13
Mus_musculus_newGene_2236	0.590747	0.967032	1.09347	1.13126	0.698974	0.505162	0.477735	0.141537	-1.34124	0.00276189
ENSMUSG00000047180	3.11205	5.62131	4.57515	3.53741	15.0379	16.4431	9.97513	10.4787	1.38627	4.01387e-08
Mus_musculus_newGene_6268	0.57509	1.60623	0.857096	1.52237	0.559695	0.648375	0.609745	0.1986	-1.47836	0.00123976
ENSMUSG00000050914	0.341996	0.523394	1.11589	0.614814	5.07066	2.50038	3.71184	3.94785	2.27982	5.31589e-08
ENSMUSG00000061207	3.96165	4.19836	6.9086	4.11277	13.6286	10.0105	13.5362	10.4472	1.04074	2.58267e-05
ENSMUSG00000025868	63.6229	72.2433	78.3506	66.7703	50.2294	41.6553	44.7791	26.1129	-1.0754	2.07195e-08
ENSMUSG00000021379	0.489883	0.301513	0.296911	0.297087	0.140008	0.145842	0.097351	0.152782	-1.60929	4.72722e-05
ENSMUSG00000031320	181.14	121.564	138.953	163.126	329.907	369.35	451.051	422.684	1.12618	4.74266e-07
ENSMUSG00000031327	1.50225	1.03275	0.811424	1.34561	0.729931	0.500845	0.319157	0.25674	-1.67512	1.34285e-06
ENSMUSG00000031328	1.84455	3.36144	2.75395	1.85373	5.52088	6.36313	7.89383	9.16205	1.31049	3.84161e-05
ENSMUSG00000028560	3.36561	2.24595	2.43691	2.56289	6.35461	8.31784	5.9157	7.30836	1.13417	2.97915e-07
ENSMUSG00000029102	117.021	109.927	121.386	108.172	71.4484	57.5334	50.9538	61.5221	-1.18375	1.12604e-12
ENSMUSG00000029101	1.48554	1.11301	1.03197	0.777315	5.48244	5.90306	1.211	2.44743	1.1055	0.00480216
ENSMUSG00000020429	15.5337	54.6973	15.6456	34.1302	152.655	362.779	506.176	993.165	3.86655	1.45305e-06
ENSMUSG00000020423	2.51912	1.92837	2.79121	2.42575	31.7199	39.4011	25.5759	75.458	3.94393	2.02014e-25
ENSMUSG00000025287	1.5908	1.61542	1.58606	1.92975	4.12477	4.89451	5.14773	6.80605	1.39504	6.2803e-07
ENSMUSG00000048534	0.422367	0.275207	0.333577	0.258674	0.717031	1.06159	1.11818	1.56179	1.85119	3.91147e-05
ENSMUSG00000025132	27.7701	26.6747	25.4196	28.21	79.463	95.6319	118.134	138.217	1.74438	1.2725e-11
ENSMUSG00000025137	158.318	205.099	254.196	181.506	113.15	103.022	131.473	62.8223	-1.25142	3.09244e-07
ENSMUSG00000025134	1.90897	1.42066	1.52224	2.28146	3.37798	5.16387	4.55769	4.14555	1.00576	2.83289e-05
ENSMUSG00000024426	6.78287	10.2672	8.78443	10.2572	6.33873	6.13429	4.20232	1.91871	-1.33191	1.80182e-05
ENSMUSG00000024424	16.2803	12.2301	15.8639	11.8462	8.57457	8.35609	5.1606	6.33038	-1.29641	1.16831e-09
ENSMUSG00000024425	186.361	109.613	104.887	128.152	57.8356	72.781	49.7741	57.9539	-1.42521	3.50822e-09
ENSMUSG00000024429	7.03494	5.48104	6.95258	6.46015	13.4403	14.9058	16.5142	18.0035	1.02865	1.18438e-06
ENSMUSG00000037664	3.60668	3.62127	5.08453	2.7286	0.637271	0.258332	0.258236	0.499497	-3.51588	1.76436e-25
ENSMUSG00000049115	39.8495	32.4245	32.2032	37.5734	7.70703	7.04767	5.74397	3.66163	-2.88102	5.80528e-48
ENSMUSG00000032915	1.58985	3.04631	1.51795	1.7416	0.029522	0.0097	0	0	-7.72191	3.04029e-27
ENSMUSG00000027199	2.28963	2.17109	2.01004	2.02391	0.791804	1.69945	1.05155	1.45289	-1.02831	0.000755618
ENSMUSG00000030513	18.5713	12.0902	13.5569	14.5168	4.80756	5.83784	5.65553	7.3789	-1.5567	6.69968e-10
ENSMUSG00000030515	2.94258	1.6429	1.81392	1.6978	0.781583	1.49072	0.946545	0.735364	-1.3217	2.61235e-05
ENSMUSG00000004040	13.6736	8.36455	7.74996	11.0237	27.5523	36.9073	30.1643	41.2945	1.51753	5.31598e-08
ENSMUSG00000072640	0.758567	0.529301	0.582346	0.80402	0.463471	0.539752	0.488865	0.180638	-1.15679	0.000204795
ENSMUSG00000074491	34.0032	20.0653	26.6667	35.0537	0.417236	0.531442	0.413507	1.7549	-5.37501	3.52774e-28
ENSMUSG00000069793	0.935957	0.82676	0.586241	0.749956	13.7289	13.8987	5.63337	2.59428	3.18097	2.05825e-13
ENSMUSG00000069792	15.9471	30.7642	19.8241	15.4777	14.7072	12.8847	11.6506	7.08514	-1.12727	0.000345032
Mus_musculus_newGene_4510	0.270366	0.254231	0.274619	0.233491	0.431514	1.18682	0.697433	1.01457	1.40597	0.00186609
ENSMUSG00000019437	11.3565	11.5689	17.692	10.984	5.09663	5.30093	4.40673	3.74612	-1.82658	1.73759e-21
ENSMUSG00000004864	0.092022	0.122297	0.409486	0.32228	1.06702	1.72084	1.88914	3.07881	3.38805	7.51323e-11
ENSMUSG00000058135	576.081	814.763	1281.39	495.987	61.7346	59.5181	87.6171	237.477	-2.97129	9.81883e-05
ENSMUSG00000040370	26.9125	17.6222	20.4161	20.528	9.223	9.91575	9.89836	7.40106	-1.55969	2.55278e-28
ENSMUSG00000040084	0.152796	0.199342	0.077229	0.210016	0.733328	0.763172	0.632561	0.347808	1.61959	8.64987e-05
ENSMUSG00000041974	0.836524	0.386569	0.320129	0.502319	1.19818	2.04124	1.24993	0.893648	1.08064	0.00572604
ENSMUSG00000005054	36.085	31.0681	24.5777	34.723	109.43	101.868	120.284	84.8347	1.44128	3.71557e-14
Mus_musculus_newGene_3483	3.01248	3.82015	8.96705	2.68937	0	0	0	0	-10.247	1.10408e-18
Mus_musculus_newGene_3359	0.166514	0.209182	0.440139	0.129458	3.42591	4.35238	3.94919	4.19528	3.75905	9.91967e-18
ENSMUSG00000031549	16.0611	8.50074	7.83367	8.80666	4.06181	5.62118	1.35561	1.00858	-2.11526	1.54736e-05
ENSMUSG00000056394	0.794032	0.722769	0.741638	0.746251	3.18546	2.69935	2.77642	1.75496	1.50229	4.34863e-12
Mus_musculus_newGene_2001	2.02555	1.40595	0.742253	1.41921	13.1485	19.4004	20.0997	23.7056	3.51343	1.68026e-24
Mus_musculus_newGene_2003	0.149473	0.126427	0.141577	0.145117	1.03177	4.53788	1.16829	1.07572	3.43279	8.16996e-11
ENSMUSG00000009281	453.33	592.51	936.079	611.141	420.59	328.157	393.676	311.629	-1.09276	6.48415e-06
ENSMUSG00000052676	1.18543	1.50986	1.91763	1.53891	0.893512	0.806073	0.75567	0.2666	-1.46787	1.10185e-05
ENSMUSG00000054630	287.163	232.518	237.209	239.523	66.0806	57.2336	30.8478	29.5255	-2.74218	3.09708e-27
ENSMUSG00000018339	3.36772	2.72492	4.33263	3.99675	8.32146	13.9074	22.302	16.0476	1.82442	6.33345e-08
ENSMUSG00000021928	7.88446	5.96928	7.43323	7.41645	3.81604	3.68043	2.81671	2.16334	-1.49035	1.41332e-17
ENSMUSG00000021922	333.945	235.41	202.714	253.241	818.909	1249.49	992.884	1210.91	1.79924	6.06749e-13
ENSMUSG00000038508	7.09844	10.0453	11.2457	7.11928	18.8572	21.1255	28.003	49.2199	1.44662	0.000184964
ENSMUSG00000038507	7.88406	4.19792	4.71106	6.03137	27.7729	40.0185	26.6777	15.5621	1.96417	5.53755e-12
ENSMUSG00000060671	0.466174	0.303216	0.486781	0.293106	1.48125	1.35649	1.34649	0.878779	1.41045	4.8527e-08
ENSMUSG00000030759	0.488193	0.68055	0.869049	0.588387	1.63295	1.8944	1.73164	1.34537	1.03908	3.69986e-06
ENSMUSG00000022385	0.088478	0.2679	0.469418	0.128025	2.37353	2.26337	2.17862	1.69656	2.86653	3.81333e-11
ENSMUSG00000031489	1.45519	3.5908	4.10374	2.25523	0.569176	0.289686	0.108708	0.037703	-3.79972	1.56185e-10
ENSMUSG00000022389	12.8579	14.5339	41.0398	12.6369	4.00106	4.09676	3.57368	2.9984	-2.73106	5.11976e-13
ENSMUSG00000048163	1.28044	2.32151	1.49742	1.74535	7.32407	8.55571	9.79655	10.2513	2.12108	1.25386e-14
ENSMUSG00000090247	51.3198	78.7246	101.746	77.7047	66.5755	33.2044	38.2484	25.7697	-1.20264	0.000149614
ENSMUSG00000000078	2.10528	2.20406	1.98268	1.6043	12.3265	16.239	13.3879	24.0025	2.82524	1.07705e-20
ENSMUSG00000031150	0.243313	0.344591	0.313798	0.372734	2.06498	2.56993	3.34494	3.01513	2.79271	1.65732e-20
ENSMUSG00000031155	0.797698	1.08991	0.851243	1.21677	3.98521	4.06322	5.64385	4.92761	1.95714	2.67702e-13
ENSMUSG00000029716	145.365	112.269	105.015	123.963	62.867	66.7267	79.8023	67.1643	-1.08046	1.53434e-08
ENSMUSG00000029715	3.95057	3.68567	3.88193	4.24018	8.38021	9.90993	10.4283	11.3141	1.12643	8.84922e-07
ENSMUSG00000022526	0.269236	0.33597	0.589064	0.221586	1.08071	1.52275	1.29376	0.884737	1.47915	8.98543e-06
ENSMUSG00000035678	0.089088	0.114338	0.081755	0.035941	1.01576	0.967991	1.03975	0.997798	3.21769	1.20531e-09
ENSMUSG00000035671	1.0754	1.45507	1.19274	1.0758	3.09043	2.58954	3.72609	2.99101	1.10009	2.7446e-06
ENSMUSG00000035673	5.96411	7.27788	9.15352	6.89766	21.2203	22.0775	27.0637	23.878	1.45726	1.27641e-13
ENSMUSG00000028044	2.89967	3.69225	5.08787	2.72011	12.1975	16.0331	12.0354	13.4978	1.6284	2.54749e-10
ENSMUSG00000028041	0.709572	1.04933	1.48721	0.911723	3.40305	4.01224	4.21908	2.41658	1.52273	3.55279e-08
ENSMUSG00000020672	1.63104	1.15111	1.56936	1.27912	0.805946	0.789058	0.561531	0.767095	-1.21056	3.09579e-06
ENSMUSG00000020676	0	0	0	0	2.44763	3.94023	4.51097	7.80326	9.74637	9.32793e-17
ENSMUSG00000020674	1.50821	1.34457	1.6019	1.65698	0.374909	0.399985	0.396803	0.287447	-2.33092	1.78455e-43
ENSMUSG00000069910	0.144186	0.092432	0.075783	0.050659	0.770787	0.587867	0.474527	0.475068	2.39145	3.65928e-07
ENSMUSG00000027540	4.62551	5.68647	4.6555	4.73338	11.2795	14.0073	12.5774	14.8268	1.15829	1.91901e-08
ENSMUSG00000027544	0.017733	0.083747	0.056254	0.106432	0.379577	0.217942	0.176245	0.255811	1.62266	0.00347725
ENSMUSG00000022040	342.316	310.096	277.518	444.428	80.3241	75.204	83.1043	66.4659	-2.44184	3.14606e-40
ENSMUSG00000059060	5.33941	6.39383	3.01913	7.00163	2.33763	1.96207	4.61667	2.04396	-1.14721	0.00723158
ENSMUSG00000026638	9.11482	7.63565	5.53122	7.43399	4.75688	4.71525	3.85682	2.21885	-1.23828	1.46881e-06
ENSMUSG00000025355	18.3246	13.209	12.5845	15.3017	11.1762	10.0084	7.85865	4.17061	-1.13585	3.19752e-05
ENSMUSG00000042978	7.79121	4.79732	7.56124	8.33895	2.26278	2.38992	1.85558	1.07879	-2.19905	1.22282e-18
ENSMUSG00000004655	29.951	12.0705	19.422	21.0289	3.13518	10.6647	9.66708	11.9664	-1.45334	0.00121255
Mus_musculus_newGene_4896	0.042423	0	0.201391	0.033279	1.18837	1.69533	1.74878	0.870216	3.68767	1.26524e-06
Mus_musculus_newGene_4890	0.886123	1.78616	2.66599	3.23795	0.111384	0	0	0.291943	-4.44015	0.00442204
ENSMUSG00000025324	0.093161	0.030446	0.142345	0.031625	1.13789	1.28254	0.805501	0.523352	3.33189	4.12054e-12
ENSMUSG00000016206	1.67989	1.73429	1.49659	1.78622	5.69196	7.25088	3.6362	2.89804	1.22395	2.95268e-05
Mus_musculus_newGene_1943	0	0.27057	0.112339	0.031733	3.00513	2.38254	3.65731	4.68704	5.19788	1.50493e-07
ENSMUSG00000034266	0.064467	1.68989	0.23942	0.356208	3.78431	3.6388	3.93897	2.93126	2.2577	0.00261045
Mus_musculus_newGene_4709	0	0.026908	0	0.018641	0.850857	0.729525	1.19661	1.96998	6.31867	1.79931e-13
Mus_musculus_newGene_4704	0.799092	0.93227	1.66169	1.60017	0.867763	0.742136	0.565791	0.401388	-1.22079	0.00122961
ENSMUSG00000078688	134.17	216.476	221.454	179.259	68.502	20.353	85.911	36.2225	-2.09736	4.80109e-07
ENSMUSG00000078680	1025.01	523.081	1068.61	1131.99	65.3154	37.8045	328.521	55.3196	-3.19509	0.000443437
ENSMUSG00000078687	31.623	53.7235	112.584	36.3787	8.16042	3.38201	24.2643	9.29281	-2.6071	6.70769e-06
Mus_musculus_newGene_1364	4.91486	4.43055	6.42562	4.96184	1.71728	1.52141	2.40568	1.33238	-1.84441	5.37492e-14
ENSMUSG00000002728	10.8302	11.6802	13.5641	12.8484	58.1257	41.5401	32.0369	20.7932	1.33341	7.99709e-07
ENSMUSG00000053835	2.09928	1.51345	0.78112	2.05964	7.90935	6.33397	5.0626	3.04432	1.48324	6.97761e-05
ENSMUSG00000015790	23.7786	21.1046	22.5835	22.5055	16.2967	12.3702	12.6514	9.04468	-1.09276	1.94557e-10
ENSMUSG00000078974	7.86318	14.4703	10.9023	12.6898	45.3478	51.1334	54.3114	17.7271	1.49691	1.0707e-06
ENSMUSG00000002897	1.22234	1.67708	1.51824	1.67527	5.78953	6.64485	5.26401	8.85333	1.8794	1.4781e-12
ENSMUSG00000058076	41.8292	43.0585	47.461	47.3011	26.4479	26.1466	22.8127	21.0254	-1.17631	4.45768e-34
ENSMUSG00000055296	1.41524	1.69974	1.83414	1.64105	1.10065	0.908876	0.755404	0.66518	-1.22295	3.0454e-12
ENSMUSG00000014542	37.5998	36.7332	33.1273	54.5066	1.57693	2.27426	2.04179	3.33258	-4.36451	6.76512e-46
ENSMUSG00000040128	51.7326	63.8546	45.1365	61.6908	151.966	133.773	130.127	141.373	1.05734	4.70984e-08
ENSMUSG00000109061	2.05024	1.21871	4.04242	2.52598	1.30423	0.688423	1.36256	1.22732	-1.32836	0.00127987
Mus_musculus_newGene_4281	0.034627	0.007803	0	0	2.52973	4.6796	3.1222	1.10972	7.53521	1.25264e-23
ENSMUSG00000047473	0.482653	0.395816	0.483037	0.471	0.312341	0.279033	0.184017	0.171889	-1.23153	9.45189e-05
ENSMUSG00000068227	0.694439	1.09008	0.9273	1.01184	4.39342	5.12061	4.66687	4.20127	2.02277	8.06994e-26
ENSMUSG00000019851	65.983	49.8029	45.5162	60.8091	30.1795	30.8985	30.2644	25.0088	-1.20861	1.55934e-12
ENSMUSG00000019850	0.460515	0.69264	0.435117	0.471551	4.2734	5.99178	5.6186	7.15675	3.20592	1.23198e-28
ENSMUSG00000033389	0.126778	0.192412	0.126563	0.08979	0.314493	0.372927	0.613925	0.561494	1.51648	0.000928437
ENSMUSG00000021884	109.517	86.3253	64.4156	107.16	9.84725	17.6428	25.5917	18.4851	-2.63254	8.92262e-16
ENSMUSG00000037868	0	0.072928	0.020702	0	0.361947	0.677885	1.0405	0.800507	4.5068	1.00111e-07
ENSMUSG00000036402	9.37229	6.69706	8.56646	7.4331	19.4266	19.8688	16.7172	22.1935	1.10197	4.34999e-05
ENSMUSG00000020829	21.6417	15.3332	13.169	16.2041	8.08549	7.95013	6.42224	4.14229	-1.61387	1.4133e-11
ENSMUSG00000020826	0	0.011069	0	0.011808	3.71841	6.10704	4.61367	7.27322	9.42183	1.02374e-30
ENSMUSG00000030124	0.291472	0.316398	0.657191	0.305424	2.89785	2.43197	2.76062	2.60831	2.50391	2.40361e-15
ENSMUSG00000030122	415.351	504.063	591.574	440.467	215.883	157.072	149.963	56.3136	-2.06225	1.56453e-10
ENSMUSG00000030123	2.73537	2.56523	3.87506	3.07034	1.32977	1.67744	1.6202	1.08253	-1.37466	3.87504e-13
ENSMUSG00000031832	0.873533	0.903171	0.925115	0.952856	2.97817	2.23454	3.20036	2.22712	1.25748	5.72746e-09
ENSMUSG00000038718	0.58856	0.527683	0.4609	0.433106	0.845389	1.35318	1.18704	1.69873	1.03576	0.00491127
ENSMUSG00000049401	11.974	8.87975	9.56675	12.346	40.0615	47.3899	31.0324	30.5804	1.51794	8.49998e-17
ENSMUSG00000049404	30.9543	23.4126	14.8947	25.4911	3.27872	8.83342	4.13469	4.62722	-2.47103	7.57303e-13
ENSMUSG00000002980	2.17636	1.11308	1.80907	1.44983	3.77297	4.58267	5.25599	6.53298	1.37912	1.77894e-05
ENSMUSG00000026875	0.13313	0.341077	0.322408	0.249442	2.71502	3.24257	2.24067	1.47903	2.73328	4.92681e-19
ENSMUSG00000026874	102.691	92.3812	72.0427	90.1732	63.9951	53.6744	32.0658	29.3647	-1.29973	5.023e-07
ENSMUSG00000026872	1.02657	1.12651	1.04892	0.95073	0.681952	0.966245	0.573799	0.396713	-1.19765	6.64346e-09
ENSMUSG00000026870	11.5187	8.55404	8.59253	9.62637	6.13687	5.72754	4.18231	1.4982	-1.43937	5.211e-05
ENSMUSG00000060550	30.8511	36.7256	44.8226	30.9493	111.226	92.1862	90.0574	71.7644	1.06282	1.06526e-08
ENSMUSG00000089809	2.50647	5.55257	4.40497	3.80756	10.3224	16.261	11.9002	18.3346	1.54273	3.09579e-06
ENSMUSG00000025993	33.7016	22.4565	31.9895	25.5543	7.07582	5.89659	4.32317	3.45149	-2.74441	2.33918e-34
ENSMUSG00000021061	0.246674	0.197636	0.12289	0.141927	0.070654	0.078046	0.091667	0.062678	-1.45864	0.00024449
ENSMUSG00000021067	3.71345	3.66955	3.47457	3.6765	7.59384	9.87627	10.8793	13.3646	1.27624	1.35167e-06
ENSMUSG00000021069	98.3691	63.919	65.0757	66.1884	19.3669	22.6282	16.7433	30.6614	-1.95939	1.71634e-11
ENSMUSG00000029524	4.82335	6.15339	5.9602	7.30118	4.53303	4.25216	4.46156	1.57708	-1.01105	0.00130876
ENSMUSG00000032718	0.291419	0.2744	0.233655	0.149894	0.646077	0.671119	0.794132	0.737668	1.31502	0.000569191
ENSMUSG00000042349	4.36903	6.89785	5.97146	4.46573	22.2871	19.0791	17.3844	11.6863	1.47175	2.2882e-09
ENSMUSG00000074896	20.4417	13.8407	15.0685	22.0417	503.3	498.895	237.522	110.47	3.91271	4.76279e-24
ENSMUSG00000005481	6.36726	6.40879	6.06879	7.49404	26.2635	31.2269	32.3701	35.7268	1.95005	1.15287e-22
ENSMUSG00000024805	1.7707	1.82852	2.03029	1.91536	6.47663	8.53337	10.4696	7.21669	1.38896	6.82482e-24
ENSMUSG00000024807	15.7761	14.8509	24.2553	19.1794	83.9754	88.0493	61.2587	36.3279	1.5416	1.39592e-09
ENSMUSG00000024803	0.156734	0.149155	0.208538	0.123074	0.573809	0.58292	0.857175	1.24774	2.09603	5.85846e-05
Mus_musculus_newGene_240	1.91429	2.88944	2.36073	2.61683	2.82307	1.37102	0.976511	0.774355	-1.09703	0.00404679
ENSMUSG00000051627	0.27625	0.167165	0.118252	0.119051	1.82876	1.05058	1.1299	2.86442	3.06545	6.87761e-09
ENSMUSG00000030826	18.3897	20.7308	27.1059	22.0521	15.9573	13.7447	6.66815	4.46171	-1.48679	2.4814e-05
ENSMUSG00000047109	6.76078	5.45931	4.05026	6.47059	33.402	38.6022	39.0891	55.448	2.68393	2.02052e-20
ENSMUSG00000015968	0.437449	0.566609	0.599865	0.66705	0.261268	0.213261	0.301467	0.188864	-1.50081	1.38296e-09
Mus_musculus_newGene_2980	0.151863	0.12532	0.055397	0.120569	0.972661	2.13539	1.41591	3.52123	3.7644	6.79826e-10
ENSMUSG00000075602	10.412	10.574	16.9123	21.6459	135.942	169.435	162.148	94.5513	2.94036	7.20238e-31
ENSMUSG00000014361	3.68993	5.06311	6.21489	4.86016	1.96652	1.40817	1.35702	1.47507	-1.9409	2.70053e-18
ENSMUSG00000019528	3.27679	2.72669	2.33558	2.73853	5.28235	6.5726	8.10101	7.19556	1.01667	1.33206e-05
ENSMUSG00000010122	39.1708	42.8128	58.0589	51.48	6.82868	3.52096	2.32727	2.1084	-3.99069	1.29064e-34
ENSMUSG00000050234	1.91299	1.73445	2.68486	1.51155	5.42858	8.93917	9.03027	9.85265	1.84067	1.43953e-09
ENSMUSG00000004730	2.46801	5.83097	1.50773	2.42817	0.265911	0.455075	0.311982	0.913646	-2.87271	1.52904e-07
ENSMUSG00000036887	37.6681	81.7127	48.5312	59.5109	14.0727	16.373	13.1108	12.0424	-2.31582	7.85118e-19
ENSMUSG00000036885	4.4311	3.29429	5.34055	2.74899	10.1422	12.5097	7.46615	9.68507	1.06151	5.1292e-05
ENSMUSG00000036880	557.14	406.117	382.713	523.868	180.702	210.668	225.893	222.8	-1.41252	2.91036e-11
ENSMUSG00000040713	137.666	117.629	117.972	160.731	69.7793	72.2278	55.1104	30.9386	-1.53402	7.71121e-11
ENSMUSG00000052160	3.01829	5.73285	4.69704	5.48695	2.99436	2.61211	3.09089	2.40484	-1.04359	5.80876e-05
ENSMUSG00000013584	0.098893	0.167209	0.100247	0.049377	0.489764	1.18979	0.410272	0.797517	2.38775	2.10322e-05
ENSMUSG00000028637	1.7132	0.723234	1.24094	1.36871	0.13013	0.275511	0.116071	0.181867	-2.67533	7.31374e-09
ENSMUSG00000028634	0.031083	0.032031	0.010287	0.052346	0.164347	0.158025	0.144312	0.171184	2.25943	2.87691e-05
ENSMUSG00000028633	0.826152	0.617119	0.533286	1.09203	4.43659	6.4881	10.3296	13.1726	3.26378	8.04483e-15
ENSMUSG00000039057	0	0	0	0	0.428106	0.861391	0.967437	1.19989	10.0185	2.59172e-18
ENSMUSG00000023912	0.324734	0.88963	0.830581	1.03178	0.595752	0.393738	0.366909	0.297967	-1.1466	0.00824439
ENSMUSG00000018604	9.69284	6.36604	5.96061	8.13841	3.77767	2.11827	1.82229	0.609724	-2.16983	2.56646e-07
ENSMUSG00000038903	1.42614	1.18616	1.24654	1.73663	0.343037	0.448562	0.318002	0.365658	-2.176	2.83636e-12
ENSMUSG00000032997	0.605884	0.779958	0.628037	0.594158	2.7414	3.82177	2.36438	3.55384	1.91885	1.8513e-13
ENSMUSG00000020325	0.194408	0.15256	0	0.122005	0.799906	1.08847	1.13771	1.54644	2.95979	2.52721e-06
ENSMUSG00000020326	9.08436	6.24416	8.29903	8.25488	22.7963	23.0237	20.2366	18.1647	1.12834	4.79954e-14
ENSMUSG00000054252	6.86046	6.07661	9.10576	6.54482	2.66193	2.14336	1.65443	2.65982	-1.90688	5.53073e-15
ENSMUSG00000033644	0.033814	0	0.032995	0.010514	0.332108	0.455482	0.212234	0.275072	3.59597	2.22099e-08
ENSMUSG00000030591	41.5119	30.2443	27.5968	37.9706	70.4952	82.5932	104.225	119.466	1.26529	5.14482e-06
ENSMUSG00000034037	0.921991	0.612718	1.17092	0.694291	0.386723	0.405243	0.475098	0.229952	-1.45776	1.21983e-06
ENSMUSG00000074417	0.11046	0.475887	0.075827	0.281424	1.05167	0.612883	0.947226	0.963857	1.58752	0.00741226
ENSMUSG00000005800	0	0.019328	0	0	2.75468	2.12079	2.66285	2.49607	8.52779	1.46685e-15
ENSMUSG00000005803	63.7904	41.8307	54.4158	44.347	21.8091	29.4346	23.337	31.5788	-1.21314	6.5097e-07
ENSMUSG00000026938	28.2604	38.5115	29.2329	39.0214	3.94874	5.12102	9.64449	7.19189	-2.62629	8.09341e-16
ENSMUSG00000026939	8.51733	10.3723	12.8463	9.41287	6.59445	6.08997	6.44821	3.91886	-1.1143	3.33983e-07
ENSMUSG00000043733	5.55806	4.51771	4.32614	5.40534	8.57618	11.5425	12.6257	15.1591	1.03291	0.000133424
ENSMUSG00000022236	7.64417	9.92247	11.5887	5.00788	7.6288	5.81023	3.74143	2.87617	-1.0686	0.00363431
ENSMUSG00000028573	27.3644	24.1153	35.5457	27.5677	6.31051	5.75685	4.2397	5.41222	-2.61353	5.47821e-51
ENSMUSG00000032690	1.09014	3.11534	2.76128	3.0188	11.878	8.16932	7.04367	3.7241	1.33153	0.000650132
ENSMUSG00000045382	0.285034	0.435472	0.337018	0.413651	2.1862	1.94865	2.32933	2.23375	2.2267	1.56876e-13
ENSMUSG00000032526	16.9439	19.7582	27.033	28.1854	19.528	14.5642	17.839	7.18591	-1.11531	0.000881369
ENSMUSG00000032528	5.46064	5.37609	4.81125	5.75729	0.507545	0.597073	0.559128	0.671218	-3.45531	8.6895e-69
ENSMUSG00000024304	14.3417	10.6633	10.6786	11.3142	5.95972	7.14454	4.27519	4.31269	-1.40458	1.75299e-12
ENSMUSG00000024308	28.6366	23.3237	25.383	25.1327	116.252	124.494	86.5556	80.7079	1.70141	1.19515e-29
ENSMUSG00000044033	2.24834	3.94529	2.84603	2.75439	1.20286	0.830487	0.637395	0.471993	-2.08575	1.39018e-09
ENSMUSG00000059554	7.32658	8.33248	9.95586	8.05773	6.63018	5.45209	5.05221	2.67167	-1.00669	0.000414155
ENSMUSG00000041607	0.328285	0.315948	0.34413	0.219223	0.692647	0.828212	0.576187	0.949313	1.08132	0.00202473
ENSMUSG00000041605	0.039286	0.014275	0.060497	0	0.309412	0.318223	0.315707	1.05102	3.91248	4.75278e-06
ENSMUSG00000046959	32.8898	22.4972	24.8704	25.3	13.4804	14.5068	6.40834	4.07763	-1.7832	2.75157e-07
Mus_musculus_newGene_192	1.34837	3.54926	2.90288	2.06372	0.497244	0.252534	0.046599	0	-3.92152	0.0019516
Mus_musculus_newGene_197	1.96286	1.99813	2.19357	2.71272	1.70222	1.32696	1.01155	0.542792	-1.24825	0.000129508
ENSMUSG00000002033	0.565708	0.978805	1.29712	0.866827	4.98686	4.36253	2.91711	1.86947	1.61803	2.03821e-05
ENSMUSG00000002032	24.6384	28.4826	36.1407	27.8792	6.858	4.08174	2.13714	0.221543	-3.45374	2.80202e-05
ENSMUSG00000092008	797.148	564.395	201.741	638.618	12.1743	14.6848	32.8295	65.3204	-4.32267	1.73429e-08
ENSMUSG00000021238	110.951	79.5429	106.944	88.322	28.4768	30.484	15.2844	19.2483	-2.33106	1.461e-24
ENSMUSG00000048120	31.1735	24.9768	31.0978	38.7955	14.0764	14.3081	16.8959	12.8262	-1.36131	3.91225e-15
ENSMUSG00000031400	1.11755	2.48209	1.44919	1.67505	3.35679	3.59709	5.17584	6.34369	1.20913	0.00154388
ENSMUSG00000000308	0	0	0	0.030142	1.67809	5.19813	1.46615	6.47844	8.45526	2.22252e-12
ENSMUSG00000062054	101.48	95.7081	85.537	91.9296	33.0638	29.5767	27.93	38.0183	-1.80253	1.64941e-19
ENSMUSG00000056501	49.0007	99.4475	134.73	72.2105	200.311	273.154	302.925	305.209	1.35968	5.46162e-05
ENSMUSG00000038205	0.494684	0.385659	0.400242	0.421548	1.19346	0.829736	1.57126	1.25	1.25063	3.40383e-05
ENSMUSG00000020547	2.75155	1.91792	2.47838	2.1912	4.15126	5.50154	6.09326	9.72464	1.21892	0.000682355
ENSMUSG00000028776	7.02442	4.12769	6.88213	6.81255	17.3356	23.8982	24.9471	16.4511	1.46119	1.82639e-10
ENSMUSG00000029798	3.4219	2.44578	1.90203	2.69032	26.6153	30.8063	12.1804	5.08036	2.4925	2.15009e-08
ENSMUSG00000025075	57.7075	46.7837	34.1156	44.1005	24.1161	27.3771	21.0559	23.1455	-1.12014	3.08409e-08
ENSMUSG00000052085	2.51686	1.93058	1.7624	1.99545	1.0107	1.29097	0.945013	1.02607	-1.2165	8.25897e-10
ENSMUSG00000052087	0.179872	0.296027	0.417649	0.188703	1.49564	1.14333	1.4427	1.03059	1.94579	3.9744e-08
ENSMUSG00000013629	0.810485	0.884101	1.03252	0.845795	4.59037	6.57831	5.59857	4.9443	2.35149	3.97258e-41
ENSMUSG00000035891	0.982753	1.011	1.01059	0.920365	2.62439	3.61844	2.85199	2.28914	1.24972	8.78424e-13
Mus_musculus_newGene_2687	1.65779	2.06374	2.11174	2.03427	0.516701	0.272908	0.438269	0	-2.90305	1.28852e-06
ENSMUSG00000032322	0.273957	0.534605	0.617274	0.51894	4.51553	3.02348	3.47933	2.85021	2.53734	1.12461e-17
ENSMUSG00000037944	0.278468	0.493037	0.524762	0.613957	6.31636	6.54056	5.56571	8.91948	3.57815	9.12121e-29
ENSMUSG00000063919	0.496973	1.38569	0.611503	0.873893	3.0848	3.03948	2.19688	2.71725	1.22134	0.000749687
ENSMUSG00000045165	0.486176	0.487308	0.440308	0.204251	1.47792	1.59446	1.36216	1.41212	1.56277	5.30985e-06
ENSMUSG00000021795	0.413417	0.614039	0.617565	0.794598	4.32497	3.72606	3.52162	4.47468	2.42958	1.89514e-16
ENSMUSG00000021794	301.473	208.122	204.476	250.306	172.82	173.866	148.532	93.9947	-1.0067	2.80983e-06
ENSMUSG00000021792	29.7983	27.6483	33.6501	29.8396	16.4213	18.427	11.0622	14.9296	-1.25927	3.25974e-12
ENSMUSG00000086784	52.0217	48.7603	51.7187	62.5274	25.0275	26.0761	15.8736	11.4245	-1.75775	3.48895e-14
ENSMUSG00000053063	1.68507	2.38647	1.66062	1.90957	1.01353	1.15405	0.771042	0.892534	-1.27256	2.85377e-07
ENSMUSG00000024675	0.327423	0.657507	0.96788	0.803496	4.64681	4.47482	5.07057	3.00284	2.3627	2.94704e-14
ENSMUSG00000024670	0.136385	0.086485	0.07875	0.086013	1.0939	1.77305	1.15573	1.02008	3.32712	6.52571e-21
ENSMUSG00000032815	0.167248	0.110843	0.27791	0.127971	0.731948	0.552515	0.580389	0.321706	1.63841	2.25453e-06
ENSMUSG00000022856	3.30328	2.15468	1.42067	3.57996	6.78077	10.1351	11.4081	10.2014	1.60102	5.74191e-06
ENSMUSG00000072294	1.45408	1.79778	1.0584	1.37644	0.845058	1.02836	0.364626	0.232908	-1.50892	0.000344852
Mus_musculus_newGene_5308	0	0	0	0	0.320251	0.650986	0.962602	1.62401	9.03246	4.05858e-13
ENSMUSG00000030413	0.134842	0.904549	0.415778	0.21131	9.79215	8.94062	16.3121	18.4052	4.65898	9.03716e-19
ENSMUSG00000027322	0.825298	1.60582	1.07528	1.67582	0.389186	0.320078	0.31833	0.15742	-2.42247	1.85956e-13
ENSMUSG00000027323	0.204048	0.119436	0.14399	0.243425	0.676756	1.1483	1.09452	0.56152	2.32203	4.29528e-09
ENSMUSG00000040828	0.415424	0.505504	0.443305	0.413955	0.194449	0.08249	0.314612	0.218441	-1.37623	0.00481775
ENSMUSG00000040829	1.03372	2.23211	2.42415	2.63434	1.78636	1.13301	1.07032	0.547862	-1.22212	0.00218914
ENSMUSG00000104445	6.06267	3.30004	4.23305	9.65136	2.47618	2.76107	2.66871	3.73662	-1.23362	0.00126288
ENSMUSG00000074607	0.186557	0.117005	0.102279	0.227368	1.55942	0.990773	3.77735	3.01638	3.54983	1.88288e-11
ENSMUSG00000009654	7.53127	4.39894	7.11039	7.97227	0.560555	1.04952	1.18532	1.638	-2.82619	1.76904e-14
ENSMUSG00000047880	0.248745	0.119309	0.170332	0.211472	0.524128	0.982256	0.811455	0.670566	1.6928	4.88799e-06
ENSMUSG00000045954	4.39983	3.12994	3.55071	3.95716	1.02319	1.43258	0.981036	0.836919	-2.09286	1.45189e-24
ENSMUSG00000028980	50.9497	43.2789	35.1376	45.4331	99.643	115.573	85.3253	122.674	1.01105	1.05435e-05
Mus_musculus_newGene_4780	0.147413	0.203815	0.335884	0.172739	1.13332	1.45125	3.60039	4.84384	3.47737	1.67061e-11
ENSMUSG00000043505	0.331735	0.358071	0.433737	0.351794	1.40063	1.50756	0.932852	1.3663	1.5357	1.14619e-06
Mus_musculus_newGene_1492	4.91553	6.67884	8.67363	5.17802	1.21363	1.5592	0.884632	1.14265	-2.66844	3.80629e-21
ENSMUSG00000042453	2.5512	1.73381	1.68809	1.65638	0.288144	0.550141	0.742263	0.972776	-1.80188	9.79649e-06
ENSMUSG00000075551	445.156	324.933	192.219	754.053	29.3815	34.2458	21.2068	50.8055	-3.89327	1.76846e-19
ENSMUSG00000078606	1.00034	1.72354	1.3742	1.48733	24.9097	27.4394	14.0562	5.78127	3.36271	3.06376e-18
ENSMUSG00000001891	128.294	101.15	139.222	102.54	54.9388	44.3739	29.3698	37.293	-1.87739	7.76924e-18
ENSMUSG00000024533	0.112083	0.147558	0.066342	0.142523	0.409302	0.554131	0.440629	0.489382	1.71489	9.85481e-07
ENSMUSG00000024539	4.49623	5.01751	5.63241	6.24578	16.0336	18.3628	14.7233	22.6475	1.51849	2.69819e-10
ENSMUSG00000067225	246.684	237.501	223.931	200.611	8.23356	6.78819	13.4926	24.481	-4.29506	2.93955e-24
ENSMUSG00000059743	33.1438	35.9216	27.4559	26.5145	119.945	189.216	223.052	59.9472	1.92634	2.67282e-08
ENSMUSG00000056749	12.7127	13.7148	6.98729	14.1594	21.0199	29.4289	28.2384	38.1333	1.04734	0.00177564
ENSMUSG00000041831	0	0.021422	0.025682	0.024096	0.601324	0.810315	0.4135	1.05415	4.48906	1.46436e-10
Mus_musculus_newGene_4200	1.08139	0.53889	1.41882	0.874286	0.167441	0.320827	0.305114	0.129653	-2.26136	5.88067e-07
ENSMUSG00000015854	32.1865	66.5034	31.5174	41.4855	3.88179	3.97794	2.84771	5.3326	-3.67513	6.42933e-28
ENSMUSG00000033308	81.246	71.0239	86.4334	65.1835	13.9411	15.6556	9.76158	14.2352	-2.77098	1.49448e-43
ENSMUSG00000002204	0.197721	0.764055	0.471885	0.648685	2.84974	2.32538	4.99908	6.33397	2.7211	7.13837e-08
ENSMUSG00000038462	156.293	132.893	169.726	157.8	94.8042	101.46	94.2742	77.4126	-1.01853	1.44722e-20
ENSMUSG00000038467	25.2715	23.1756	23.3899	25.6328	110.737	115.046	101.529	113.914	1.91447	4.83314e-41
ENSMUSG00000030659	1.33693	1.46018	1.10998	1.3272	23.6481	18.6121	14.7854	9.19581	3.30478	9.53408e-35
ENSMUSG00000037686	52.7091	64.4778	160.149	55.0608	41.7365	41.1198	27.7622	14.4009	-1.64878	3.8363e-05
ENSMUSG00000014075	0.766758	0.501895	0.956981	0.765365	3.21021	2.26557	2.59692	1.48312	1.37929	0.000182563
ENSMUSG00000076435	56.1923	43.1829	40.8775	57.2768	18.0531	18.0645	21.1497	19.9371	-1.6139	1.09489e-15
ENSMUSG00000101389	0	0.377528	0.131704	0.314483	1.40053	1.44981	2.62273	1.75102	2.74362	5.49904e-05
ENSMUSG00000096696	1.36599	1.66285	2.36771	1.19701	1.56703	1.12806	0.649394	0.651558	-1.00877	0.00609249
ENSMUSG00000090698	0.139115	0.193467	0.268229	0.184959	0.674476	0.790024	0.754505	1.19328	1.85447	1.55498e-06
Mus_musculus_newGene_1100	0	0	0	0.017697	2.15284	2.81459	2.12621	3.20179	8.6893	6.77991e-16
ENSMUSG00000078861	2.53353	2.02853	3.78785	1.80693	0.705186	0.984221	0.737068	0.206567	-2.33908	3.94988e-07
ENSMUSG00000031216	1.719	2.01432	2.32924	1.78121	0.491549	0.467462	0.489116	0.625286	-2.16948	6.98033e-20
ENSMUSG00000029610	4.93584	4.15472	5.99618	4.53704	8.82949	11.5665	18.7684	17.3224	1.29748	8.14906e-05
ENSMUSG00000069324	251.845	145.796	130.218	290.586	38.9348	23.7308	6.00418	3.41519	-3.85042	2.10983e-07
ENSMUSG00000025911	29.2155	26.6646	24.9356	34.1544	19.6243	23.5076	12.2713	9.70267	-1.10269	1.25671e-06
ENSMUSG00000025912	0	0.073632	0.101271	0.105067	1.08906	0.879805	1.64655	0.575193	3.55288	2.37935e-09
Mus_musculus_newGene_5997	0.91639	1.62671	1.88817	1.3065	0.649086	0.561224	0.453838	0.241667	-1.89932	8.50634e-07
ENSMUSG00000011831	13.1135	12.5174	14.7315	12.4478	10.5271	10.5188	6.62961	4.69841	-1.00791	1.6824e-05
ENSMUSG00000038286	117.417	88.6132	95.5995	112.097	17.9626	17.4921	11.9204	16.9703	-2.94906	1.96529e-50
ENSMUSG00000049932	7.20345	6.72538	8.15077	8.0752	17.8371	18.7828	19.9882	23.1594	1.15454	2.30292e-08
ENSMUSG00000020737	6.19346	7.57763	6.8617	6.76247	18.2225	19.2516	25.4989	23.4128	1.401	3.36859e-10
ENSMUSG00000052271	0	0.010106	0.058799	0.014744	1.98057	4.74848	2.06808	1.02012	6.48304	3.61802e-22
ENSMUSG00000027429	8.91821	6.18652	9.37696	7.44489	25.4409	34.3952	22.3736	28.1871	1.51765	1.82885e-13
ENSMUSG00000073842	267.473	383.716	54.7645	44.4901	27.2293	6.11623	24.0371	9.84773	-3.79064	2.91379e-05
ENSMUSG00000024736	0.857842	1.39085	1.05232	0.996387	0.482116	0.621841	0.598022	0.579668	-1.19429	9.93622e-06
ENSMUSG00000024887	3.21867	1.67597	1.41077	1.91949	1.38476	1.68442	0.976726	0.597213	-1.13337	0.00204197
ENSMUSG00000078234	3.08129	1.82161	2.5825	2.74917	1.57321	0.889183	0.599937	0.306722	-1.9176	2.39871e-06
ENSMUSG00000024883	0	0.010409	0.069279	0.0759	0.312541	0.34768	0.338955	0.341046	2.81568	0.000129944
ENSMUSG00000026778	0.346921	0.347204	0.396249	0.500064	1.13143	1.26252	1.00304	1.05134	1.20332	4.67641e-07
ENSMUSG00000026770	0	0.050922	0	0.095193	1.72904	2.86317	2.99848	2.82474	5.88215	3.42886e-07
ENSMUSG00000026773	0.470418	1.02721	1.12275	0.807662	10.0609	13.1057	9.56281	19.197	3.65693	1.22429e-24
ENSMUSG00000026482	2.34576	3.23507	1.83665	2.66014	1.22153	1.24924	1.2983	1.08336	-1.28412	6.70029e-08
ENSMUSG00000003809	218.338	153.695	182.299	206.207	60.5561	57.6742	46.4525	48.0008	-2.11862	1.1914e-40
ENSMUSG00000026489	81.2641	54.7861	60.4671	53.4847	9.15248	7.29531	2.51036	1.36538	-3.93161	2.36221e-17
ENSMUSG00000004460	32.2132	25.4679	22.877	31.0086	123.65	126.369	83.9607	82.7816	1.6218	2.9835e-18
ENSMUSG00000034459	13.4811	7.69034	6.37519	12.0209	121.91	141.944	93.6644	56.4829	3.07815	1.86869e-23
ENSMUSG00000034456	110.752	116.48	144.064	103.631	41.3592	25.2445	10.4572	9.194	-2.78502	5.66131e-12
ENSMUSG00000034457	0.082874	0.044846	0.141329	0.070213	0.661119	0.883764	0.569762	0.422651	2.60082	3.88713e-11
ENSMUSG00000034450	180.316	134.243	134.795	170.518	20.9541	20.5857	19.9435	33.2518	-2.9445	7.37504e-27
ENSMUSG00000009378	10.7414	10.4584	11.8973	9.29359	2.43144	1.66916	1.22193	2.20673	-2.74783	1.219e-26
Mus_musculus_newGene_6486	0.405162	0.605841	0.705878	0.726342	1.93192	1.67758	1.27816	0.575447	1.00824	0.00875249
Mus_musculus_newGene_1131	2.65713	3.19394	4.12211	3.2325	2.56553	1.70913	1.34256	0.880025	-1.41138	1.35881e-06
ENSMUSG00000044894	120.784	211.836	275.206	207.998	155.793	108.309	138.624	70.5316	-1.07357	0.000179081
ENSMUSG00000008398	2.26684	1.83561	2.4504	2.30012	0.741459	1.06568	1.02214	0.640501	-1.6532	8.87314e-16
ENSMUSG00000041112	0.268656	0.670352	0.317126	0.321504	1.11216	1.51163	1.39078	1.01601	1.36922	0.000112302
ENSMUSG00000041119	9.26967	9.1892	6.51939	9.69533	4.18791	3.61679	1.44306	1.45445	-1.99708	1.08776e-08
ENSMUSG00000000594	21.791	20.593	23.0494	16.4603	6.89493	5.5889	5.44793	7.14146	-1.96268	4.62338e-20
Mus_musculus_newGene_5623	1.01529	2.93876	2.53878	2.28328	0.835421	0.254792	0.205338	0.014519	-3.07828	0.00162019
ENSMUSG00000058620	0.846959	0.688059	0.679813	0.898776	0.08242	0.192882	0.226945	0.096635	-2.58738	9.92468e-13
ENSMUSG00000050410	1.18378	0.8605	0.731201	0.520865	2.3153	3.22571	2.54015	0.727996	1.14532	0.00738947
Mus_musculus_newGene_844	5.37844	8.11396	7.57854	11.4492	76.7429	93.6366	146.781	358.047	4.20273	8.35218e-17
Mus_musculus_newGene_845	48.2005	54.7236	55.3054	69.718	339.962	376.88	625.479	1241.9	3.31602	6.02356e-14
ENSMUSG00000013275	0.502716	0.446289	0.717345	0.418205	1.72284	1.56615	1.65792	2.19749	1.53253	8.45013e-08
ENSMUSG00000001604	51.8726	52.3255	66.8603	53.911	4.70042	2.01405	1.76753	4.42174	-4.35902	2.26867e-35
ENSMUSG00000024781	47.9669	25.0624	24.3451	32.9749	13.5014	19.2994	18.0121	15.6278	-1.24355	5.28809e-06
ENSMUSG00000054708	1.72886	2.51998	2.41268	1.79793	1.46265	1.40722	1.43852	0.256876	-1.16254	0.0086228
ENSMUSG00000033538	0.515838	1.33037	1.61259	1.02593	6.92658	5.96004	5.73006	5.56369	2.13757	4.31541e-11
ENSMUSG00000033533	128.175	104.763	93.2991	113.352	47.8946	38.0924	32.5396	43.6371	-1.70763	2.38029e-16
ENSMUSG00000061100	0.572834	0	0	0	3.7908	7.18295	11.3008	1.74105	4.98023	0.00949492
ENSMUSG00000023495	12.6888	15.7159	17.1196	14.3762	9.40758	8.16354	8.45623	4.88618	-1.22182	3.46248e-11
ENSMUSG00000030378	210.196	160.948	220.971	197.618	5.65013	6.72872	15.1095	25.7408	-4.06492	9.57917e-18
ENSMUSG00000028864	1.72956	0.838661	0.86267	0.866994	0.480613	0.539566	0.878653	0.407993	-1.40957	0.000328836
ENSMUSG00000029405	11.2702	6.51161	8.31294	10.5129	18.3894	26.2344	20.7122	25.7546	1.02932	1.81291e-05
ENSMUSG00000042797	8.18144	5.83341	6.67949	7.66878	3.35553	2.53146	1.65243	1.70842	-1.90314	4.85796e-14
ENSMUSG00000025766	2.72475	2.15126	1.89202	2.40261	1.13716	1.06621	0.508741	0.09753	-1.95321	0.000135784
ENSMUSG00000025764	4.33374	4.05536	6.10914	3.88437	3.12462	3.34792	1.99181	1.4774	-1.186	3.66645e-05
ENSMUSG00000024386	368.251	413.812	424.496	380.3	153.27	126.227	126.745	123.264	-1.84656	8.29114e-41
ENSMUSG00000044308	10.1247	8.33591	9.49136	9.10519	5.34739	5.64591	4.98285	4.91293	-1.0966	5.85863e-19
ENSMUSG00000058427	0	0.144499	0	0.801266	12.6105	8.81034	12.6343	11.6826	4.92597	0.00250387
ENSMUSG00000024963	8.1956	7.6892	10.104	10.3366	5.946	5.37934	5.8454	2.21916	-1.15175	3.65237e-05
Mus_musculus_newGene_5925	0.696138	1.81717	0.959426	0.957743	0.447672	0.248926	0.220294	0.183751	-2.29795	2.75157e-07
ENSMUSG00000005677	83.1907	171.481	176.222	140.358	15.9196	10.6867	12.0086	2.7551	-4.17241	9.72804e-23
ENSMUSG00000005674	23.3072	49.8322	54.7249	42.2239	9.56787	9.19897	7.46079	3.29249	-2.84996	6.01953e-17
ENSMUSG00000005672	0.995635	0.848135	1.64388	1.01214	0.272388	0.329035	0.461318	0.39921	-1.858	4.63241e-09
ENSMUSG00000040552	0.559885	1.72269	0.552236	0.616757	0.389709	0.353652	0.485597	0.357518	-1.40267	0.00288519
ENSMUSG00000040557	5.28892	5.17257	5.79352	5.7149	3.04084	3.41431	4.28095	2.1594	-1.24434	1.19523e-12
ENSMUSG00000026520	2.67643	1.57215	2.45304	1.95348	4.69461	6.60322	6.98045	6.19336	1.24162	2.68542e-06
ENSMUSG00000094152	0.954269	0.858108	0.895102	0.849551	0	0.033886	0	0	-6.86301	3.91126e-17
ENSMUSG00000047022	0.517704	0.59717	0.626812	0.693528	0.245339	0.252291	0.377744	0.090675	-1.57942	0.000144202
Mus_musculus_newGene_6381	6.85494	11.9024	14.1926	8.78	9.08427	7.24652	9.50199	2.25719	-1.07344	0.00292262
ENSMUSG00000098306	3.89014	1.61609	2.77111	3.85372	1.54167	1.79714	0.826937	0.629014	-1.63636	4.42081e-05
ENSMUSG00000050896	0.349488	0.11297	0.062971	0	1.56037	5.63961	6.13211	7.78001	5.02369	2.99854e-11
Mus_musculus_newGene_441	30.8529	26.3514	31.4179	34.0175	21.5521	15.0096	20.3201	12.8823	-1.10505	2.10361e-10
Mus_musculus_newGene_449	4.74229	3.24854	4.01544	3.30273	1.05792	2.19967	1.91991	0.890442	-1.85769	1.39105e-10
ENSMUSG00000045538	6.3009	5.72684	5.50664	7.23296	19.2963	25.3363	31.4061	38.6273	1.97609	1.55172e-11
ENSMUSG00000001380	9.95267	7.02454	7.66333	9.84909	17.892	24.1245	22.5974	27.1714	1.16192	2.00812e-06
ENSMUSG00000041096	2.14888	2.56047	3.88619	2.41076	13.036	13.4738	12.0412	6.63366	1.73303	2.43924e-12
ENSMUSG00000000385	0.919626	1.2057	1.41179	1.71058	3.55663	5.52784	4.7528	8.30284	1.85116	1.85228e-07
ENSMUSG00000000386	1.37959	2.27622	1.89344	2.20961	66.3829	43.8042	30.9932	19.5255	4.03115	1.2137e-34
ENSMUSG00000022035	8.47102	4.97784	5.23438	5.9783	15.2991	22.1179	14.8025	16.6806	1.20812	6.03121e-07
ENSMUSG00000022032	0.042623	0.012354	0.04253	0	4.22309	4.81288	3.07056	2.15047	6.79428	1.26042e-41
ENSMUSG00000055632	0.091146	0.136634	0.199955	0.136486	0.737368	0.442611	0.61035	0.298012	1.60049	1.98627e-06
ENSMUSG00000039159	14.9683	14.1694	14.2465	12.2462	6.11637	7.10232	6.38305	5.4808	-1.42759	4.72214e-26
ENSMUSG00000035811	22.2289	18.2964	20.376	18.0405	7.61509	7.60673	5.62027	3.74571	-1.98028	1.98988e-22
ENSMUSG00000049090	18.728	11.6155	11.0137	12.5549	6.96289	8.86541	6.59197	5.2595	-1.25091	6.36624e-08
ENSMUSG00000049091	266.126	197.762	221.127	224.27	104.695	129.325	52.7621	42.2052	-1.78392	9.4107e-09
ENSMUSG00000052914	13.1236	11.588	15.0634	15.9247	10.246	9.95336	6.10495	5.95991	-1.07414	1.74881e-07
ENSMUSG00000036390	2.9704	1.87011	2.47785	2.03481	7.9418	7.6403	8.51599	23.2044	2.14178	4.0559e-06
ENSMUSG00000032898	21.2626	20.757	18.5072	20.6726	4.46721	4.99367	2.44766	2.38836	-2.79446	1.31117e-32
ENSMUSG00000032892	1.0886	0.557497	1.14206	0.961112	2.20192	2.43218	2.57151	1.92313	1.01415	0.0029256
ENSMUSG00000020044	2.89176	1.99649	3.36114	2.3719	3.57581	6.02336	8.46777	14.3749	1.41471	0.00191962
ENSMUSG00000030946	66.3853	75.1039	84.1975	89.6394	25.0655	22.6938	25.5691	28.9937	-1.87814	3.78804e-22
ENSMUSG00000030942	4.66999	2.99144	3.60696	3.7009	7.23738	9.99994	8.58426	12.1911	1.09975	7.29926e-05
ENSMUSG00000033768	0.275698	0.260124	0.263574	0.337427	0.038207	0	0	0.023907	-4.21622	7.67895e-08
ENSMUSG00000033767	3.03262	4.14866	4.32105	3.96382	1.02338	1.16807	0.86295	0.959112	-2.22207	4.34405e-32
ENSMUSG00000033763	0.672914	0.525943	0.726428	0.517236	0.15263	0.113969	0.118368	0.080825	-2.75609	8.38502e-20
ENSMUSG00000072214	0.210327	0.173942	0.116235	0.263697	3.60165	3.17911	4.20065	0.672872	2.9704	1.04571e-11
ENSMUSG00000037440	36.7367	29.5137	21.2075	76.9818	25.0019	20.3137	18.1981	8.40715	-1.49458	0.000433081
ENSMUSG00000062563	2.55637	3.32509	3.42453	2.96657	2.12552	1.31073	1.03734	1.33457	-1.27969	4.01795e-06
ENSMUSG00000030498	6.94773	4.81568	6.73543	4.06028	2.18648	2.56322	2.38027	2.09217	-1.57102	1.56876e-13
ENSMUSG00000027900	19.6401	17.37	15.9041	18.9674	8.78217	9.57086	8.02334	7.6383	-1.38161	2.8084e-29
ENSMUSG00000027907	8.89594	11.4588	12.9254	11.3584	147.02	116.329	151.054	132.98	3.35384	1.71111e-67
ENSMUSG00000063146	0.520446	0.744328	0.502549	0.597308	1.60123	1.73368	2.06541	1.3688	1.21803	2.62518e-07
ENSMUSG00000023021	0.475444	0.585507	0.741289	0.642822	1.67656	1.92958	2.24038	2.27784	1.10419	7.70968e-05
ENSMUSG00000030232	3.20042	3.07085	3.4605	2.71974	9.71039	11.1362	9.57742	13.7229	1.51716	4.45398e-10
ENSMUSG00000030236	189.225	107.962	164.099	111.058	12.1247	14.1168	4.17586	11.3069	-4.05033	8.85791e-30
ENSMUSG00000030237	33.823	33.6262	56.914	33.7303	2.18623	1.81822	1.5568	2.62118	-4.48609	1.4845e-57
ENSMUSG00000031725	155.979	107.975	117.7	102.2	1.27411	2.18	3.01204	15.3911	-4.59656	2.80957e-07
ENSMUSG00000038007	1.82391	1.53994	2.1238	1.21736	4.27778	4.46895	6.25058	7.0207	1.47892	1.19572e-06
ENSMUSG00000022371	8.32857	7.80944	6.57858	9.13115	0.8484	1.83081	2.61247	3.83491	-2.12968	3.5209e-06
ENSMUSG00000022372	0.55489	0.999975	0.598559	0.757963	1.46633	2.34222	1.97462	1.69178	1.01731	0.00244256
ENSMUSG00000022378	3.19878	2.6558	2.2885	1.78135	5.91565	8.77041	10.5684	10.2315	1.27951	7.02566e-09
ENSMUSG00000043587	1.8645	1.38102	2.49671	1.43563	0.992381	0.966926	0.787485	0.58628	-1.36047	6.54617e-07
ENSMUSG00000024029	0	1.24038	0.4133	0.480678	3.52897	4.26885	2.04676	3.01506	2.2066	0.00330464
ENSMUSG00000079553	0.146928	0.197281	0.090027	0.081962	1.09979	1.03845	0.813384	0.585776	2.41472	9.03606e-09
ENSMUSG00000024026	134.729	109.069	106.115	119.83	62.4085	68.1588	38.8685	29.0807	-1.5712	1.44605e-10
ENSMUSG00000000149	32.8332	18.7235	20.6481	24.0447	15.5364	18.3645	12.0137	10.5181	-1.06128	7.24906e-06
ENSMUSG00000050666	0.506134	0.479181	0.624871	0.636648	0.065719	0.171356	0.241364	0.16871	-2.02837	3.81811e-06
ENSMUSG00000000142	1.99263	1.78749	1.58543	1.45229	0.664981	0.348807	0.423561	0.139191	-2.32844	1.88813e-10
ENSMUSG00000025176	64.2439	55.1972	92.1004	56.2483	29.8754	24.1946	36.9063	43.572	-1.21405	4.8527e-05
ENSMUSG00000027597	576.643	495.715	719.527	562.614	313.157	322.029	313.816	339.951	-1.1244	7.75475e-11
ENSMUSG00000027048	99.136	100.038	106.527	78.5972	9.37832	7.37266	2.00684	2.99824	-4.42199	1.02588e-28
Mus_musculus_newGene_4829	0.951327	1.47313	1.10024	2.06541	25.3685	39.8441	37.0089	42.9384	4.44503	5.48542e-47
ENSMUSG00000026315	0.981704	0.688344	0.90219	1.06918	0.505664	0.510121	0.233524	0.134449	-1.73584	1.665e-05
Mus_musculus_newGene_2871	0	0.017851	0	0.115825	4.34508	6.39432	6.9033	6.08953	6.34496	5.08239e-14
Mus_musculus_newGene_2872	0.311483	0.388097	0.160276	0.342518	6.64356	7.71744	9.92466	17.0643	4.66477	1.04853e-17
Mus_musculus_newGene_2873	0.209858	0.188557	0.11621	0.199069	2.20354	5.9731	4.32726	14.4947	4.84286	2.02609e-14
ENSMUSG00000015970	20.5494	18.5978	19.2254	22.5954	10.9545	12.1321	8.20122	4.87501	-1.4677	3.25145e-10
Mus_musculus_newGene_5064	3.46312	2.76092	2.41251	1.83698	0	0.189854	0.159445	0.069911	-4.75735	7.81859e-15
ENSMUSG00000053886	3.68656	3.08426	2.90364	3.50447	1.46935	1.88374	1.07218	2.1131	-1.26318	1.17529e-05
ENSMUSG00000017679	2.28682	2.10045	2.27143	3.13834	8.04418	8.32042	9.11266	8.33332	1.55788	5.44388e-14
ENSMUSG00000059734	61.7862	77.8791	93.9087	78.4856	63.0161	45.6801	49.8853	27.3388	-1.03729	1.755e-05
ENSMUSG00000002825	1.74	1.49542	1.97877	1.8522	3.97428	3.0675	4.52948	5.63689	1.0203	0.00121241
ENSMUSG00000039738	0.398662	1.3568	0.871056	1.04721	2.13858	2.75505	3.90719	2.02093	1.35587	4.25888e-05
ENSMUSG00000079057	70.9046	41.9864	55.3135	45.5869	23.8942	22.1295	14.6128	20.1598	-1.67418	2.0067e-12
ENSMUSG00000054827	365.874	300.342	280.967	287.43	10.1282	11.5558	24.3747	42.1039	-3.99743	6.25905e-18
ENSMUSG00000031527	1.41278	1.00635	1.22304	1.05477	2.4389	3.48477	3.96961	3.5073	1.25419	5.21969e-07
ENSMUSG00000031523	5.09831	4.60238	4.00612	4.3064	2.08597	1.82239	1.59023	1.23476	-1.70347	1.24293e-21
ENSMUSG00000012609	1.54787	2.03315	1.32469	2.70519	0.827775	0.814619	0.666754	0.923551	-1.1884	3.38403e-10
ENSMUSG00000031295	3.99372	3.57299	4.51183	3.67353	1.56221	1.57588	1.43462	1.209	-1.69324	5.73193e-30
ENSMUSG00000038121	4.84399	5.17514	5.85795	4.08103	1.72647	1.99034	1.80967	1.92071	-1.69303	1.23289e-21
ENSMUSG00000014599	3.33817	2.63358	3.16396	3.4845	11.2767	9.54178	7.91215	6.21114	1.17626	7.36836e-11
ENSMUSG00000025330	0	0	0.027322	0	0.903922	0.875308	0.775717	0.721841	6.24553	3.45465e-11
ENSMUSG00000069893	0.197351	0.287924	0.246151	0.235865	1.48252	1.48735	0.50224	0.218008	1.51711	0.00853681
ENSMUSG00000028121	12.3282	10.2683	9.66004	9.8826	8.49264	6.68792	3.80413	1.90679	-1.35072	0.000235772
ENSMUSG00000028127	104.697	68.232	73.4427	90.8823	26.0626	42.0349	51.9811	51.57	-1.21579	6.53495e-05
ENSMUSG00000028124	36.681	33.677	35.6115	31.9726	18.0991	13.6884	10.1399	9.12876	-1.74836	1.0415e-18
ENSMUSG00000032179	1.97219	1.69657	1.60238	1.98045	0.249461	0.424263	0.593417	0.299698	-2.47436	1.38223e-16
ENSMUSG00000032171	2.90875	1.6779	2.01428	2.64462	3.86007	6.14479	6.96064	6.54785	1.0952	0.000266985
ENSMUSG00000068762	42.5175	44.9093	61.5341	41.161	13.3686	10.3085	10.4008	19.08	-2.05715	7.30044e-12
ENSMUSG00000035509	4.32102	2.8535	3.35862	4.23429	0.951432	0.750613	0.375495	0.136792	-2.97506	5.78573e-11
ENSMUSG00000022951	5.10229	5.56769	5.78226	5.73743	15.6748	15.6046	15.2646	20.5187	1.33163	6.16239e-10
ENSMUSG00000022952	0.071508	0.177349	0.108869	0.196478	1.26002	1.36273	1.71658	4.24174	3.46662	8.74193e-09
ENSMUSG00000027201	1.04224	1.4358	0.931055	0.939373	3.42516	3.69205	3.40462	3.20962	1.43405	1.02301e-10
ENSMUSG00000031880	0.288765	0.18893	0.458505	0.206565	0.894632	0.866179	1.53761	0.710833	1.55256	0.000832599
ENSMUSG00000031885	2.93214	2.34334	3.51928	2.44892	7.46091	7.90818	7.55571	9.13258	1.25742	1.78639e-08
ENSMUSG00000006442	10.7454	9.12639	13.0045	13.3167	55.4471	60.1542	56.8478	62.1013	2.08885	6.75292e-31
ENSMUSG00000073758	0.596033	0.954418	0.889559	0.729841	0.378154	0.390983	0.311944	0.485043	-1.19063	0.000307551
Mus_musculus_newGene_5040	0.046016	0.233943	0.197279	0.275476	2.31106	1.42142	1.68579	1.185	2.75258	8.77519e-09
ENSMUSG00000034108	130.774	150.315	166.342	176.339	55.5942	48.9912	40.0734	27.4864	-2.14881	1.37194e-28
ENSMUSG00000029311	90.3302	77.4495	67.6851	109.065	17.4822	18.2569	20.7561	24.1446	-2.34021	6.82957e-22
ENSMUSG00000007476	2.80991	2.13277	1.89715	2.27887	3.85353	6.13399	4.85802	9.88032	1.21099	0.00115836
ENSMUSG00000043421	1.15609	2.13194	1.71449	3.78906	17.0888	19.0802	43.958	149.691	4.38293	2.47384e-07
ENSMUSG00000046410	0.715556	1.11841	0.534758	0.707905	0.418876	0.446919	0.497322	0.323323	-1.15239	0.000499931
ENSMUSG00000008318	0.191759	0.269318	0.06481	0.137872	1.03462	1.14047	1.1864	1.14538	2.54833	3.68741e-11
ENSMUSG00000029291	9.80712	11.1661	12.3385	11.063	7.96989	7.50478	4.77561	3.32081	-1.21582	8.18846e-07
Mus_musculus_newGene_1205	0.035928	0	0.056691	0.054998	1.9636	4.31007	11.0883	29.0986	7.88946	3.23927e-10
ENSMUSG00000035769	39.163	56.5288	62.6301	49.8547	29.0961	22.4895	27.3212	12.8	-1.47802	1.60655e-08
ENSMUSG00000044811	2.91551	5.10524	3.78501	4.82919	1.10436	0.801584	0.610961	0.394352	-2.79744	4.57013e-17
ENSMUSG00000001131	0	0	0.118961	0.212949	19.4039	14.642	34.6252	21.2591	7.64749	4.45456e-16
Mus_musculus_newGene_5456	1.01388	1.36549	1.3473	1.59166	0.268071	0.462348	0.140428	0.179541	-2.53781	3.89709e-09
ENSMUSG00000032231	7.37756	6.83563	6.42639	9.19072	58.3811	60.6894	61.9852	81.3586	2.88987	9.39375e-35
ENSMUSG00000040247	0.233937	0.935418	0.880548	0.856686	2.88975	2.96995	2.92228	1.49997	1.51245	0.000320504
ENSMUSG00000024270	0.294085	0.299433	0.483527	0.35764	1.80866	2.58451	2.43946	3.31921	2.57625	3.62102e-16
ENSMUSG00000061959	33.8241	25.1205	40.8742	30.5893	2.39134	2.69239	3.74629	12.2449	-2.78599	2.90411e-07
ENSMUSG00000056666	190.628	137.497	84.3131	217.299	27.2828	34.206	44.5542	37.5129	-2.43195	1.96015e-13
Mus_musculus_newGene_4322	3.9122	5.21259	5.82684	4.61233	1.11195	0.232475	0.198564	0	-3.63392	0.00797714
Mus_musculus_newGene_4324	1.12695	2.1452	1.50105	1.23272	0.25945	0.237154	0.108135	0.363474	-2.85392	3.54356e-12
ENSMUSG00000047730	0.005747	0.036083	0.025169	0.025992	0.245916	0.409416	0.27598	1.43247	4.38215	1.47633e-09
ENSMUSG00000047735	5.52176	6.25345	6.03908	6.62623	37.7786	31.8789	20.0188	8.47568	1.68518	2.43545e-06
Mus_musculus_newGene_2934	0.355142	0.506977	0.356089	0.315014	2.03544	2.49991	2.70288	0.873027	1.77767	7.20924e-05
ENSMUSG00000025731	107.744	115.982	113.326	110.958	47.2482	36.9684	40.2572	37.3206	-1.73008	6.79698e-32
ENSMUSG00000073489	3.09948	4.36133	3.03438	4.23871	14.0359	14.0509	14.7648	12.5006	1.6308	5.98046e-17
ENSMUSG00000025735	1.66903	1.2828	1.86258	1.22876	0.251902	0.375208	0.165821	0.220712	-2.80283	6.49711e-14
ENSMUSG00000036057	2.42108	3.34336	2.88524	2.98968	6.18791	6.4795	9.52674	11.1653	1.27643	2.7299e-05
ENSMUSG00000036053	1.14765	1.57921	1.65583	1.41922	3.45014	3.43057	3.45326	4.89668	1.14211	1.36897e-05
ENSMUSG00000064294	38.7383	35.2786	27.105	26.2723	0.410745	0.374051	0.198684	1.62293	-5.76991	1.15126e-14
ENSMUSG00000038690	99.2704	149.824	166.527	147.716	113.04	78.3383	72.8682	42.8513	-1.17645	2.1351e-05
ENSMUSG00000038692	0.419237	0.611043	1.00877	0.85089	0.426385	0.338387	0.578093	0.200793	-1.16155	0.00723744
ENSMUSG00000001672	0.288664	0.124248	0.296951	0.089249	2.08199	2.80349	1.3541	1.00256	2.77931	1.8024e-08
ENSMUSG00000001674	4.26086	3.18682	2.78158	3.8342	6.53166	9.3963	8.50775	14.1318	1.22007	0.000294716
ENSMUSG00000020941	0.39072	0.638854	0.716541	0.41276	2.21358	2.25274	2.03156	1.91958	1.68299	2.06473e-11
ENSMUSG00000072572	0.547253	0.706678	1.25418	0.659954	0.2147	0.341057	0.376828	0.058856	-1.96611	0.000171158
ENSMUSG00000037012	0.822558	1.02602	0.561539	0.705266	3.02295	3.77865	4.79194	7.07939	2.34378	4.51041e-10
ENSMUSG00000030042	9.07486	10.727	12.8128	11.7179	34.2237	35.2908	31.8856	28.5075	1.28073	9.70857e-21
ENSMUSG00000019590	1.55413	0.692889	0.795541	0.907155	8.56507	11.8978	8.25639	10.9046	3.04222	1.77166e-25
ENSMUSG00000029153	4.53806	3.9178	5.50839	2.36327	0.776835	0.986948	1.36054	1.31696	-2.1186	9.27444e-10
ENSMUSG00000025815	7.55778	7.84695	11.9033	8.09298	2.3139	1.22729	0.379531	0.339478	-3.37819	2.19419e-11
ENSMUSG00000025817	3.17213	3.28404	3.03544	3.71612	11.9563	10.8496	10.3911	5.9558	1.21014	6.6528e-08
ENSMUSG00000025812	10.7657	11.6317	14.0362	12.6452	8.11007	8.46598	4.82681	3.62162	-1.02801	5.81304e-07
ENSMUSG00000025813	3.41816	2.82252	2.70961	3.61573	0.906411	2.50741	1.47376	1.68163	-1.62323	8.41447e-15
ENSMUSG00000022450	174.424	248.33	316.386	243.879	165.841	121.001	99.6485	48.2824	-1.48653	4.33163e-06
ENSMUSG00000042719	2.02596	1.95169	1.69087	1.73502	4.60891	4.82485	4.22838	6.29157	1.22019	7.72883e-07
ENSMUSG00000028689	3.75813	5.02369	6.94752	4.60869	5.47165	3.13639	2.63963	1.84584	-1.04537	0.00155056
ENSMUSG00000028684	47.5368	41.6876	42.4293	47.7232	25.1415	26.741	30.5104	17.9092	-1.1246	2.88182e-11
ENSMUSG00000028680	3.82561	11.5854	18.2587	13.8637	19.1625	36.1868	38.8042	34.5729	1.19382	0.00767901
ENSMUSG00000049878	1.67854	1.58259	1.69021	1.44688	4.78871	4.58827	3.89904	4.31635	1.15126	2.43838e-14
ENSMUSG00000029482	1.71354	2.115	4.42907	1.9676	5.2956	8.66223	13.6348	7.84933	1.54247	8.6464e-05
ENSMUSG00000035561	28.2989	21.4395	28.5019	25.9387	11.4782	9.37302	1.77016	2.87812	-2.35445	9.00026e-07
ENSMUSG00000020163	90.5419	150.961	201.407	152.366	83.947	61.8743	86.0427	40.7351	-1.4082	2.14345e-06
ENSMUSG00000028359	2.08242	2.54654	16.6478	10.2635	57.4162	25.0514	26.6232	19.192	1.75784	0.00453203
ENSMUSG00000018507	0.567194	0.813782	0.671541	0.714774	2.58919	2.54797	7.45636	4.88748	2.4131	6.8994e-09
ENSMUSG00000052428	49.4321	35.8977	41.8205	40.1832	25.5989	32.701	23.1647	12.0223	-1.08352	9.87826e-07
ENSMUSG00000048832	2.46289	2.27555	3.2773	2.6058	6.63701	10.2864	10.3029	8.44492	1.48343	2.18406e-11
ENSMUSG00000021482	17.718	17.7297	17.3075	18.315	8.36301	8.82172	6.59381	4.08081	-1.66344	2.75513e-16
ENSMUSG00000000409	0.657161	0.852113	0.7803	0.621623	4.84591	6.18785	4.14346	3.30685	2.31406	2.51262e-23
ENSMUSG00000004099	0.944361	1.21864	1.14818	1.34284	4.65273	5.15562	4.85011	3.38005	1.60716	1.23007e-20
Mus_musculus_newGene_27	1.03475	1.15899	0.916771	0.943201	51.9042	55.5107	25.1352	25.1071	4.85064	5.50095e-66
Mus_musculus_newGene_5233	1.00743	0.764472	1.28472	0.749042	0.160696	0	0	0	-4.84222	0.00326479
ENSMUSG00000095609	0.303438	0.279786	0.368272	0.285206	1.20089	0.634864	0.949854	0.71987	1.21248	0.00225933
Mus_musculus_newGene_226	0.214308	0.567414	0.552817	0.115975	3.0849	6.26299	9.60521	14.6137	4.33171	1.83276e-06
ENSMUSG00000046598	160.625	125.104	94.4534	165.429	47.5787	45.6645	32.2637	17.8408	-2.20935	1.19392e-13
ENSMUSG00000079242	1.40297	3.32008	2.07169	2.84842	0.843536	0.526202	0.74052	0.479436	-2.16778	1.35839e-08
Mus_musculus_newGene_1077	0.619561	0.901879	0.853473	1.15518	0.037817	0.118847	0.013471	0.016633	-4.23971	1.92742e-14
ENSMUSG00000035042	2.06724	4.94317	3.73764	3.3479	30.0394	18.1008	32.0372	28.4713	2.6763	1.5346e-15
ENSMUSG00000035048	27.6644	42.6421	51.3131	45.5474	30.3017	17.6677	17.0161	6.27616	-1.54557	7.21016e-05
ENSMUSG00000035049	0.796503	0.614907	0.703502	1.19914	2.80654	3.1715	4.69109	7.99855	2.28593	8.9732e-08
ENSMUSG00000002658	9.98591	12.5277	11.6404	12.4308	35.9441	27.881	32.4462	30.4588	1.17794	1.39533e-11
ENSMUSG00000041012	50.3954	45.289	53.3243	47.8624	19.7074	17.5586	12.6423	8.22541	-2.05844	5.6851e-20
ENSMUSG00000001305	2.47872	1.91593	2.33554	2.05577	3.74829	7.21703	10.2682	14.0266	1.7886	3.72593e-05
ENSMUSG00000090175	56.4613	61.1259	76.0139	43.9785	3.59203	11.009	4.63045	16.8522	-2.92863	1.29317e-09
ENSMUSG00000115388	1.36047	1.48644	1.74097	1.68674	8.21671	7.64501	4.74085	4.38656	1.70076	4.24191e-16
ENSMUSG00000006585	0.773535	0.616747	0.683566	1.20636	3.19032	3.84323	2.64555	3.12255	1.6825	7.72743e-10
ENSMUSG00000018347	1.08177	1.35302	1.01249	1.44275	2.81699	3.13074	2.57395	3.78143	1.06282	0.000120706
ENSMUSG00000036570	223.765	353.436	453.031	317.271	135.557	71.0093	61.2764	56.9308	-2.33405	5.51842e-14
ENSMUSG00000038085	1.71379	2.45886	1.90329	1.77453	5.68051	9.13913	10.6903	5.0586	1.59892	1.26473e-08
ENSMUSG00000027984	164.561	106.685	104.19	152.002	25.0949	25.9483	13.5576	16.5079	-2.98978	1.46958e-32
ENSMUSG00000027985	0.070725	0.136763	0.144112	0.190658	0.505373	0.616614	0.57537	0.398169	1.6137	1.25077e-05
ENSMUSG00000070873	1.34186	2.01211	1.62012	2.47525	0.047605	0.140675	0.054014	0	-5.19351	2.58941e-23
ENSMUSG00000031103	0.29893	0.445124	0.251707	0.352326	0.968939	1.15796	1.07723	1.3188	1.4689	4.84969e-07
ENSMUSG00000031101	0.932957	1.03763	0.752866	1.03103	2.44541	2.45274	2.64238	2.35354	1.1162	2.73793e-07
ENSMUSG00000031107	0.456605	0.394213	0.523518	0.598908	1.68804	1.44912	1.57358	1.50339	1.38949	8.94961e-07
ENSMUSG00000021116	6.63155	5.07685	6.15862	6.59812	14.2118	17.7564	16.8087	15.247	1.12226	2.85812e-12
ENSMUSG00000032487	0.013826	0	0	0	0.267848	0.371282	0.613324	0.857561	7.19487	1.67058e-09
ENSMUSG00000032484	0	0.056	0	0	3.8192	5.91972	20.4613	30.5377	9.71785	4.18693e-11
ENSMUSG00000042102	129.012	94.1635	105.406	126.087	29.02	31.1803	20.4301	31.1223	-2.28513	4.96116e-27
ENSMUSG00000045730	0.388606	1.08031	0.82895	0.877673	4.69277	5.19847	4.20823	7.90747	2.53371	2.81056e-11
ENSMUSG00000044469	13.8023	12.6324	10.604	14.83	6.5723	6.92934	4.87753	1.45576	-1.71104	6.7813e-06
ENSMUSG00000020641	4.27543	2.36166	1.70158	3.51178	93.0387	149.302	81.4205	94.3748	4.83246	8.08793e-61
ENSMUSG00000020649	0.765574	0.749933	0.902578	0.915999	5.67518	7.37838	5.68282	13.85	3.07717	7.93617e-16
ENSMUSG00000075033	0.087974	0.073214	0.15528	0.098854	0.287463	0.317232	0.213553	0.256276	1.09646	0.00236824
ENSMUSG00000027510	0.757096	1.22851	1.23297	1.29767	4.67889	6.90247	5.24268	4.21269	1.97215	7.09152e-18
ENSMUSG00000027514	7.00876	8.12641	7.22149	10.0977	248.869	220.766	158.251	75.8347	4.19864	2.28303e-35
ENSMUSG00000005534	11.8977	12.0827	16.4015	13.9798	12.3995	7.05172	7.29633	4.17893	-1.06976	1.17104e-08
ENSMUSG00000050075	0.090481	0.182709	0.108071	0.248126	1.30443	1.09775	0.644859	0.796019	2.25765	2.41182e-07
ENSMUSG00000040612	3.62743	3.78266	3.17541	3.25746	1.53957	1.21441	1.09241	1.80077	-1.55	6.87746e-10
ENSMUSG00000022651	0.255054	0.176787	0.791426	0.134075	12.4242	10.6819	20.2985	21.2444	5.31877	3.00926e-25
ENSMUSG00000029605	1.15334	2.33926	1.99343	2.07164	12.6523	8.9916	10.4419	2.71934	1.88653	5.90187e-06
ENSMUSG00000026399	5.84314	9.65327	4.5267	4.44726	2.40745	3.35965	1.79334	1.0549	-1.76623	1.7179e-06
ENSMUSG00000026390	4.91989	59.1863	5.00262	5.03801	3.00954	6.55456	2.41976	1.55284	-2.81995	0.00921377
Mus_musculus_newGene_521	0.462024	1.05227	1.53297	1.54233	0	0	0	0	-10.822	2.09294e-21
ENSMUSG00000016239	0.371031	0.297418	0.189915	0.400838	1.45128	1.33915	1.29081	1.55004	1.86141	3.89888e-09
ENSMUSG00000047832	1.11512	1.22585	0.941915	1.24398	2.21412	3.7782	2.66223	3.89555	1.2741	5.07262e-06
Mus_musculus_newGene_1913	0.556705	0.255975	0.201573	0.255515	3.21922	5.10539	1.78937	4.17416	3.20383	3.69853e-14
ENSMUSG00000001403	0.786074	1.11999	0.416404	0.683508	4.85852	3.55504	2.35936	1.63504	1.72106	0.000103022
Mus_musculus_newGene_387	0.531916	1.37238	2.40094	1.12238	0.307096	0.232295	0.343743	0.212565	-2.50539	3.77533e-10
ENSMUSG00000059866	1.86475	2.01768	2.55872	2.38714	5.11845	5.67344	6.00666	4.88845	1.02239	1.61885e-08
ENSMUSG00000053801	3.92912	2.59469	3.90373	3.93801	7.78198	8.65246	14.5858	20.9713	1.64351	4.14879e-05
ENSMUSG00000000753	362.333	297.702	358.082	300.145	65.5884	66.9402	78.6424	144.139	-2.01128	3.94445e-09
ENSMUSG00000056978	403.539	554.281	2625.16	362.818	41.6915	32.3839	34.4099	184.158	-3.88019	0.000106122
Mus_musculus_newGene_3288	0.786623	2.23045	2.94381	2.65461	1.46428	0.911523	0.33859	0.639854	-1.60993	0.00287779
ENSMUSG00000036904	5.53193	2.06577	3.77076	5.06446	1.55756	1.34213	0.926233	2.06843	-1.71206	7.89471e-06
ENSMUSG00000040152	0.237189	0.143573	0.284364	0.157215	0.789673	1.31478	1.50328	2.56917	2.69334	2.05111e-09
ENSMUSG00000040158	5.50059	6.68451	7.57023	7.06709	17.1298	16.4533	16.7201	14.6289	1.00476	3.11521e-11
Mus_musculus_newGene_2771	4.67888	10.3288	15.0581	11.0861	1.8176	1.96663	1.59798	0.220984	-3.21639	2.6965e-12
ENSMUSG00000017969	0.551473	0.53775	0.779315	0.810727	0.886077	1.32866	2.91981	3.49324	1.5266	0.00334999
ENSMUSG00000039217	8.23283	9.81908	11.779	8.19498	7.13612	7.05506	3.19954	2.17451	-1.27315	0.000370626
ENSMUSG00000060063	1.20392	1.19538	1.89195	2.12591	5.21375	4.15838	9.09657	12.5503	2.07068	4.07108e-06
ENSMUSG00000035910	0.569875	0.551084	0.513808	0.51601	0.079842	0.140581	0.236158	0.219767	-1.998	1.29766e-07
ENSMUSG00000036292	9.28628	15.1288	19.7317	17.5523	11.0839	8.16163	7.5201	4.26472	-1.23826	5.90882e-05
ENSMUSG00000019866	2.00277	1.39695	1.51389	1.97764	7.586	10.2371	5.27208	6.06105	1.74835	1.16008e-16
ENSMUSG00000020255	0.082433	0.066686	0.074944	0.068577	0.256365	0.261421	0.249545	0.45538	1.83423	1.5098e-09
ENSMUSG00000070000	0.160674	0.271748	0.310369	0.219003	1.60496	1.63471	1.30354	1.02635	2.20092	3.04694e-15
ENSMUSG00000054414	1.70569	1.46397	1.3885	1.45229	3.00011	4.16659	3.26152	4.30348	1.03618	4.55975e-06
ENSMUSG00000054417	55.0107	29.0399	8.64875	84.4969	2.34286	1.59101	3.91245	12.5301	-3.27104	0.00098582
ENSMUSG00000033400	5.75967	3.60033	4.45641	5.40971	2.9231	1.456	1.68309	1.24389	-1.70489	2.75659e-18
ENSMUSG00000020873	19.2851	14.254	16.7663	21.5224	82.7161	81.7967	73.7435	49.3431	1.74123	3.00958e-20
ENSMUSG00000020877	25.6686	27.4454	27.2493	27.9695	16.0871	12.7334	13.2038	8.02356	-1.40214	6.91428e-14
ENSMUSG00000026159	2.00431	1.58036	1.88035	1.47132	4.07251	6.55102	6.70328	5.99851	1.25218	1.08506e-07
ENSMUSG00000026154	17.7273	16.9726	18.6908	19.1288	15.7765	12.8763	11.9602	4.08318	-1.00894	0.00288097
ENSMUSG00000066072	675.139	606.482	358.296	1337.84	52.8988	58.9409	96.7771	59.9525	-3.73504	4.63802e-22
ENSMUSG00000066071	0.215133	0.085085	0.160881	0.095975	0.587117	0.449859	2.40172	0.806714	2.64848	3.8369e-05
ENSMUSG00000031808	5.43075	5.66988	5.63156	9.29122	1.52372	1.09818	1.42521	1.38599	-2.44744	2.33301e-19
ENSMUSG00000031803	1.0744	0.667955	0.86781	0.729151	1.09368	2.04002	1.90078	4.30453	1.27651	0.0083659
ENSMUSG00000031805	3.62953	3.66	3.71701	3.48713	11.725	12.3492	9.26794	5.92752	1.13518	1.53252e-08
ENSMUSG00000038768	1.16136	0.927704	3.12514	0.702986	0	0	0.043459	0.083877	-5.68081	2.05413e-11
ENSMUSG00000035270	0.610958	0.406985	0.525484	0.448335	0.249779	0.251683	0.221019	0.270485	-1.26255	1.11707e-07
ENSMUSG00000026840	0.2171	0.297676	0.293654	0.419437	0.089402	0.056104	0.085949	0.168259	-1.78163	0.000363612
ENSMUSG00000048782	2.81063	1.64443	2.09042	1.93788	7.7641	11.6963	8.50221	13.7298	2.08242	9.54682e-13
ENSMUSG00000011263	1.83778	2.38411	3.081	2.19775	0.834266	1.56845	1.27742	0.520265	-1.67071	4.71733e-07
ENSMUSG00000046329	56.0815	39.1191	34.1892	39.7555	8.78064	6.98298	4.07651	2.46589	-3.26224	2.83489e-20
ENSMUSG00000045679	0.248533	0.339691	0.373363	0.399909	1.2232	1.05386	1.37989	1.26994	1.43037	1.05452e-05
ENSMUSG00000046491	0.855976	0.820352	1.13563	1.09363	0.173575	0.226344	0.091551	0.048094	-3.07662	1.68931e-10
ENSMUSG00000046997	0.948915	0.498003	0.712349	0.384982	0.436351	0.345675	0.17985	0.201531	-1.39159	0.00184917
ENSMUSG00000006342	0.767018	0.881388	0.477886	0.83337	0.280515	0.338707	0.494224	0.383764	-1.24318	0.000639625
ENSMUSG00000042379	0.087294	0.142155	0.021726	0.045202	0.582566	0.581334	0.67877	0.491312	2.59194	2.15111e-06
ENSMUSG00000042377	0.512792	0.269807	0.299573	0.285686	0.905964	1.19192	1.17372	1.52815	1.55817	6.94597e-06
ENSMUSG00000028445	26.6533	17.5742	11.1513	21.8371	12.3815	8.5761	4.80352	0.82345	-1.88338	0.00145855
ENSMUSG00000032725	10.5817	14.4165	10.1031	12.1556	2.08945	2.42949	1.82354	2.31282	-2.68138	1.33775e-31
ENSMUSG00000087385	2.10176	2.50485	3.85494	2.44528	1.41043	1.53848	0.870551	0.745718	-1.5352	2.51154e-07
ENSMUSG00000033898	336.336	327.78	387.945	270.759	169.434	144.233	85.322	65.2743	-1.81449	2.53765e-11
ENSMUSG00000041774	0.107384	0.066549	0.284292	0.063454	1.37681	1.88187	1.72759	0.688503	2.82537	1.54025e-08
ENSMUSG00000041773	1.91564	1.85191	1.39434	2.11332	5.69152	13.2052	14.5985	21.3906	2.6916	2.45953e-11
ENSMUSG00000027722	1.23906	0.85967	0.880298	0.678901	2.37214	2.92164	2.60542	4.3078	1.50407	1.64417e-06
ENSMUSG00000046861	12.0612	11.2581	12.9772	12.0442	6.02023	6.68975	4.94085	2.84962	-1.53758	6.06749e-13
ENSMUSG00000026458	0.23069	0.317365	0.269927	0.233338	0.090812	0.028935	0.065403	0.079465	-2.22877	6.45247e-07
ENSMUSG00000059288	0.60946	0.490516	0.848172	0.462228	1.02699	1.67656	1.1986	2.05544	1.06359	0.00433134
ENSMUSG00000057286	0.375006	0.366625	0.327243	0.366902	0.068743	0.176277	0.13821	0.054924	-1.95284	4.03117e-06
Mus_musculus_newGene_5387	0.574105	1.15723	1.15656	0.735884	9.60256	15.3723	6.78542	7.15815	3.1094	1.53059e-21
ENSMUSG00000010797	1.5533	0.734968	1.03191	0.987678	0.178249	0.369889	0.388002	0.175077	-2.20861	5.30229e-08
ENSMUSG00000037095	345.859	243.374	222	382.634	2278.18	2567.38	3200.44	3313.14	3.00376	2.35068e-29
ENSMUSG00000015176	3.88997	3.80097	4.58212	4.1146	11.4119	11.5099	12.1354	15.0442	1.35994	1.55982e-10
ENSMUSG00000074272	59.5465	52.653	41.0588	54.986	35.4252	30.8756	15.8318	14.3236	-1.40665	1.21981e-06
ENSMUSG00000038372	0.881618	0.562833	0.418594	0.605181	3.7088	7.68457	3.2992	1.93809	2.40304	9.23628e-09
ENSMUSG00000038370	18.9663	20.4912	18.5216	17.6024	4.55191	5.04879	2.51667	0.313115	-2.94926	6.93919e-08
ENSMUSG00000020476	9.50915	5.95102	6.03844	7.42667	18.2451	27.6111	22.0904	20.4414	1.30981	1.95461e-09
ENSMUSG00000062960	4.95985	2.60667	3.6555	4.09632	0.432231	0.822392	0.495404	0.335476	-3.16443	2.9638e-28
ENSMUSG00000028603	671.904	529.521	582.876	601.221	250.221	312.529	261.77	173.046	-1.5487	1.84522e-21
ENSMUSG00000028600	0.773556	0.693919	0.862877	0.751344	0.094008	0.196266	0.276849	0.224434	-2.19316	2.74816e-09
ENSMUSG00000028601	72.3574	128.763	197.251	132.8	71.9593	68.5987	69.1172	33.7026	-1.43428	8.02346e-06
ENSMUSG00000023921	29.2884	15.3872	19.2178	19.6929	8.86283	12.0787	5.67762	6.6425	-1.62233	4.88395e-09
ENSMUSG00000023927	0.133099	0.133488	0.221542	0.225547	1.51415	2.4391	1.75738	2.44589	3.12764	2.11813e-21
ENSMUSG00000025185	0.99777	0.871809	0.258497	0.945519	4.50235	3.51257	1.83605	0.85924	1.3882	0.00981476
ENSMUSG00000060181	1.93718	1.79376	1.91749	1.96654	5.30674	5.19713	4.59231	3.69951	1.02049	1.75974e-13
ENSMUSG00000060183	1.56285	1.55005	1.81758	2.50764	7.27121	5.51253	3.89187	3.84868	1.05848	5.55704e-05
ENSMUSG00000019989	7.99697	5.77273	5.74423	4.59608	2.28976	2.31192	0.643075	1.43269	-2.08214	1.49752e-08
ENSMUSG00000019986	0.093324	0.091017	0.083702	0.125171	0.403474	0.476449	0.467423	0.548283	1.99638	1.7744e-08
ENSMUSG00000041378	6.17935	3.73555	6.86694	6.14107	2.39506	2.36014	2.36424	2.13815	-1.56379	2.21373e-11
ENSMUSG00000032965	0.385823	0.386896	0.356656	0.200373	1.10795	1.02119	1.40605	1.28083	1.58381	3.88778e-06
ENSMUSG00000032966	20.7911	19.8387	21.3324	24.4572	47.8227	50.4075	70.4824	81.561	1.29617	2.1467e-06
ENSMUSG00000063765	0.765664	0.448679	0.572686	0.753621	0.181902	0.174607	0.289358	0.045768	-2.22051	5.46469e-08
ENSMUSG00000054200	0.077344	0	0.039521	0.024531	1.43817	1.70086	3.00061	9.44246	6.41958	3.67857e-13
ENSMUSG00000054203	1.00534	1.48572	1.10089	1.64201	13.6573	16.3672	14.5483	16.3112	3.26153	9.94122e-45
ENSMUSG00000033610	40.5696	36.6426	38.8092	37.9369	7.32192	12.0883	8.57201	6.11376	-2.34583	6.70704e-36
ENSMUSG00000033618	1.70667	3.3171	2.20195	1.95428	0.93675	1.13109	1.23329	0.498588	-1.55264	6.8389e-07
ENSMUSG00000006529	233.997	173.174	136.787	185.926	96.6753	95.1856	88.9621	93.5154	-1.23245	5.61798e-09
ENSMUSG00000006522	264.883	229.566	187.884	270.372	503.825	596.546	664.859	524.834	1.00181	4.18742e-07
ENSMUSG00000026295	143.777	145.996	182.786	177.995	39.5942	33.9746	52.7752	71.1342	-1.93158	3.73472e-10
ENSMUSG00000034066	1.69999	0.989331	0.970754	1.12651	0.614332	1.10051	0.619066	0.625084	-1.02175	0.00131634
ENSMUSG00000073491	0.628299	1.58285	1.97513	1.58817	7.34131	4.51094	4.29075	2.44517	1.3912	0.000445515
ENSMUSG00000073490	1.1446	2.53585	2.08321	2.07429	7.40217	6.58529	5.91816	4.59521	1.35292	3.76722e-07
ENSMUSG00000031618	1.14248	1.007	1.2686	0.775195	0.527624	0.824249	0.453698	0.294229	-1.32724	1.14768e-05
ENSMUSG00000031613	88.5109	45.1514	50.8006	63.006	33.7812	35.7154	21.2353	14.1133	-1.54809	5.96834e-07
ENSMUSG00000060950	0.964159	0.853015	1.47649	1.31103	3.67011	4.47027	6.03253	7.56865	2.00132	2.02968e-09
ENSMUSG00000003541	1.24517	0.951069	1.07596	1.16531	13.6418	27.3779	55.8275	90.3163	5.20235	7.64912e-23
ENSMUSG00000003546	20.9839	20.7923	21.8391	20.4825	10.3682	13.2236	8.78084	6.01333	-1.42839	1.8997e-13
ENSMUSG00000034394	0.015292	0	0	0	0.854599	1.01459	0.644401	0.992404	7.11014	3.19782e-14
Mus_musculus_newGene_6030	6.63761	5.43899	4.29033	5.95199	3.89522	2.82412	1.6891	0.158987	-1.74413	0.0033827
Mus_musculus_newGene_1563	0.044516	0.122383	0.078922	0.234658	1.34502	0.863903	1.49831	0.590275	2.81327	9.10683e-09
Mus_musculus_newGene_1562	10.4524	17.2761	11.457	22.4376	65.7948	89.4817	80.7339	80.0967	2.10242	1.28594e-13
ENSMUSG00000032579	4.84996	3.76892	5.73212	4.79573	3.31363	2.90878	2.77278	1.59373	-1.14128	6.292e-07
ENSMUSG00000032575	23.3463	18.3128	25.0319	22.5195	169.269	147.977	119.852	145.355	2.49664	9.96554e-50
ENSMUSG00000040328	0	0	0	0	0.718159	1.6681	0.615959	0.725593	8.22739	3.0301e-12
ENSMUSG00000040322	0.611951	0.356097	0.394745	0.31206	0.566532	1.12308	1.81173	2.102	1.51183	0.00239747
ENSMUSG00000079429	0.915561	1.14607	1.61524	0.933197	0.309938	0.368461	0.302677	0.235161	-2.19777	1.36227e-18
ENSMUSG00000024338	16.1474	20.8742	22.6065	17.4018	142.265	123.323	96.353	52.079	2.12028	9.90838e-16
ENSMUSG00000024339	8.42716	7.47843	7.44885	9.31819	49.2112	45.3375	26.3293	16.2513	1.75448	2.89016e-09
ENSMUSG00000059588	1.98124	1.97116	2.45644	1.75952	0.744707	0.975248	1.69331	0.709314	-1.25742	8.14906e-05
ENSMUSG00000044005	129.305	105.078	193.998	91.0242	34.8895	32.5875	10.9204	13.5584	-2.74867	3.42242e-14
ENSMUSG00000041633	0.359716	0.291377	0.45812	0.305387	0.062748	0.091442	0.091458	0.07417	-2.38085	6.00812e-11
ENSMUSG00000040583	122.187	73.4265	103.615	90.9403	1.90179	1.54324	0.876482	6.43571	-5.34435	2.6863e-22
ENSMUSG00000035783	1.55638	1.86975	6.84647	1.16078	9.2617	10.51	7.79673	15.8939	1.70884	0.00207377
ENSMUSG00000056054	0.624104	1.88094	0.934856	1.31829	51.8658	36.2667	75.9077	53.4266	5.20459	6.86754e-43
ENSMUSG00000016619	4.0311	3.79219	4.06796	3.74726	9.69861	11.8797	10.2682	13.9408	1.29821	1.46085e-09
ENSMUSG00000001025	1.36804	2.54659	3.27127	2.28309	14.2466	11.4837	18.4593	22.4111	2.57243	1.4318e-12
ENSMUSG00000039601	1.34124	1.11636	1.26497	2.06561	3.34312	4.9245	5.57313	3.2791	1.2672	1.02345e-05
ENSMUSG00000029059	9.44104	9.40602	13.8228	8.27982	3.66359	2.60243	3.82252	1.338	-2.12107	2.84427e-11
Mus_musculus_newGene_3590	0.383486	0.229953	0.303493	0.351365	0.855937	0.947651	1.1391	0.512442	1.3378	0.000705687
ENSMUSG00000021196	0.609834	0.735547	0.626258	0.676357	7.22049	8.28416	7.44078	8.5377	3.28596	1.76516e-62
ENSMUSG00000063954	84.6456	80.6776	156.021	111.703	78.0144	58.4021	63.228	47.7972	-1.07569	1.30306e-05
ENSMUSG00000022550	15.0804	15.5733	13.4011	14.5171	4.71909	3.77	5.5158	4.13242	-1.95676	6.51815e-24
ENSMUSG00000022557	6.5653	3.61764	4.11192	4.97169	9.09942	13.506	17.9661	16.4508	1.31894	3.74488e-05
ENSMUSG00000117406	0.876268	0.429227	0.957721	0.956055	0.236327	0.26166	0.277091	0.096686	-2.1569	6.9693e-09
ENSMUSG00000021270	41.4324	36.8179	22.6672	48.0278	125.461	144.662	94.621	83.817	1.29904	1.14943e-06
ENSMUSG00000028010	1.81049	1.73049	1.19902	2.21912	7.46089	9.94234	11.8829	16.6252	2.53271	1.30871e-12
ENSMUSG00000028018	0.777293	0.507779	0.696491	0.600065	1.50632	1.82639	2.07729	1.88695	1.24075	1.21172e-06
Mus_musculus_newGene_2319	1.92792	2.12089	1.28366	1.91349	120.161	129.916	264.608	410.074	6.50704	2.19145e-45
Mus_musculus_newGene_2318	0.006555	0	0	0	2.11536	1.21878	4.3104	4.30107	8.20465	1.47218e-11
ENSMUSG00000018428	22.0473	22.4033	23.2706	22.9488	14.1738	14.4799	10.3221	8.0038	-1.23447	1.0008e-13
ENSMUSG00000032372	14.8611	17.8041	18.5799	14.9673	14.6785	10.0446	3.42395	2.49333	-1.416	0.00312929
ENSMUSG00000032374	0.189757	0.249731	0.228549	0.200129	1.26885	1.03998	0.860989	0.957189	1.94725	1.65164e-12
ENSMUSG00000032377	0.751191	0.635283	1.00277	0.769419	0.191335	0.088442	0.264399	0.081873	-2.56424	4.02804e-10
ENSMUSG00000026409	1.43638	3.09725	3.25446	2.77857	8.74445	9.22349	10.08	7.18946	1.2848	3.18929e-06
ENSMUSG00000060376	123.86	102.385	128.004	116.762	29.8076	31.9006	22.8577	29.2359	-2.31393	1.28519e-46
ENSMUSG00000024644	15.9275	13.5614	11.5646	16.03	35.9809	34.1506	37.3168	49.0177	1.20504	1.27479e-06
ENSMUSG00000049044	33.5417	57.9014	62.3085	43.3951	19.1314	23.3452	14.6976	7.06605	-1.93745	2.21847e-09
ENSMUSG00000026640	2.48925	1.72849	1.38466	1.86284	0.962146	1.31688	0.799183	0.661746	-1.29459	6.02774e-07
ENSMUSG00000000247	1.53969	1.69617	1.76964	1.84442	0.518914	0.760414	0.731739	0.254174	-1.95633	2.64571e-11
ENSMUSG00000030446	1.00561	1.04433	1.0972	1.00412	1.03487	0.670187	0.412901	0.221521	-1.1152	0.00864626
ENSMUSG00000007080	0.236324	0.126728	0.070319	0.070697	0.693104	0.730814	0.464284	0.263025	2.12406	2.34844e-07
ENSMUSG00000003352	0.171742	0.088576	0.200976	0.29384	1.86125	2.15951	1.58165	1.99097	2.92815	3.00601e-17
ENSMUSG00000003355	9.59081	8.67909	6.93909	8.45302	60.8796	44.555	40.9643	18.3409	1.9788	1.47098e-10
ENSMUSG00000009687	3.22021	4.98067	5.02613	4.32446	34.9562	19.6122	26.0997	23.7678	2.32088	5.39557e-24
ENSMUSG00000030782	1.50424	1.04644	1.12752	0.894958	2.76423	2.85423	4.2857	3.81532	1.11783	2.98588e-05
ENSMUSG00000074639	221.035	154.569	161.827	189.001	24.8043	18.1061	18.5088	46.1403	-2.96756	1.16162e-15
Mus_musculus_newGene_307	4.0584	5.53946	6.5845	5.01669	1.15299	0.541929	0.559756	0.078331	-3.4196	3.82339e-13
ENSMUSG00000028970	0.148922	0.053808	0.106494	0.157683	0.632206	0.697525	0.7065	0.517786	2.1675	2.19021e-09
ENSMUSG00000028977	0.054724	0.036901	0.070774	0.053657	0.428261	0.986341	0.404881	2.62368	3.644	2.25052e-11
ENSMUSG00000028978	0.822943	0.801684	1.43058	0.921879	3.40229	3.26133	5.85801	4.39598	1.82992	4.34092e-09
ENSMUSG00000028979	74.4524	72.2504	76.3705	71.8656	45.718	32.0363	26.895	20.8742	-1.64344	1.61594e-18
ENSMUSG00000042462	20.9871	29.1441	31.1822	27.7227	23.4713	18.249	15.0852	8.55463	-1.03887	0.000202511
ENSMUSG00000044708	0.209433	0.542016	0.308493	0.407213	0.048619	0.024023	0.036147	0.010441	-3.80384	2.15615e-13
ENSMUSG00000044703	0.201279	0.633368	0.325584	0.720153	6.58455	4.81478	3.7378	0.857299	2.7415	2.44616e-06
ENSMUSG00000001229	14.0857	14.3221	10.3353	15.0288	42.0726	49.869	36.3603	31.087	1.27748	7.88739e-12
ENSMUSG00000001228	0.025352	0.171616	0.022705	0.036441	2.53012	3.54226	2.30985	1.2833	4.77978	1.78928e-17
ENSMUSG00000001227	0.986055	1.28065	1.37731	1.01851	4.31889	6.62991	6.691	10.47	2.29514	8.9635e-12
ENSMUSG00000058022	64.2235	100.706	95.3958	116.633	59.4831	41.5005	43.5733	30.6222	-1.09119	5.31394e-11
ENSMUSG00000030254	0.14629	0.077603	0.150768	0.104464	0.438854	0.931069	0.720604	1.85326	2.73838	2.60246e-06
ENSMUSG00000059772	2.79954	3.26165	4.24918	3.84814	2.38853	2.02378	1.59897	0.865033	-1.33464	1.03068e-06
ENSMUSG00000015243	8.96926	5.77461	6.80699	7.40518	13.8039	18.3019	14.9272	34.0077	1.26911	0.000704415
ENSMUSG00000051212	0.067728	0.095439	0.11615	0.073441	0.667859	0.598555	0.749813	0.824561	2.6832	3.25145e-10
ENSMUSG00000110344	3.80149	4.32595	5.45889	5.9394	2.01862	2.33725	4.34035	1.36754	-1.19378	0.00120379
ENSMUSG00000028005	1.16421	0.81967	1.31295	1.23401	0.295328	0.532281	0.454695	0.448757	-1.63694	2.62088e-08
ENSMUSG00000063558	7.28087	9.1642	9.66341	8.5999	5.10172	3.14864	3.75314	1.53779	-1.65845	4.19064e-08
ENSMUSG00000021835	1.70042	1.20712	1.29889	1.25346	0.774679	0.735871	0.577947	0.717797	-1.22021	6.24298e-06
ENSMUSG00000021830	1.2842	0.847682	1.10866	1.0914	0.432074	0.458297	0.446634	0.315335	-1.59308	1.0329e-15
ENSMUSG00000021831	2.22151	1.87777	1.99026	2.03044	8.29446	11.7756	9.1606	16.8369	2.27053	3.54931e-14
ENSMUSG00000002250	1.35156	1.29394	1.38594	1.40662	4.48331	3.1853	3.2665	3.06124	1.09059	9.90541e-09
ENSMUSG00000002257	0.173946	0.338615	0.3773	0.207467	1.92637	2.205	2.09855	2.30468	2.67182	1.22362e-16
ENSMUSG00000038456	0.772468	0.687153	0.811753	0.307813	0.247218	0.418577	0.364789	0.270181	-1.26992	0.00115095
ENSMUSG00000030681	14.746	18.137	17.2428	19.16	68.0022	66.4219	59.5053	68.082	1.65572	1.48087e-24
ENSMUSG00000030688	634.434	661.893	733.131	710.366	460.94	362.432	377.97	271.903	-1.17755	1.13808e-13
ENSMUSG00000072770	1.63035	3.54368	4.32774	3.00606	1.50939	1.73579	2.37684	0.710735	-1.29114	0.00141159
ENSMUSG00000072772	46.3622	37.887	47.4937	43.426	18.2082	19.317	19.6651	16.5545	-1.51624	3.24371e-30
ENSMUSG00000116953	3.5167	1.8962	2.16673	2.74433	1.27253	1.79968	1.4772	0.988972	-1.17778	4.15188e-05
ENSMUSG00000027863	0.373596	0.55245	0.556317	0.94409	4.88052	3.80207	3.36283	2.3138	2.24145	2.05085e-10
ENSMUSG00000027860	0.644662	0.421391	0.379064	0.704656	1.39242	1.59327	1.225	1.17122	1.00751	0.000129665
ENSMUSG00000064246	0.031581	0.092993	0.066525	0.040246	3.78417	4.02124	3.09989	2.84735	5.61938	3.92764e-37
ENSMUSG00000053977	0.054164	0.168573	0.129875	0.333998	3.4276	3.53067	3.00444	2.10007	3.7788	4.46227e-21
ENSMUSG00000048707	0.606013	0.79755	0.746612	0.682568	1.68559	2.35672	1.93462	2.79804	1.37886	3.33073e-06
ENSMUSG00000039196	432.951	543.426	525.059	552.867	9685.51	7603.26	8335.4	3250.48	3.50939	8.54544e-38
ENSMUSG00000032369	5.06245	3.76863	4.19538	5.06624	18.8072	24.1912	20.6467	55.071	2.51306	6.31671e-10
ENSMUSG00000089873	118.416	226.663	367.782	244.863	33.2898	18.9705	130.085	38.7513	-2.3534	0.0026309
ENSMUSG00000062181	102.063	74.0703	83.8592	85.1294	16.9142	16.2643	23.6611	42.8558	-1.99511	1.44366e-07
ENSMUSG00000032363	1.68643	2.20691	3.34803	1.66075	0.08983	0.119227	0.174271	0.097278	-4.38911	1.92246e-38
ENSMUSG00000034765	0.50778	0.654133	0.442412	0.470374	3.37209	4.26028	5.05071	8.9546	3.14322	6.10644e-15
ENSMUSG00000032366	14.3544	11.8156	13.4754	14.2492	46.4381	44.9269	43.9614	23.4533	1.25114	6.25843e-10
ENSMUSG00000036941	1.70546	1.30175	2.09375	1.83517	1.18955	1.22017	0.696912	0.741814	-1.12721	3.37297e-06
ENSMUSG00000036944	0.368681	0.491611	0.401879	0.340682	1.966	1.58723	1.89246	1.56973	1.84578	2.03896e-13
ENSMUSG00000028194	24.7764	18.5291	26.1107	23.9566	1.89349	1.88505	1.12698	3.02801	-3.78537	5.81134e-32
ENSMUSG00000028199	29.1007	18.3227	21.4404	24.4809	9.06457	9.93623	9.23728	8.62407	-1.59281	1.0078e-17
ENSMUSG00000028223	60.6882	51.1516	40.4701	77.8606	25.8146	34.4806	34.9471	21.8072	-1.25727	4.5486e-07
ENSMUSG00000028229	16.0817	13.9669	15.1343	13.6517	9.36992	6.66854	7.42616	4.82552	-1.36998	2.84427e-11
ENSMUSG00000027412	0.660252	0.75496	1.02674	1.15855	2.49512	2.5043	2.58349	2.61644	1.22454	8.53583e-08
ENSMUSG00000024851	0.757449	1.67399	1.45743	1.55228	3.61215	3.66814	4.57131	3.08263	1.14957	8.00582e-05
ENSMUSG00000030890	12.6303	6.5485	6.48605	7.59902	3.94944	6.24799	4.90396	3.88057	-1.10717	3.80582e-05
ENSMUSG00000030895	1892.22	1818.08	1608.88	2104.62	15423.7	17784.5	17208.2	11861	2.78574	5.30221e-77
ENSMUSG00000047150	6.05123	3.21063	5.42206	4.60443	1.68213	1.74449	2.13163	2.50199	-1.49464	8.35249e-07
ENSMUSG00000006494	10.1629	8.05973	11.8678	8.44421	4.68882	5.96121	6.2407	4.75925	-1.09821	8.05704e-09
ENSMUSG00000043279	1.7316	1.45078	1.16426	1.55161	5.21124	5.43038	4.1959	4.18674	1.40205	6.03674e-15
ENSMUSG00000023015	0.243614	0.25565	0.069181	0.135148	1.19798	1.19963	0.923158	0.878533	2.21977	4.48694e-08
ENSMUSG00000017737	0.261751	0.149249	0.1144	0.235212	2.24379	2.27195	3.91459	4.47807	3.80576	4.52727e-20
ENSMUSG00000078862	1.8529	1.06803	1.57799	1.47096	0.733301	0.968567	1.75834	0.408079	-1.04469	0.00165834
Mus_musculus_newGene_1103	0.046264	0.217948	0.090443	0.240966	1.56224	2.18454	2.3617	1.87654	3.52657	7.53527e-17
ENSMUSG00000041126	11.0719	12.814	15.2683	13.0482	7.50734	5.99532	4.11615	3.13355	-1.64573	9.13477e-12
ENSMUSG00000055435	6.30867	6.99672	8.38137	6.66561	3.38467	2.79621	2.79338	2.73644	-1.49312	2.66297e-21
ENSMUSG00000020051	494.08	396.457	507.531	411.942	92.8627	76.4023	34.0504	51.331	-3.11881	2.64958e-29
ENSMUSG00000040297	1.37955	1.73618	1.83445	1.45663	4.4044	5.59091	3.62918	4.94711	1.26801	2.03451e-09
ENSMUSG00000040296	6.72034	4.61437	4.56436	5.89448	25.3269	25.2589	21.2689	13.0968	1.66607	7.2655e-14
ENSMUSG00000040746	25.3963	20.9692	23.9359	24.4996	14.0324	13.8587	8.74603	9.27076	-1.33383	1.46874e-13
ENSMUSG00000040740	3.01443	5.49518	6.68371	4.57072	1.22288	1.95881	1.04516	0.552626	-2.35394	2.95334e-11
ENSMUSG00000074364	0.860889	0.654214	0.754464	0.635724	1.32284	1.77838	2.45921	2.05567	1.1344	9.21851e-05
ENSMUSG00000025279	9.8352	5.4348	8.53994	8.89122	3.36047	4.95201	4.5946	4.26335	-1.18883	8.11471e-07
ENSMUSG00000063450	2.80054	2.65689	3.21111	2.43005	1.37636	1.57374	0.676893	0.307453	-1.74915	3.48477e-10
ENSMUSG00000063455	0.426942	0.644672	0.409606	0.515287	0.373071	0.194186	0.115777	0.242516	-1.37637	0.000351514
ENSMUSG00000002307	3.65375	3.91171	4.41484	4.40849	29.1793	26.9065	23.8113	22.5813	2.34616	1.19336e-72
ENSMUSG00000019906	3.55346	3.43108	3.11895	3.88254	0.815985	0.67707	0.36777	0.333514	-2.90282	1.56912e-26
ENSMUSG00000070473	100.083	89.9409	87.5395	114.851	79.9821	69.6292	56.2697	26.8404	-1.06199	0.000175425
ENSMUSG00000020357	1.88077	1.63268	2.05563	2.30524	0.932321	1.0327	0.768956	0.881508	-1.3872	1.06552e-14
ENSMUSG00000036775	104.107	97.9066	99.3161	127.727	36.5153	38.1001	30.7674	25.2919	-1.99791	4.97851e-44
ENSMUSG00000062410	101.898	42.9896	63.906	56.2646	1.23787	0.789716	0.480588	3.45773	-5.66989	4.87127e-26
ENSMUSG00000038648	2.10156	1.75679	2.40161	2.01584	5.11425	6.51756	4.80884	4.91027	1.09626	3.06228e-12
ENSMUSG00000038641	59.7576	41.3437	78.4294	50.9183	1.96075	1.14653	0.677003	2.07422	-5.52929	8.40049e-51
ENSMUSG00000038644	1.26822	1.14986	1.01287	1.16789	4.20134	4.14516	3.93108	2.10329	1.34431	5.95525e-09
ENSMUSG00000030346	0.072812	0.10455	0.173428	0.068596	0.723438	1.23737	0.588552	0.448476	2.35296	3.18737e-06
ENSMUSG00000030342	17.0993	20.9521	17.8768	16.5785	88.9129	87.2297	85.7262	74.0535	1.93447	5.57668e-41
ENSMUSG00000030340	6.91469	7.0324	9.92995	7.04551	1.85295	1.46705	1.31101	2.45724	-2.35368	2.42951e-16
ENSMUSG00000030341	34.94	21.6649	23.9052	29.007	67.6963	76.6091	65.1633	82.3747	1.15963	3.89456e-07
ENSMUSG00000073411	296.178	357.824	347.84	346.108	956.893	980.16	801.228	786.192	1.10583	3.33349e-19
ENSMUSG00000043079	0.735886	0.730195	0.846735	0.919046	5.23731	6.31177	10.5582	13.0317	3.22058	3.27695e-19
ENSMUSG00000022244	55.0572	39.3117	35.1757	45.0667	18.3085	21.4648	10.767	14.9038	-1.69997	3.9369e-12
ENSMUSG00000029298	1.33522	2.04551	1.75637	1.92941	20.5143	25.3722	9.24163	7.91934	2.83169	1.47411e-16
ENSMUSG00000029299	0.895394	1.72596	1.08623	1.19127	0.379702	0.357925	0.100363	0.097193	-2.67323	1.6522e-08
ENSMUSG00000029430	25.6258	17.3963	15.8193	28.5085	43.9326	70.0047	77.9754	93.635	1.46875	1.00453e-05
ENSMUSG00000029438	2.1975	2.7923	3.28471	3.14186	2.56748	1.8708	1.01204	0.697855	-1.19954	0.000935416
ENSMUSG00000032643	0.728999	0.17401	0.111549	0.405153	1.67203	1.23073	2.8493	3.34423	2.44571	9.04212e-05
ENSMUSG00000005089	22.2946	20.8965	22.5015	21.5693	5.97703	8.1197	9.74432	11.8376	-2.60729	8.81037e-72
ENSMUSG00000044080	90.9265	119.454	149.324	120.183	66.3196	51.4924	49.3447	35.5666	-1.53165	3.37481e-13
ENSMUSG00000024952	3.31921	2.41721	3.16236	3.06525	5.99192	6.12063	7.40941	8.77018	1.00138	8.85812e-05
ENSMUSG00000027605	22.2826	14.1257	22.2736	15.9659	9.22452	11.1821	8.01242	8.14744	-1.3033	1.00514e-10
ENSMUSG00000051730	8.91802	9.45346	10.2335	10.6941	5.87181	6.64471	4.57501	2.72012	-1.27015	9.51797e-08
ENSMUSG00000040505	39.8893	37.7311	57.6731	32.8079	11.1471	13.5149	14.4879	11.1652	-1.99443	2.98966e-21
ENSMUSG00000046908	0.513049	0.529118	0.599043	0.647832	1.99919	1.49352	4.02199	4.42423	2.13803	4.83959e-06
ENSMUSG00000026558	1.13073	1.04567	1.23267	1.17014	3.23561	4.20347	4.50639	10.1004	2.06348	5.48567e-07
ENSMUSG00000040711	0.123331	0.222164	0.172317	0.105353	0.405401	0.555389	0.844127	1.60678	2.23028	2.51892e-05
ENSMUSG00000057367	4.72859	6.10931	8.15034	6.53728	19.4636	18.8789	15.0722	10.1528	1.01615	8.20578e-06
ENSMUSG00000016344	64.5644	74.1291	92.3065	79.122	36.5984	23.2096	29.7125	19.2805	-1.79599	8.9968e-18
ENSMUSG00000083282	9.36391	4.82966	4.8214	4.42592	0.656095	1.61357	1.78197	2.61274	-2.03642	1.14021e-05
Mus_musculus_newGene_4647	1.24927	2.6447	1.24461	2.50512	1.36967	1.3424	0.880096	0.534951	-1.645	1.75232e-06
Mus_musculus_newGene_4646	0.261849	0.625045	0.220829	0.424269	0.142353	0.11708	0.038347	0.016452	-2.60997	2.16154e-05
Mus_musculus_newGene_3517	16.0816	21.635	23.9918	23.0549	10.1903	7.92668	8.41583	1.37898	-1.91449	2.43635e-05
ENSMUSG00000025207	52.4988	47.3525	85.5284	51.9612	15.8651	10.2807	10.1609	3.76761	-2.88239	9.90838e-16
ENSMUSG00000047330	0.214643	0.188636	0.160677	0.019389	2.17067	3.7737	6.00774	7.34628	4.78641	3.27613e-16
ENSMUSG00000020538	30.2499	16.6552	38.9396	10.0866	10.3287	11.7628	10.3938	16.1643	-1.19445	0.0049369
ENSMUSG00000020534	72.7817	51.1389	61.9726	60.5532	15.1197	15.2999	8.96297	6.62344	-2.72663	2.80528e-28
ENSMUSG00000020536	1.34103	1.36825	1.63045	1.31851	4.1405	3.90709	3.78782	2.86105	1.09656	1.01971e-12
Mus_musculus_newGene_2397	1.89762	2.79259	2.15404	2.30876	23.7423	23.7506	19.1635	6.72133	2.52506	1.32192e-12
ENSMUSG00000039109	0.031157	0.018976	0.1274	0.016555	0.510876	0.811833	1.00372	2.39176	4.34796	6.75372e-10
ENSMUSG00000035864	2.14374	1.3904	1.80773	1.49931	0.213118	0.166374	0.051339	0.14172	-3.82762	1.45623e-27
ENSMUSG00000028093	15.8241	15.3497	19.0218	17.1385	9.09117	8.09062	8.26408	5.6178	-1.39476	3.64604e-20
ENSMUSG00000021728	0.187036	0.109093	0.142014	0.196134	1.47266	1.71117	2.23116	2.46384	3.35543	6.79029e-20
ENSMUSG00000052921	1.73916	1.2392	2.06812	1.76787	0.929691	1.18299	0.995221	0.662802	-1.14814	1.1467e-07
ENSMUSG00000022820	34.9	50.9402	62.1384	48.9574	35.9289	23.8943	22.3965	10.9271	-1.38123	1.40173e-05
ENSMUSG00000022821	298.075	219.128	236.003	295.974	50.7327	66.103	29.9949	26.6356	-2.89243	1.24502e-27
ENSMUSG00000020092	2.40191	2.56239	1.9419	2.20323	1.2462	1.31643	1.3941	1.1438	-1.11321	5.58516e-09
ENSMUSG00000020091	36.8021	27.2366	29.5483	29.4859	14.9414	16.7977	13.1676	14.7561	-1.31376	1.61968e-15
ENSMUSG00000020098	278.007	276.205	304.606	317.26	161.183	123.53	79.6671	37.3984	-1.86847	5.34581e-08
ENSMUSG00000072244	0.080115	0.222495	0.136081	0.259039	1.09848	1.30019	1.17274	0.968928	2.19691	4.54054e-09
ENSMUSG00000021451	0.344872	0.602558	0.407302	0.391802	1.88011	2.07399	1.90719	2.48785	2.11968	2.32529e-15
ENSMUSG00000027371	14.3275	11.6229	16.4271	11.9656	4.48249	3.19859	3.66959	3.51091	-2.13031	9.89237e-26
ENSMUSG00000033715	59.4492	37.9002	46.8591	31.0875	12.2884	8.37364	2.90869	4.32688	-3.00035	1.6696e-13
ENSMUSG00000033713	5.15122	5.25693	5.83783	5.50001	2.52937	2.53849	2.00617	1.81273	-1.69664	2.10041e-30
ENSMUSG00000046718	136.726	149.723	171.153	143.827	710.554	596.656	389.407	162.67	1.30755	0.000240889
ENSMUSG00000037419	1.31754	1.05979	0.62717	1.1778	3.00886	2.71542	2.68922	3.11163	1.1913	2.88755e-05
ENSMUSG00000037411	0.246046	0.268212	0.311594	0.171435	52.1289	60.6833	70.018	225.622	8.46841	7.9089e-61
ENSMUSG00000037415	10.4261	13.4507	14.3279	11.9151	7.7987	6.17059	5.57737	4.06577	-1.37366	2.95362e-12
ENSMUSG00000073599	1.7256	1.80609	1.83042	1.74931	4.84057	8.14175	9.25223	7.98546	1.84278	5.07019e-10
ENSMUSG00000027952	9.19072	5.62491	6.96739	5.37335	12.3318	18.8358	32.244	11.1535	1.17089	0.00187179
ENSMUSG00000027951	4.75844	4.73247	4.32611	5.11783	20.0522	20.2477	19.6013	12.6803	1.65419	3.93626e-26
ENSMUSG00000023019	112.197	78.6061	58.2867	127.308	26.7531	26.1888	38.2811	28.1218	-1.91862	4.68162e-11
ENSMUSG00000026027	11.4066	8.83831	8.51152	10.3994	3.8333	4.06302	2.81435	1.25852	-1.97074	2.68566e-11
ENSMUSG00000026020	2.11377	1.9506	2.14042	2.30211	6.66243	6.28698	5.05857	7.5836	1.42272	3.7755e-15
ENSMUSG00000023010	472.334	342.956	392.563	382.779	212.936	232.851	220.458	249.344	-1.05753	2.00306e-08
ENSMUSG00000046782	0.179049	0.314215	0.459721	0.171126	0.139956	0.169085	0.077621	0.12133	-1.33813	0.00230394
ENSMUSG00000089943	65.7187	63.6223	111.193	32.6052	15.5668	25.047	15.7236	23.5199	-2.02677	3.4498e-08
ENSMUSG00000006235	1.23831	0.948551	1.19984	1.38602	0	0.100547	0.13035	0.124705	-3.81304	5.55144e-13
ENSMUSG00000032435	3.36036	2.98684	2.46594	3.00844	4.60782	6.99884	7.37259	9.68327	1.0377	0.00102609
ENSMUSG00000044786	14.532	22.1973	23.8617	14.1223	33.6375	40.0992	33.4947	69.8434	1.03684	0.00549559
ENSMUSG00000044788	14.3996	9.32703	9.1619	14.1012	10.5713	9.45882	5.65064	2.85617	-1.03814	0.00467561
ENSMUSG00000044122	0.867851	1.43481	1.02843	0.746775	0.666249	0.491157	0.203251	0.171436	-1.59943	0.00280612
ENSMUSG00000041577	11.7735	7.16565	4.28281	9.3927	1.98954	2.97632	3.32737	2.50437	-1.86641	3.72598e-08
ENSMUSG00000024561	6.19782	8.22014	9.76037	6.59244	21.1753	29.3245	26.6401	23.8412	1.40917	3.53704e-11
Mus_musculus_newGene_4257	1.42008	0.670658	1.17223	1.29071	7.70472	7.04243	8.44567	8.61733	2.54221	8.89293e-21
Mus_musculus_newGene_2159	1.19089	1.7895	0.712799	1.11292	0.52767	0.629089	0.315084	0.162058	-1.87772	2.21055e-05
Mus_musculus_newGene_590	0.75159	0.98123	1.09918	0.629214	0.106836	0.234877	0.065619	0.064862	-2.97948	4.50821e-11
ENSMUSG00000016559	54.2445	39.2186	48.5411	51.5095	169.925	213.014	189.454	322.422	2.02361	1.15352e-13
ENSMUSG00000020321	208.902	156.45	195.202	187.232	128.015	132.766	85.27	77.2921	-1.11089	2.60778e-09
ENSMUSG00000054364	11.7591	13.0551	15.155	11.9022	25.283	31.1195	31.2013	47.3643	1.14699	6.5075e-05
ENSMUSG00000030609	4.15822	3.3917	2.42451	2.69236	13.6036	13.3328	16.6804	10.3923	1.84336	5.73193e-30
ENSMUSG00000039763	3.00935	1.63997	1.97601	2.34599	0.671299	0.942498	0.674251	0.397385	-1.97746	2.31114e-12
ENSMUSG00000039765	0.959994	0.415049	1.02118	0.830597	0.279079	0.187641	0.398867	0.285323	-1.69906	1.05167e-05
ENSMUSG00000031556	32.311	24.1036	27.6164	29.9846	16.6393	19.6189	12.4347	9.63937	-1.26053	8.76914e-10
ENSMUSG00000031557	0.564315	0.957913	0.63144	0.689503	1.65231	2.54733	2.38428	2.49197	1.32605	6.14554e-06
Mus_musculus_newGene_3495	0.121013	0.528743	0.298498	0.405553	1.50636	1.1738	1.6012	1.08934	2.39352	3.08986e-06
ENSMUSG00000025964	1.38765	1.12177	1.63819	1.54196	0.709133	0.592428	0.580454	0.220274	-1.73141	1.08079e-08
ENSMUSG00000025967	64.9861	52.443	56.1368	69.9411	126.898	142.958	168.148	161.538	1.02383	1.79888e-06
ENSMUSG00000021091	208.096	111.423	100.269	181.542	2840.06	4891.12	4106.56	3882.95	4.4402	7.47355e-53
ENSMUSG00000021094	25.971	16.0514	22.1214	20.0537	8.33518	7.69633	7.24364	11.2436	-1.52714	1.14572e-08
ENSMUSG00000021097	6.00748	6.20709	5.97495	6.45193	2.2857	2.61443	1.75411	1.44198	-1.91133	7.61184e-39
Mus_musculus_newGene_3729	0.022313	0.134973	0.083935	0.080737	1.89319	1.35898	1.78406	2.14995	4.16979	2.23087e-22
ENSMUSG00000105504	0.389295	0.648114	0.451508	1.09233	19.0444	19.0146	12.1653	12.1054	4.16095	8.0844e-49
Mus_musculus_newGene_3720	0.237242	0.167423	0.196508	0.094019	0.901654	0.858548	0.575435	0.344006	1.59279	0.000795778
ENSMUSG00000022617	20.0794	29.7189	29.4251	26.7317	18.5407	13.3362	10.7229	10.8183	-1.28936	3.46352e-10
ENSMUSG00000022613	0.196684	0.111992	0.353165	0.091179	1.98042	2.21905	5.67835	2.04782	3.68101	1.10328e-10
ENSMUSG00000038179	0.301488	0.154577	0.157228	0.163041	2.80646	2.22423	2.13268	1.98093	3.06061	1.85455e-29
ENSMUSG00000038175	2.97364	1.80737	2.36144	2.16666	0.708436	0.740503	0.492118	0.772547	-2.03902	1.8389e-14
ENSMUSG00000025347	519.877	555.567	633.768	690.602	266.296	275.031	221.33	116.532	-1.74892	2.42982e-14
Mus_musculus_newGene_2456	2.25824	2.44397	4.32883	2.59831	1.55484	1.86949	1.50439	1.50039	-1.44242	8.21862e-10
ENSMUSG00000053175	13.6679	15.0526	9.57368	14.0943	41.8006	45.3238	42.9248	39.0459	1.46925	4.1266e-14
ENSMUSG00000026728	10.8581	14.2361	13.9957	11.6446	38.1158	38.3455	49.1175	55.8586	1.59439	1.57822e-10
ENSMUSG00000026721	5.02653	5.55281	5.69179	5.82716	3.45745	3.37423	2.63756	2.94661	-1.30294	4.80544e-13
ENSMUSG00000036249	2.84195	1.67595	1.9969	2.01795	9.31148	10.1561	5.17284	4.36099	1.46054	1.21567e-06
ENSMUSG00000027230	0.239436	0.355268	0.581492	0.528091	2.3803	2.81809	4.42724	5.2281	2.89026	1.02468e-12
ENSMUSG00000030595	12.4404	12.122	12.6243	15.263	34.9765	33.2676	26.1823	38.2968	1.22181	8.35629e-08
ENSMUSG00000032609	2.87645	5.75626	7.14674	5.83419	3.41314	2.4776	5.017	2.47609	-1.04126	0.00391777
ENSMUSG00000026189	176.921	130.556	163.641	142.89	33.6957	30.1596	18.3709	16.1233	-2.93809	2.0966e-38
ENSMUSG00000026180	0.020212	0.149466	0.018212	0.048963	3.85155	1.82813	2.47481	1.76293	4.97183	8.06807e-20
ENSMUSG00000074064	54.7523	52.3897	57.512	57.7442	28.7802	29.0934	22.261	18.2126	-1.46349	3.10241e-27
ENSMUSG00000009035	4.91549	4.59666	4.5535	4.45597	15.5668	16.6109	11.7281	11.4554	1.28154	5.78845e-18
ENSMUSG00000029322	8.67313	11.4691	12.0926	12.199	64.8085	68.0175	93.8756	67.6154	2.46283	2.24986e-31
ENSMUSG00000029321	0.056426	0.06554	0.069714	0.066295	11.9925	16.3789	7.80098	16.7671	7.35131	1.55712e-60
ENSMUSG00000023031	10.2702	10.863	11.0896	9.88194	5.25313	3.67064	4.21474	4.0214	-1.20796	1.97644e-05
ENSMUSG00000035284	1.07997	0.8713	0.966493	0.865659	0.558416	0.903724	0.588781	0.251863	-1.00402	0.00137076
ENSMUSG00000042500	0.678415	0.779436	0.661955	0.6588	0.371971	0.39931	0.362195	0.28853	-1.24831	9.24043e-10
ENSMUSG00000059908	436.222	245.729	185.641	260.442	65.5061	102.667	97.9813	112.751	-1.82961	2.33743e-08
ENSMUSG00000050199	7.15803	6.31997	6.68935	5.56489	4.17749	4.82903	3.13263	3.39066	-1.00984	8.15953e-09
ENSMUSG00000040213	53.1834	65.6496	69.8995	66.9295	32.5758	34.7019	22.7972	31.1796	-1.31791	7.17398e-13
ENSMUSG00000050445	147.144	94.8123	42.5301	198.304	1.41043	1.02361	0.236214	1.00401	-7.30055	3.42955e-46
ENSMUSG00000050440	315.611	256.69	842.043	172.52	3803.72	2513.12	3848.96	2265.67	2.70937	7.5973e-10
Mus_musculus_newGene_3128	0.574828	1.25907	1.035	0.881663	0.529704	0.610222	0.303503	0.175888	-1.52952	7.76669e-05
ENSMUSG00000051314	0.042096	0.020403	0.082501	0.022389	0.764159	1.10472	0.978059	0.527164	3.84411	9.46967e-13
ENSMUSG00000027187	895.196	691.518	770.786	720.378	104.767	110.833	71.8019	76.832	-3.36232	3.83762e-89
ENSMUSG00000052751	11.5342	10.2763	9.65942	9.88004	7.00208	7.47844	4.56704	2.82352	-1.22865	2.77553e-06
ENSMUSG00000054757	77.2097	49.0365	51.3406	65.5316	27.0887	20.905	7.26573	7.05599	-2.28548	1.57982e-08
ENSMUSG00000054752	0.029847	0.088841	0.118388	0.120092	0.276303	0.333693	0.224809	0.251964	1.31326	0.00180062
ENSMUSG00000013974	0.123626	0	0.035578	0.044827	1.41681	1.28716	1.46289	1.36839	4.35993	3.92076e-13
ENSMUSG00000036086	0.497889	0.441358	0.829234	0.374603	0.404734	0.385083	0.187826	0.101934	-1.28223	0.00591073
ENSMUSG00000036083	14.3996	15.7315	16.8669	16.4516	11.9793	13.5437	7.45758	3.21794	-1.20573	0.000248864
ENSMUSG00000060407	375.9	356.983	406.371	394.756	196.076	183.911	114.574	129.757	-1.57997	4.30128e-19
ENSMUSG00000022235	179.131	161.15	176.889	222.646	34.9019	32.6527	21.2207	18.6571	-3.10195	7.92046e-55
ENSMUSG00000055805	0.494212	0.805723	0.962718	0.690882	3.93983	3.67753	4.70368	4.73272	2.29119	8.26994e-18
ENSMUSG00000030031	0.137993	0.218294	0.196676	0.287964	0.996723	0.994546	0.866678	0.871753	1.85441	1.15609e-11
ENSMUSG00000022793	0.58778	0.951748	0.669222	0.593678	0.338369	0.461248	0.229438	0.115978	-1.50793	0.000467496
ENSMUSG00000031078	8.47594	6.6481	7.40298	6.76451	13.1292	18.3496	18.3843	22.5348	1.08151	2.93133e-05
ENSMUSG00000028833	1.92497	2.28921	2.48513	2.53419	4.20107	5.44339	5.52449	7.9367	1.08247	0.000197063
ENSMUSG00000028838	1.11384	0.392408	0.412911	0.523693	0.282327	0.184327	0.127197	0.383382	-1.53926	0.00396959
ENSMUSG00000034641	2.79817	5.89418	2.75076	4.11733	0.570177	0.59535	0.477067	0.274834	-3.31142	4.34462e-22
ENSMUSG00000034640	1.21643	1.15975	1.47197	1.06454	7.42841	9.27291	7.02747	19.7283	2.93684	1.57109e-13
ENSMUSG00000021684	0.258503	0.439397	0.227459	0.426301	0.158551	0.105968	0.15315	0.290121	-1.39201	0.00171799
ENSMUSG00000022425	14.6029	7.42496	7.37563	9.36964	3.55831	2.6661	1.5972	2.92062	-2.14005	1.472e-11
ENSMUSG00000036862	0.213597	0.191815	0.208849	0.27588	0.090259	0.073269	0.147658	0.124887	-1.20112	0.00152362
ENSMUSG00000035513	0.789643	1.07668	1.09106	1.12714	0.439121	0.806042	0.484547	0.544105	-1.05517	0.00208106
ENSMUSG00000020484	74.6313	50.1444	59.1004	68.0423	137.325	141.755	117.296	239.573	1.134	0.000567417
ENSMUSG00000020486	4.85491	6.4894	6.9904	7.30444	2.48823	2.66587	2.28583	1.09516	-1.70514	1.12271e-08
ENSMUSG00000020483	39.2142	29.0466	26.5284	32.1324	21.5801	23.8015	16.4913	14.3506	-1.02801	2.13523e-07
ENSMUSG00000033917	16.4678	14.9652	19.6797	22.1125	43.9271	46.9504	53.9818	88.821	1.45786	6.66397e-06
ENSMUSG00000033910	1.40962	1.45512	1.4134	1.48999	0.293832	0.390274	0.515106	0.264569	-2.23837	2.65277e-20
ENSMUSG00000028300	2.17442	2.51116	2.47358	2.81365	5.93982	11.0761	12.265	16.3441	1.9339	1.52477e-08
ENSMUSG00000028307	1625.9	1680.23	1901.76	1985.04	949.329	1002.57	870.83	862.285	-1.23316	9.17332e-27
ENSMUSG00000020154	3.23819	2.2961	2.94245	3.2742	0.245234	0.386836	0.340432	0.397558	-3.35943	1.97062e-48
ENSMUSG00000020150	224.33	221.001	279.079	207.846	12.5331	8.82281	17.4982	52.4824	-3.50989	3.94782e-11
ENSMUSG00000048807	0.069077	0.027697	0.112041	0.081174	0.717484	0.776763	0.71565	0.930314	3.18285	6.49601e-13
ENSMUSG00000058454	11.9297	10.2048	11.6732	8.91999	34.3525	54.8717	43.16	20.6652	1.56652	1.70052e-09
ENSMUSG00000024486	0.0934	0.433353	0.27946	0.332948	0.785781	1.4872	1.64109	1.64333	2.01134	3.00905e-05
ENSMUSG00000024487	9.80781	6.91478	8.44158	7.93025	18.0921	25.5409	17.9131	21.9549	1.06976	2.08601e-07
Mus_musculus_newGene_1689	2.77044	2.55525	11.0612	4.11694	0	0.012067	0	0.426226	-6.14111	2.33484e-05
ENSMUSG00000074743	0.758426	0.599724	1.48619	0.614743	1.84902	2.64626	5.58679	6.73295	2.08529	3.59277e-05
ENSMUSG00000080316	0.729507	1.13965	0.743624	0.532666	1.83344	2.03699	3.28627	1.58157	1.15879	0.00610289
ENSMUSG00000002625	7.33277	16.427	17.434	14.2929	9.67118	7.13284	8.0619	4.45486	-1.20831	0.000148521
ENSMUSG00000041040	0.654537	0.700662	0.867353	0.708052	1.21411	1.59423	1.81931	4.39027	1.42717	0.00234657
ENSMUSG00000041044	1.74254	1.90919	2.83068	1.68484	0.107825	0.065869	0.031669	0.076055	-5.07011	2.91139e-46
Mus_musculus_newGene_2649	0.347693	0.832562	0.960703	0.463468	12.8117	8.77422	11.2312	11.6006	3.80892	7.71228e-29
ENSMUSG00000090145	18.0592	12.8472	14.7726	14.4301	4.61079	8.40731	2.68382	12.6252	-1.33322	0.00431466
ENSMUSG00000040026	6.42676	9.32403	8.89976	8.22407	10588.9	6427.16	5535.65	2487.09	9.20387	1.04561e-160
ENSMUSG00000061887	14.8426	14.8273	14.162	13.9364	7.30828	7.78622	5.67288	4.40478	-1.47026	6.38155e-22
ENSMUSG00000057933	3.7048	6.59845	49.4018	5.51809	2.84427	2.10242	0.700892	2.94568	-3.09627	0.00206866
ENSMUSG00000015083	217.762	223.566	307.562	215.289	68.3306	59.7921	74.2258	97.4492	-1.9216	1.44874e-13
ENSMUSG00000061778	8.80181	12.0622	12.1964	8.86643	7.09857	8.08983	5.8174	4.37156	-1.02408	2.08801e-06
ENSMUSG00000053303	53.6546	45.678	38.3208	31.4723	7.16307	9.37691	10.0625	24.1243	-1.99287	4.45947e-06
ENSMUSG00000020019	1.44953	0.754605	1.02629	0.906595	0.258243	0.262553	0.391911	0.600948	-1.7878	6.68041e-05
ENSMUSG00000020017	89.9381	61.8688	115.538	63.8327	36.5738	42.931	16.6228	15.0977	-1.88315	5.01042e-08
ENSMUSG00000070332	1.03151	2.24095	3.55144	2.61141	0.560676	0.261156	0.299828	0.347654	-2.93114	1.09573e-11
ENSMUSG00000020010	58.7642	57.5215	53.5815	70.2366	36.3019	26.4956	18.0733	20.4531	-1.52946	1.32056e-11
ENSMUSG00000039899	1.03943	1.35102	1.39838	1.01332	4.60449	5.60829	5.32406	7.64222	2.02463	3.45819e-13
ENSMUSG00000021943	1.82094	1.58749	1.47277	1.37904	0.27537	0.638541	1.07197	0.483378	-1.60813	5.46162e-05
ENSMUSG00000021947	7.53768	6.44623	11.2105	5.25623	1.54337	1.14368	1.82555	1.4544	-2.60052	6.67e-18
ENSMUSG00000021944	5.30793	3.0485	3.90443	4.44172	2.76254	2.92203	2.38004	1.91578	-1.01881	3.00951e-06
ENSMUSG00000062515	4.83206	4.01079	6.86353	5.25702	29.9896	49.3446	62.0406	56.2311	2.99412	8.01385e-24
ENSMUSG00000071068	0.077272	0.104915	0.196713	0.053935	2.42424	2.05742	2.1256	1.5483	3.9951	5.02693e-31
ENSMUSG00000023094	7.54183	5.51112	5.26192	6.90629	3.01093	2.42367	2.87822	1.96597	-1.56969	4.12054e-12
ENSMUSG00000023092	2.74301	2.6623	2.90748	2.33121	0.930009	1.04133	0.773279	0.558831	-1.84471	2.43205e-18
ENSMUSG00000091625	0.492694	0.916227	2.32583	1.5978	8.11405	5.2839	2.52464	5.59477	1.72663	0.00151272
ENSMUSG00000001918	0.960835	1.35135	1.72978	1.29399	9.7339	8.30488	7.81017	5.92655	2.28854	5.10195e-27
ENSMUSG00000030268	0	0	0	0	0.242806	0.742182	0.128432	0.765865	8.27677	1.81326e-12
ENSMUSG00000031792	3.74216	4.58546	4.2965	4.57192	13.7902	13.7526	8.31455	7.84443	1.04497	1.92891e-06
ENSMUSG00000031790	5.01699	3.53681	3.39971	3.72234	0.997771	1.26101	0.684707	1.1456	-2.20175	1.09946e-17
ENSMUSG00000031799	8.80328	8.63517	9.18188	8.21417	26.9208	35.597	36.265	39.2066	1.73236	5.51772e-17
ENSMUSG00000022323	691.791	913.736	1291.66	812.18	145.214	111.212	107.6	154.218	-3.08472	1.23965e-32
ENSMUSG00000031138	68.1773	52.9323	50.8026	62.7112	43.9532	43.6834	27.4334	23.6288	-1.05563	1.42321e-06
ENSMUSG00000034563	17.5873	11.2587	9.61665	10.1892	6.37676	9.18442	5.57534	5.65196	-1.15674	1.66544e-05
ENSMUSG00000034566	221.541	334.072	419.437	331.273	246.246	173.588	168.858	113.118	-1.16449	3.99691e-06
ENSMUSG00000039304	1.10769	0.809249	0.674058	0.716734	4.15108	4.4664	2.28331	1.96192	1.57361	1.75808e-07
ENSMUSG00000029777	14.2147	9.50126	10.568	13.1232	24.0318	32.1106	38.4182	43.4139	1.30133	4.84354e-06
ENSMUSG00000029776	143.494	133.866	177.946	137.918	69.0217	55.0018	34.9659	38.7126	-1.86988	1.0078e-17
ENSMUSG00000022615	72.6693	126.222	80.55	121.225	10.8521	8.30017	13.3365	10.2657	-3.49051	1.2147e-38
ENSMUSG00000024070	38.0006	24.5145	24.5154	33.9945	9.72246	8.80164	4.78852	4.51202	-2.10524	1.11605e-23
ENSMUSG00000024079	2.57089	2.61137	2.47363	3.06393	14.5387	15.5902	12.416	9.77648	1.99745	6.23291e-41
ENSMUSG00000042289	301.008	227.252	198.107	275.081	77.8664	67.4823	52.4299	39.9461	-2.37763	1.4793e-27
ENSMUSG00000058794	0.122717	0.172376	0.130459	0.153388	0.612269	1.49221	1.98376	2.47177	3.05647	2.2524e-08
ENSMUSG00000058799	10.7264	8.34446	9.28824	12.1249	35.6514	36.8643	40.5888	39.3178	1.5718	6.81988e-18
ENSMUSG00000024694	27.2706	21.012	24.055	29.1993	1.33789	0.839441	0.329616	1.25673	-4.99176	6.22484e-43
ENSMUSG00000024697	0.815116	0.470048	0.626301	0.429682	0.222949	0.181369	0.222198	0.093227	-1.94607	4.98141e-07
ENSMUSG00000006818	22.8801	22.8774	27.1597	25.4905	61.4874	64.3253	69.2936	65.2059	1.12834	8.14602e-17
Mus_musculus_newGene_5838	0.916155	1.92191	2.48441	2.08068	1.63491	1.80659	0.637475	0.572474	-1.14936	0.00805505
ENSMUSG00000005547	152.071	143.38	560.028	148.778	7.10014	10.6249	10.5801	57.7508	-3.65487	0.000108042
ENSMUSG00000005540	0.426916	0.749962	0.425526	0.596809	0.086872	0.108807	0.08794	0	-3.22049	4.74342e-08
ENSMUSG00000040621	0.423442	0.723854	0.846472	0.848364	1.39942	1.95651	2.64883	2.59658	1.39036	0.00024306
ENSMUSG00000026691	67.8975	76.1799	117.159	114.251	9.17419	7.71738	6.23421	13.9201	-3.56259	2.55927e-27
ENSMUSG00000026342	13.6703	6.10419	7.02373	8.4813	26.0331	39.2962	20.7041	17.9338	1.24407	8.48958e-05
ENSMUSG00000051984	1.12254	2.15074	2.7976	1.90806	1.29307	1.12067	1.25351	0.408749	-1.26957	0.00104811
ENSMUSG00000001473	4.70791	4.77556	4.12073	4.90708	31.574	32.0142	38.3785	51.9955	2.81699	7.24108e-26
ENSMUSG00000002870	0.755192	0.55598	0.502512	0.696102	4.98487	6.12533	4.24617	2.66275	2.53603	1.14782e-22
Mus_musculus_newGene_4769	1.31514	0.981364	0.959574	1.27988	0.850057	0.348833	0.278344	0.072335	-1.86431	0.000996593
Mus_musculus_newGene_4763	1.03648	2.03679	2.77126	1.36771	0	0.046634	0	0.046826	-6.33254	1.10708e-16
ENSMUSG00000057335	0.774382	0.93548	0.857525	1.06243	4.78766	4.49633	5.57617	8.67876	1.86691	1.51029e-11
ENSMUSG00000041237	41.4945	36.4799	51.9348	34.7401	12.5467	12.3546	14.3053	20.4546	-1.69335	1.39012e-09
ENSMUSG00000041235	0.742492	1.05288	1.39329	0.74227	2.61055	2.31126	2.35995	2.69651	1.10773	8.98948e-05
ENSMUSG00000050357	0.122141	0.176284	0.249863	0.185101	0.865753	0.757224	0.811069	0.485887	1.68893	9.17105e-08
ENSMUSG00000050350	0.200288	0.421254	0.121657	0.149826	1.68941	1.55043	1.31719	1.55103	2.45283	5.45335e-08
ENSMUSG00000025732	34.3964	41.0746	51.15	55.7694	17.7592	14.986	20.1584	14.7908	-1.69253	8.59609e-16
ENSMUSG00000022120	0.322229	0.404306	0.147835	0.179553	0.870042	0.805008	0.774718	0.542558	1.09341	0.00665836
ENSMUSG00000022122	3.37162	4.73689	3.47828	4.76907	0.504509	0.79936	0.875403	2.02572	-2.06702	1.08649e-06
ENSMUSG00000066363	1.38555	2.51997	1.41282	3.36284	77.4688	97.2155	82.186	189.68	5.48738	3.86391e-38
ENSMUSG00000066361	0	0.147833	0	0.189197	2.38115	5.17602	3.96807	8.54464	5.62188	4.11471e-05
ENSMUSG00000022129	0.865427	0.664394	1.45504	0.906172	0.023603	0.106423	0.170252	0.357386	-2.71374	4.28488e-05
ENSMUSG00000066366	3463.7	2937.95	2494.22	3056.68	1695.22	1480.12	1303.56	1531.1	-1.26162	5.04801e-12
ENSMUSG00000063856	1544.32	1133.43	1286.62	1284.56	419.531	507.625	749.868	822.499	-1.30136	1.82513e-05
ENSMUSG00000025736	19.5865	19.7652	23.6613	22.4766	15.4905	14.1068	11.5171	6.8111	-1.13979	1.04687e-07
ENSMUSG00000057762	0.552898	0.145846	0.345062	0.299177	1.26847	1.63747	1.46247	1.80058	1.92381	4.06546e-05
ENSMUSG00000025479	4200.33	3317.25	3496.25	4013.38	282.085	322.763	320.155	816.077	-3.30957	9.05588e-17
ENSMUSG00000025473	0.037936	0.202449	0.411165	0.153099	2.43586	1.35248	2.03248	1.58712	2.89485	2.08508e-08
ENSMUSG00000060036	137.241	92.4313	97.3705	133.099	196.63	278.836	307.438	316.594	1.00742	0.000177996
ENSMUSG00000068245	1.43898	2.04885	2.14101	2.37654	29.2756	24.0776	15.3562	9.2114	2.86263	6.8494e-19
ENSMUSG00000035941	4.37966	3.47464	4.29318	3.75071	8.43118	14.4229	14.4173	26.38	1.78828	2.1035e-06
ENSMUSG00000035944	18.8669	13.958	14.7009	15.5441	8.44248	8.87938	5.82761	4.12277	-1.51037	2.59323e-11
ENSMUSG00000035948	9.87064	6.92379	10.2046	10.3472	0.232495	0.218145	0	0.184733	-6.11328	1.87448e-10
ENSMUSG00000021573	1.40618	0.507752	0.522266	0.736139	0.14459	0.146957	0	0.09213	-3.32499	2.91507e-06
ENSMUSG00000022906	13.9976	8.18986	8.18399	11.3724	37.4759	46.9524	28.0569	22.8984	1.38898	6.48929e-08
ENSMUSG00000039914	14.957	14.9715	17.5991	16.7778	7.87541	7.89069	9.20994	7.30543	-1.2455	2.94336e-16
ENSMUSG00000039917	3.45713	3.10186	4.89254	4.06697	8.27707	8.70134	9.86605	13.836	1.1792	4.36895e-05
ENSMUSG00000039910	10.5773	4.57794	7.00989	6.95484	22.1744	25.9361	26.7886	72.8609	2.14733	4.07845e-06
ENSMUSG00000039911	0.460687	0.479063	0.275315	0.398256	1.06738	1.64687	1.41828	2.58905	1.90947	2.06946e-06
ENSMUSG00000019832	16.8327	16.0117	14.3115	15.1328	9.94699	11.3823	8.11464	6.4341	-1.08511	2.06433e-10
ENSMUSG00000063077	7.80472	6.6705	6.92452	7.4283	3.54331	4.26302	3.40987	3.31554	-1.37343	1.21855e-25
ENSMUSG00000033450	0.315408	0.816253	0.776273	0.659499	1.35964	1.51241	1.98509	1.49959	1.03593	0.00323774
ENSMUSG00000071637	1.18491	2.67389	2.65766	1.98338	13.777	17.7443	22.74	22.0451	2.91677	5.80095e-20
ENSMUSG00000071633	93.0905	71.0265	41.9886	90.3491	3.79669	4.87303	2.69469	0.41983	-4.99058	8.66811e-23
ENSMUSG00000071632	6.98194	7.99755	11.7345	10.0635	6.26183	5.31978	5.04688	2.64743	-1.18937	2.6909e-06
ENSMUSG00000026103	1.23317	1.40769	1.53566	1.66404	5.54718	5.04879	5.5851	3.54498	1.41479	2.47721e-17
ENSMUSG00000026102	1.83449	1.80363	2.26338	1.51769	7.2662	7.57799	7.5865	4.58561	1.55351	1.44874e-13
ENSMUSG00000026107	2.57371	3.98462	6.23255	3.50446	9.21031	10.1431	12.5181	12.6713	1.21243	0.000153663
ENSMUSG00000026104	23.6386	19.1442	15.1716	26.1362	172.265	196.805	79.1804	35.1419	2.05673	1.06895e-06
ENSMUSG00000029561	2.28456	2.27869	2.16637	3.09268	87.8119	76.9705	42.5711	20.1176	4.16529	1.88244e-31
ENSMUSG00000060860	10.8636	13.5882	13.1706	14.5356	35.0599	32.9933	29.8922	32.0106	1.03728	3.22429e-10
ENSMUSG00000026179	54.6865	39.3853	36.4061	43.936	23.9635	23.6491	16.6639	4.21277	-2.02035	3.31001e-06
ENSMUSG00000026811	21.0291	10.5472	9.30842	12.7164	8.01069	10.1533	3.00339	1.18751	-1.63767	0.00158834
ENSMUSG00000026814	19.7695	15.6869	20.47	21.5047	10.086	12.1794	12.2319	10.3765	-1.05889	2.81056e-11
ENSMUSG00000042589	0.553771	6.40577	5.76015	1.86965	0.066075	0.030457	0.057231	0.102744	-5.56291	1.46113e-21
ENSMUSG00000035208	0.614738	1.45401	0.881997	1.27991	12.8832	10.3815	8.36628	4.20296	2.70684	1.47232e-14
ENSMUSG00000006373	496.957	395.769	465.164	431.25	158.419	144.867	124.189	180.523	-1.80851	1.41688e-18
ENSMUSG00000006378	27.4171	19.029	22.3009	16.9033	12.6329	11.9983	9.49001	11.4609	-1.17785	4.46998e-08
ENSMUSG00000042320	0.863605	0.396858	0.852794	0.552441	0.412033	0.45278	0.375806	0.295879	-1.10402	0.00207399
ENSMUSG00000042328	3.73095	3.58694	2.63774	3.60357	2.11932	2.35325	1.82841	1.98396	-1.04265	7.39109e-08
ENSMUSG00000032265	3.24003	3.56316	2.68284	2.78134	11.3642	12.1039	10.5707	6.7037	1.43415	2.70792e-13
ENSMUSG00000044244	0.133433	0.349727	0.567611	0.135446	1.07593	0.632626	1.21837	1.87856	1.78361	0.00241206
Mus_musculus_newGene_4352	5.26071	11.7843	11.2769	8.70539	0.039845	0.083794	0.204802	0.095246	-6.16217	2.13187e-45
ENSMUSG00000059439	5.72394	4.34303	4.64506	5.60315	2.043	2.90853	1.68834	3.17272	-1.2342	1.34584e-07
ENSMUSG00000059430	0.219076	0.242735	0.651615	0.132172	1.9314	3.0302	1.21924	3.34643	2.66376	3.24614e-06
ENSMUSG00000059434	60.7804	81.0596	92.2126	75.9915	32.6408	29.7467	35.4557	22.7155	-1.64399	4.77527e-19
ENSMUSG00000056612	12.6768	16.0848	23.757	18.9281	63.4033	57.0337	69.5235	72.6167	1.63132	1.95926e-11
ENSMUSG00000000901	1.24396	1.53693	1.47325	2.04089	0.551913	0.450496	0.638606	0.489519	-1.70555	8.01961e-06
ENSMUSG00000057561	11.3683	7.73828	9.5753	10.7127	46.1138	57.1845	44.4088	58.3163	2.13067	1.44499e-24
ENSMUSG00000043190	3.21351	3.09404	4.19354	4.11477	3.77835	2.9765	1.34222	1.10206	-1.03331	0.00113699
ENSMUSG00000089762	0.496796	0.578243	0.779484	0.656746	2.24107	1.36956	2.08657	1.10909	1.14592	0.000203496
Mus_musculus_newGene_709	4.52471	4.64428	5.78316	4.25591	1.30985	1.07856	0.457878	0.069666	-2.9145	0.000574777
Mus_musculus_newGene_700	0.561184	0.95969	1.32156	1.0208	0.740802	0.306892	0.359319	0.385741	-1.36383	0.00285121
ENSMUSG00000036006	0.287848	0.2874	0.298884	0.306581	0.858118	0.996888	0.985076	0.866024	1.38935	6.08467e-10
Mus_musculus_newGene_5606	3.30397	7.29552	7.64696	5.99087	26.4203	36.5068	57.7331	87.6437	2.887	1.17754e-10
Mus_musculus_newGene_5607	0.588475	0.930417	0.438509	0.261897	3.3863	3.51859	8.67431	11.5346	3.30527	5.35843e-08
ENSMUSG00000017412	0.385364	0.364595	0.533463	0.330705	0.22125	0.186209	0.10369	0.06294	-1.77878	2.06643e-06
ENSMUSG00000055320	0.619655	0.712711	0.927226	0.630853	1.85959	2.30509	3.14162	7.37028	2.022	2.11229e-05
ENSMUSG00000037759	0.495279	0.358741	0.318797	0.362971	0.152009	0.230802	0.316148	0.171067	-1.08631	0.00498726
ENSMUSG00000001627	2.15718	2.78461	3.84449	3.317	15.7913	19.9529	21.1597	37.9824	2.73999	2.60054e-15
ENSMUSG00000054136	0	0	0	0	0.736457	0.796539	2.05935	4.5163	8.85015	1.67087e-11
ENSMUSG00000021356	0	0.099632	0.072877	0.03774	0.64512	0.918882	0.952877	1.21903	3.86104	2.08338e-10
ENSMUSG00000031343	0.386454	0.29946	0.379234	0.393194	0.081911	0.081521	0.093687	0.195682	-1.86457	5.85846e-05
ENSMUSG00000031349	8.82899	11.5881	10.2912	7.38818	32.4483	33.2749	39.3737	10.7751	1.29297	0.000242073
ENSMUSG00000040938	10.171	8.15827	14.6915	11.9884	2.93898	2.34451	5.62012	7.05692	-1.53681	0.000255847
ENSMUSG00000020407	1.24927	1.48574	1.12473	1.70682	41.9801	41.3872	40.0434	55.3903	4.71717	3.9143e-86
ENSMUSG00000020400	2.89905	2.93369	2.69605	3.07708	7.60004	7.80104	7.71251	8.17327	1.1502	6.99952e-12
ENSMUSG00000038349	0.078751	0.083199	0.076133	0.033222	0.528054	0.590648	0.767656	1.0656	3.18396	3.21657e-13
ENSMUSG00000028654	1.92078	3.47303	2.26593	2.10596	0.810007	1.23858	0.401613	0.593645	-1.9505	4.46998e-08
ENSMUSG00000025154	0.654307	0.875756	0.637497	1.03726	0.407291	0.223737	0.299462	0.354048	-1.56616	1.42321e-06
ENSMUSG00000008373	2.09977	2.54529	2.00728	2.9092	7.55675	8.39432	9.15265	10.1682	1.62295	1.03648e-11
ENSMUSG00000038967	37.4806	26.6853	31.203	30.9713	8.34182	9.34111	4.99703	6.36449	-2.40218	4.67912e-30
ENSMUSG00000032064	3.04994	4.05312	4.80062	4.7167	0.773533	0.6546	0.502259	0.20315	-3.15437	1.81795e-29
ENSMUSG00000032067	24.8524	32.4277	39.9541	36.145	20.7268	15.0071	10.5651	5.38875	-1.62834	2.55056e-06
ENSMUSG00000032066	12.3111	9.29366	8.62387	9.22977	2.94965	2.24803	0.967767	0.618645	-2.86245	9.54682e-13
ENSMUSG00000005338	1.04455	0.772601	0.74863	0.730331	0.071194	0.108997	0.079773	0.155531	-3.20533	1.43759e-19
ENSMUSG00000032939	1.46843	1.44865	1.02792	1.78562	5.15384	6.30981	5.89921	12.9284	2.09747	7.98149e-08
ENSMUSG00000032932	3.81756	2.18894	2.63	2.98057	9.95303	15.2943	9.44964	11.1362	1.71351	1.4615e-12
ENSMUSG00000020388	1.15058	1.86981	1.06588	1.16049	0.504238	0.499142	0.56923	0.906348	-1.33092	0.00225859
ENSMUSG00000027171	0.021437	0	0	0.016263	0.935653	1.09392	0.811644	1.47191	6.074	2.59585e-15
ENSMUSG00000020381	3.15165	3.39685	1.58716	2.78036	0.499989	0.664808	0.225383	0.244543	-2.9724	2.34191e-12
ENSMUSG00000020387	1.15392	0.635854	1.02677	0.85132	3.49757	3.07932	3.42972	4.00858	1.68447	3.10762e-11
ENSMUSG00000020386	102.333	89.4521	95.406	97.816	56.9733	56.762	54.8101	60.1432	-1.01192	2.30927e-11
ENSMUSG00000006517	5.35898	6.41991	6.10746	4.49656	12.109	16.3482	39.4452	13.4858	1.59018	6.45732e-05
ENSMUSG00000072664	27.7571	13.2319	9.57502	25.1878	1.84217	2.31044	1.52044	1.98428	-3.57232	6.95914e-24
ENSMUSG00000029247	69.6745	44.4471	49.6915	37.4685	24.3598	36.6534	23.0519	21.0549	-1.09791	7.72213e-07
Mus_musculus_newGene_6000	0.986999	2.84414	0.555192	1.99873	0.476927	0.863193	0.107296	0.018855	-2.72963	0.00680783
Mus_musculus_newGene_274	1.44223	1.50942	1.60034	2.05905	14.6267	21.6957	42.2864	76.2424	4.38382	3.70387e-18
ENSMUSG00000045094	1.28488	1.33197	0.999856	1.32728	0.136834	0.084548	0.064559	0.151928	-3.71692	8.06408e-26
ENSMUSG00000061808	4049.22	5077.39	4333.08	3996.79	1579.63	1172.09	1267.14	1457.99	-1.93383	1.64701e-22
Mus_musculus_newGene_916	35.627	17.6176	12.9089	28.9438	10.3989	18.9646	15.1899	12.635	-1.01269	0.00510151
ENSMUSG00000041954	0.433148	0.707753	0.180593	0.722495	4.11807	2.67322	3.22	4.42474	2.49452	1.62126e-08
ENSMUSG00000000301	237.857	222.295	260.121	226.384	100.628	100.34	94.4613	56.0156	-1.72406	1.31541e-24
ENSMUSG00000057068	6.30053	6.22486	9.87039	5.35012	3.6667	3.24661	1.14396	0.324923	-1.9585	0.00059143
ENSMUSG00000052656	24.4969	20.8313	23.7739	20.0674	11.9754	12.3522	6.87769	12.9216	-1.27568	3.32284e-07
Mus_musculus_newGene_135	2.67495	4.37242	3.38352	4.90536	7.7154	10.6832	15.957	21.6055	1.64361	7.01244e-05
ENSMUSG00000049225	0.290317	0.306819	0.307029	0.202183	0.803912	0.977049	1.0117	0.717038	1.39427	3.89802e-07
ENSMUSG00000019732	0.792109	0.753272	0.910963	0.6929	0.416359	0.346926	0.369661	0.56556	-1.27532	0.000198353
ENSMUSG00000021259	0.800935	1.23463	2.14881	0.531095	0.075654	0.152681	0.141118	0.314431	-3.01278	6.48121e-06
ENSMUSG00000039382	20.7393	21.3576	22.8435	23.3744	11.531	13.0399	11.7733	10.7624	-1.15425	2.6382e-23
ENSMUSG00000039384	1.12827	1.6064	0.914511	1.43847	3.8779	3.87272	4.63125	5.07721	1.50606	1.02683e-07
ENSMUSG00000029082	0.280647	0.029431	0	0.180502	0.991453	1.26749	1.7211	1.24221	3.44673	1.77735e-06
ENSMUSG00000022500	22.1595	19.4361	17.6526	26.3288	61.5492	85.223	65.5783	75.816	1.48666	5.49356e-13
ENSMUSG00000022505	4.63421	3.96131	5.45489	3.95556	2.78838	3.89184	2.12065	2.11729	-1.00658	6.42219e-06
Mus_musculus_newGene_3035	2.46591	3.20793	4.60676	4.34088	2.14793	1.8905	1.60488	0.616503	-1.83552	4.40233e-10
ENSMUSG00000025545	23.3723	19.4845	25.1429	21.0803	13.7731	10.7345	12.2375	7.24405	-1.30118	3.43132e-11
ENSMUSG00000035757	30.5582	23.6765	32.7301	28.3428	15.4572	16.3394	13.3725	11.4923	-1.30157	2.10061e-20
ENSMUSG00000028028	0.227582	0.618542	0.613474	0.453062	4.84178	5.9314	5.50184	1.66795	2.88303	3.83466e-13
ENSMUSG00000028024	16.7231	10.3742	12.3645	11.9917	5.68639	5.2973	2.69923	3.85927	-1.82729	3.68709e-12
ENSMUSG00000020611	3.90632	2.74214	3.64361	2.72249	10.1407	14.4782	15.0121	23.748	1.86249	1.03379e-12
ENSMUSG00000032380	4.86117	6.09696	6.56134	6.46772	4.89672	3.42342	2.45107	2.20633	-1.17452	7.66829e-06
ENSMUSG00000032387	23.6204	17.3922	17.9407	20.5466	7.53672	8.63072	8.56608	8.66413	-1.46955	1.13773e-16
ENSMUSG00000033166	1.38771	0.934535	1.17992	1.04978	2.30329	2.84565	3.88928	4.74949	1.20902	0.000683541
ENSMUSG00000026610	0.766948	0.459229	0.453106	0.396526	0.020469	0.056816	0.22095	0.063041	-2.74972	6.46729e-06
ENSMUSG00000021982	14.9107	11.9607	10.9486	12.5458	7.87954	7.46323	6.45806	6.12089	-1.12432	1.682e-13
ENSMUSG00000003948	72.3714	50.7404	52.4934	72.4247	15.0825	22.5442	19.8421	11.9194	-2.12408	9.32481e-22
ENSMUSG00000003949	7.12451	4.97476	7.44053	6.28275	3.80131	3.76575	3.27766	3.39235	-1.12617	3.4974e-11
Mus_musculus_newGene_1963	0.546637	0.968457	1.46445	1.00691	2.50979	2.19163	2.86829	2.95946	1.24007	0.000659201
ENSMUSG00000047866	119.696	80.6918	81.9215	95.4399	34.0355	43.6271	38.206	30.029	-1.65301	2.01178e-18
ENSMUSG00000034245	17.3968	13.5213	13.9491	15.7292	4.27853	3.44433	2.52515	2.39441	-2.54793	4.55232e-38
ENSMUSG00000008855	8.93863	9.46942	6.0983	7.76586	4.97428	2.22956	2.84513	2.53889	-1.52121	8.20374e-08
ENSMUSG00000028927	0.069682	0.16805	0.149338	0.157836	0.528807	0.441152	0.562688	0.368593	1.49435	4.1266e-05
Mus_musculus_newGene_1348	0.064694	0.036963	0.037637	0.02802	1.88285	1.52965	2.23639	1.21286	4.89395	3.59289e-30
ENSMUSG00000050530	1.25996	0.690542	0.72826	0.899949	0.314879	0.226699	0.593617	0.61402	-1.24669	0.00585474
ENSMUSG00000037949	3.55296	1.88763	1.73769	2.08232	3.76801	6.13316	6.04732	6.09958	1.0003	0.00301255
ENSMUSG00000051483	76.7496	94.2171	101.26	85.0633	35.7151	31.0957	30.6653	32.7385	-1.71953	1.74769e-26
ENSMUSG00000047454	13.9918	11.4444	11.8079	12.5972	9.35898	9.77978	5.13722	3.01979	-1.19929	0.000141589
ENSMUSG00000052595	9.42068	11.8968	7.89023	11.1617	5.65224	4.40106	1.23268	0.754954	-2.04557	7.13927e-05
ENSMUSG00000022987	0.207421	0.128691	0.253773	0.151977	0.779429	0.503802	0.655783	0.370936	1.35974	0.000216113
ENSMUSG00000022982	760.066	1015.34	1181.67	1143.43	666.688	466.97	612.351	555.88	-1.09129	3.23003e-07
ENSMUSG00000022537	0.509804	0.749044	1.12429	0.61051	0.07319	0.120042	0.252206	0.044101	-3.11393	1.0607e-15
ENSMUSG00000096054	0.99026	0.690878	0.645468	0.801576	0.362506	0.33789	0.234001	0.090255	-1.86278	2.87629e-07
ENSMUSG00000037849	0.55969	0.729265	0.498766	0.82366	5.21195	4.98015	4.51343	4.51682	2.5876	5.70623e-34
ENSMUSG00000037847	9.27968	14.7227	20.9809	15.3847	9.10267	6.11864	9.26192	5.86395	-1.22585	1.51777e-05
ENSMUSG00000037594	0.398503	0.181107	0.213081	0.421241	0.92855	1.0312	1.03839	1.18438	1.49117	0.000188527
ENSMUSG00000036461	3.47162	2.85144	2.78456	2.33365	6.01852	8.74381	7.07117	6.70956	1.02908	4.60905e-07
ENSMUSG00000062380	0	0.025165	0	0	2.55222	4.46809	3.06047	2.63253	7.90023	7.55902e-18
ENSMUSG00000038482	4.90684	5.55894	6.91136	7.08418	16.5507	20.2141	17.6408	12.024	1.1158	2.91432e-15
ENSMUSG00000049422	463.982	615.045	653.995	720.857	242.072	234.761	280.141	243.066	-1.79309	1.35732e-21
ENSMUSG00000038732	0.134152	0.043993	0.040951	0.089732	0.629361	1.61425	0.327678	1.13277	3.24277	1.51017e-07
ENSMUSG00000030107	14.866	10.5002	9.10927	16.6138	117.158	132.872	81.4574	61.7951	2.66657	2.60046e-22
ENSMUSG00000030108	82.9254	77.7451	78.0159	66.4952	31.0248	21.2599	15.1885	10.5488	-2.27494	3.11653e-16
ENSMUSG00000030109	30.2801	24.0448	35.019	30.6503	17.8794	17.7525	13.3394	16.3624	-1.14315	7.0116e-11
ENSMUSG00000020805	0.235479	0.114936	0.349625	0.162642	2.48145	4.68572	5.78982	11.5456	4.62018	8.05068e-19
ENSMUSG00000020806	1.63161	2.22266	2.98334	1.99479	10.0868	10.1712	11.2611	13.2588	2.07659	3.85948e-17
ENSMUSG00000031271	7.38516	8.49168	3.70787	7.68644	28.8889	15.7382	13.0749	17.2533	1.29592	9.05811e-05
ENSMUSG00000031278	3.07131	1.99692	2.6849	2.88189	7.81672	9.02063	8.29864	9.61105	1.39222	5.02808e-12
ENSMUSG00000026893	0.757995	0.77401	0.827621	1.00137	2.76456	3.62653	2.69952	1.94771	1.42218	1.54135e-11
ENSMUSG00000026896	7.25219	4.20621	4.57852	5.6485	24.141	24.6351	15.3464	8.54496	1.43057	5.98765e-06
ENSMUSG00000030225	31.5663	27.0478	33.4025	27.9602	17.8127	14.9651	11.9438	11.1668	-1.3832	3.84904e-17
ENSMUSG00000021048	67.6608	60.213	55.3632	66.4709	19.22	20.2602	13.7236	8.18521	-2.32697	3.53413e-23
ENSMUSG00000024679	1.2277	2.67178	1.08633	2.18266	6.42038	6.91475	9.15441	7.54833	1.78723	3.95752e-07
ENSMUSG00000029545	81.5416	53.4789	54.2253	68.3003	35.0341	43.8585	43.3383	32.2902	-1.01308	5.44643e-07
ENSMUSG00000024677	0.441908	1.03336	1.0533	0.847641	3.02426	2.83849	3.03794	2.02582	1.272	4.73363e-06
ENSMUSG00000028497	0.26784	0.319037	0.814095	0.691385	0.263255	0.113445	0.128889	0.190655	-1.82119	0.000236152
ENSMUSG00000028494	208.856	170.806	176.149	224.143	364.99	674.633	1060.94	1376.03	1.9445	2.51932e-06
ENSMUSG00000024132	161.354	161.772	125.785	255.659	52.3178	47.1194	39.7633	25.4707	-2.42119	4.79798e-20
ENSMUSG00000032194	9.07085	5.75294	5.46732	6.98095	5.79401	4.50438	2.51847	1.2415	-1.27832	0.00161481
ENSMUSG00000024791	0.151988	0.039908	0.056067	0.050481	0.936085	0.982443	0.696012	0.500199	3.07024	4.51292e-09
ENSMUSG00000043924	2.29525	1.36972	2.31319	1.92916	0.222971	0.157268	0.044481	0.212925	-3.66955	9.40568e-20
ENSMUSG00000024866	63.702	41.9483	40.6009	53.7873	18.5174	16.5816	12.5684	8.57048	-2.12965	3.9803e-18
ENSMUSG00000024863	422.945	364.745	359.067	354.297	125.348	114.053	76.3214	116.727	-2.0615	2.63639e-23
ENSMUSG00000026796	2.17262	1.49381	1.81303	1.64806	3.09117	3.80126	5.46572	6.28524	1.15478	0.00049398
ENSMUSG00000026797	0.643974	0.602786	0.569635	0.652405	1.66514	1.99693	1.24397	1.51489	1.09333	7.17619e-07
ENSMUSG00000030847	5.60453	4.46786	6.76881	5.02037	12.3647	16.2091	16.2838	19.3007	1.30901	1.07138e-07
ENSMUSG00000040473	0.180539	0.176223	0.118913	0.044836	1.34896	1.20938	1.34122	0.83483	3.1961	2.17836e-15
ENSMUSG00000000982	0.260142	0.66125	0.228276	0.169927	3.62595	1.25342	3.2618	2.15251	2.5831	8.00986e-06
Mus_musculus_newGene_4930	2.56989	2.78658	4.63137	2.77528	0.89405	0.504756	0.243361	0.407427	-2.90657	1.28742e-14
ENSMUSG00000026421	3.9401	2.30146	3.01247	2.02372	7.69858	13.4053	9.87953	15.2786	1.78825	1.18658e-07
ENSMUSG00000003752	0.589842	0.417743	0.425639	0.324253	1.17507	2.68352	1.87561	7.20312	2.69027	3.04207e-06
Mus_musculus_newGene_5682	0.80241	1.42541	1.65327	1.25473	10.1773	7.30586	5.41964	5.41452	2.13986	1.95063e-12
ENSMUSG00000064264	0.406897	0.975412	1.11636	0.808283	2.83719	2.11046	3.13676	3.45342	1.56195	5.95862e-05
ENSMUSG00000015437	0.489183	0.867133	0.619712	0.616806	62.8527	53.1247	48.1051	27.2622	5.86639	2.49789e-98
ENSMUSG00000078853	37.3991	37	30.003	49.995	460.54	445.752	289.528	160.682	2.81752	8.58913e-22
ENSMUSG00000017493	419.347	307.779	285.354	347.82	192.502	201.91	150.981	113.069	-1.34257	1.92443e-11
ENSMUSG00000040280	2.36062	1.17998	2.47469	1.17612	15.6059	14.7619	11.3598	8.24049	2.50311	1.58174e-15
ENSMUSG00000040732	0.968039	0.880839	0.86358	1.28028	0.518011	0.471398	0.390489	0.450694	-1.30792	7.68382e-07
ENSMUSG00000052142	0.203692	0.729878	0.584459	0.734417	2.22835	2.53842	1.86198	1.32788	1.50136	7.82838e-05
ENSMUSG00000025225	2.53984	3.60117	3.10669	2.57003	12.6068	13.2724	13.9035	9.0644	1.73563	4.82343e-19
ENSMUSG00000024403	1.244	1.33632	1.61652	1.752	0.722292	0.971131	0.884534	0.205942	-1.2425	0.00793194
ENSMUSG00000062995	0.426264	0.266977	0.705873	0.546402	4.45366	3.55808	2.86996	1.92806	2.3815	8.27569e-12
ENSMUSG00000062991	0.027666	0.071336	0.056099	0.033805	2.37721	2.54197	1.68401	1.91483	4.55986	9.53235e-40
ENSMUSG00000018623	0	0.13283	0.047005	0.154355	20.4213	26.565	26.0123	35.2693	7.82419	6.44267e-57
ENSMUSG00000019979	0.334461	0.368558	0.391999	0.467434	2.14392	3.09745	2.07313	2.17963	2.30839	4.38994e-30
ENSMUSG00000019970	6.53953	6.21388	6.42245	7.94615	8.79928	27.8649	19.6012	14.3534	1.08295	0.00107491
ENSMUSG00000063480	10.2256	8.21669	9.20299	11.0064	19.7922	22.4791	24.8068	25.651	1.00992	1.02768e-06
ENSMUSG00000063730	8.43565	7.44899	11.533	5.30202	0.012866	0.013177	0	0.020117	-9.52724	3.20135e-52
ENSMUSG00000020309	15.7407	18.3213	20.1369	18.5677	10.0605	8.2163	4.50791	2.6427	-1.83586	7.21133e-08
ENSMUSG00000024646	570.353	639.881	801.335	710.387	132.582	92.2287	68.2555	72.7829	-3.17647	9.87362e-50
ENSMUSG00000054277	2.00554	1.93908	2.60542	1.51641	8.96785	14.1494	7.56892	6.11402	1.86218	8.43921e-12
ENSMUSG00000019027	0.008928	0.009115	0.021729	0.009859	0.117424	0.142864	0.194624	0.117056	3.20417	3.22951e-11
ENSMUSG00000026223	14.581	8.27492	5.88188	7.7397	18.5189	28.9461	19.6044	32.7941	1.19622	0.00114915
ENSMUSG00000073422	51.2181	58.4063	72.0478	62.4965	37.7009	29.179	36.8777	24.6251	-1.20537	5.92028e-11
ENSMUSG00000073424	79.9112	95.1905	108.529	84.5741	21.7036	20.463	8.62407	7.46196	-2.97173	1.32545e-20
ENSMUSG00000049382	94.0089	83.3411	75.0667	89.9852	268.147	225.279	280.659	862.978	2.07457	1.20194e-05
ENSMUSG00000030313	6.32237	10.2157	10.7189	7.7958	6.16431	5.70346	5.0534	3.48115	-1.05807	3.67143e-06
ENSMUSG00000042246	0.270045	0.543442	0.385991	0.203413	1.21094	1.61604	1.13438	1.09248	1.54995	9.21932e-06
ENSMUSG00000005824	0.174887	0.163938	0.199051	0.185945	1.05114	0.844272	0.974136	0.582577	1.93426	4.30567e-07
ENSMUSG00000072596	2.70382	5.62364	3.67614	5.12128	1.02409	1.32623	0.731778	1.02883	-2.31797	1.14133e-10
ENSMUSG00000026918	6.43514	7.5415	7.81148	7.6677	4.41476	6.08945	4.49002	3.7927	-1.06025	1.96794e-17
ENSMUSG00000022219	199.935	173.982	156.831	189.403	84.0789	77.5575	52.7024	29.1371	-1.87701	8.78234e-12
ENSMUSG00000022218	3.43214	2.50287	2.55777	4.25105	10.179	10.5272	10.5703	17.2572	1.70122	7.62777e-08
ENSMUSG00000022210	91.8731	76.9151	62.0748	96.0634	30.1723	37.8828	33.2562	21.797	-1.6586	3.33479e-14
ENSMUSG00000022217	17.8638	16.1874	23.2915	19.9309	4.74198	3.79146	4.79507	1.80522	-2.67096	1.28293e-23
ENSMUSG00000022215	5.95983	2.57814	5.74677	4.98926	0.245159	0	0.484772	0.525018	-4.09834	1.39018e-09
ENSMUSG00000022214	90.9962	64.6822	71.6273	78.2152	45.669	52.114	35.5481	24.2426	-1.24109	1.77154e-08
ENSMUSG00000035095	0.227774	0.287436	0.229175	0.372988	0.126026	0.09421	0.135161	0.204902	-1.21953	0.00725705
ENSMUSG00000028518	3.58961	2.68531	3.11573	3.08088	1.472	1.81441	1.87605	2.10149	-1.03042	3.7462e-06
ENSMUSG00000028517	39.9321	24.9387	31.8573	30.3713	10.694	14.8853	7.88219	12.3178	-1.73998	1.8992e-12
Mus_musculus_newGene_1534	0	0.045963	0	0	1.31224	1.22382	1.30362	1.0683	5.96576	1.65164e-12
Mus_musculus_newGene_1533	11.5921	9.13004	16.5635	24.3853	0	0	0	0	-11.1622	1.64256e-23
ENSMUSG00000004880	1.88808	2.3037	2.70902	2.167	3.77078	6.10806	6.71838	7.70833	1.17506	0.00010541
ENSMUSG00000044948	0.366931	0.372735	0.462373	0.366069	1.84443	2.33407	2.88253	2.90678	2.40747	1.53987e-17
ENSMUSG00000050240	0.587689	0.841964	0.824792	0.626452	0.274241	0.331427	0.361803	0.654866	-1.0496	0.0084649
ENSMUSG00000079477	66.2751	52.5369	57.7126	55.8498	165.539	167.438	131.96	138.582	1.10273	3.37693e-15
ENSMUSG00000050014	0.08765	0.049727	0.052891	0.038111	17.7745	14.1341	4.1841	1.16153	6.9249	6.79723e-23
Mus_musculus_newGene_4016	6.51723	14.1339	18.0106	12.2121	11.148	8.46718	5.29333	3.14816	-1.33583	0.000472468
ENSMUSG00000041660	37.6774	24.2352	23.6523	29.8135	5.31818	4.34518	3.05355	2.46264	-3.17064	3.57277e-39
ENSMUSG00000027639	6.49299	7.84261	5.63648	9.5345	91.1172	101.219	61.5345	65.4761	3.09414	2.12475e-46
ENSMUSG00000058486	5.77631	6.94435	6.64886	5.34292	3.9677	3.67446	4.41932	2.59199	-1.0249	1.60818e-07
ENSMUSG00000040536	8.5826	6.5721	7.72064	6.64712	4.61693	4.1379	2.39685	0.632552	-1.66854	0.000231957
Mus_musculus_newGene_423	0.903237	1.87279	2.75211	2.57735	4.74426	3.65083	8.47792	8.72909	1.42153	0.00393062
ENSMUSG00000095595	0.646594	0.781079	0.774096	1.01372	2.4173	2.22824	1.94309	1.43609	1.02892	3.42472e-06
ENSMUSG00000002015	112.212	115.075	114.289	114.091	75.6652	66.25	55.6759	53.6025	-1.13762	1.04263e-18
Mus_musculus_newGene_1679	0.840368	2.56798	2.43493	1.52726	0	0	0	0	-9.33166	3.06299e-16
ENSMUSG00000054072	108.89	104.554	84.2485	109.681	517.112	665.402	460.355	338.495	1.94523	9.19323e-25
ENSMUSG00000092021	2.25476	3.84967	4.15682	5.92063	34.7362	24.3902	15.538	7.6505	2.03148	1.15738e-06
Mus_musculus_newGene_1496	0.85641	0.913808	1.03511	1.03642	0.495711	0.388922	0.120795	0.038708	-2.14633	0.000177864
ENSMUSG00000015605	3.39196	2.94896	3.15175	2.94984	9.89181	10.2106	8.78956	9.46339	1.35442	1.76846e-19
ENSMUSG00000075552	388.731	277.37	166.409	645.034	27.1129	23.8827	21.0808	42.012	-3.92397	8.57978e-21
ENSMUSG00000031422	31.1521	24.6422	25.6923	29.1646	78.9199	93.963	68.0251	91.7427	1.33257	2.82256e-11
ENSMUSG00000000326	254.343	296.783	296.166	275.319	174.074	156.347	109.203	67.5789	-1.36976	1.95229e-09
ENSMUSG00000000325	2.74288	3.99022	4.28301	3.71888	1.31497	0.89201	0.913256	0.526646	-2.38209	6.19954e-19
Mus_musculus_newGene_3523	0.310756	0.173688	0.090096	0.781632	6.12045	7.40525	9.88633	14.2677	4.30158	1.07806e-14
ENSMUSG00000062070	83.5037	48.0337	49.9819	76.8302	150.194	260.768	226.951	318.406	1.64805	4.54331e-07
ENSMUSG00000037022	7.01236	7.12638	9.31899	7.10384	4.43813	4.01818	3.23971	2.51587	-1.10744	4.3736e-05
ENSMUSG00000038264	0.013694	0.019334	0.094428	0.025417	1.65461	2.84481	1.88885	1.84823	5.40569	1.40216e-31
ENSMUSG00000038267	12.9336	7.21633	8.65637	9.74891	5.878	7.23745	4.43744	3.75283	-1.14945	1.06206e-08
ENSMUSG00000028756	64.3309	55.6603	56.6971	57.2275	30.8602	29.6215	25.9526	26.1115	-1.33157	5.61713e-26
ENSMUSG00000028757	33.9963	27.0184	26.5775	29.975	79.4327	89.9281	75.6239	66.363	1.12604	7.67137e-16
ENSMUSG00000022587	168.324	117.453	101.107	126.746	546.483	653.96	457.965	290.673	1.48806	9.66601e-10
ENSMUSG00000022586	0.25666	0	0.095976	0.068183	2.75198	0.866979	1.74797	1.09682	3.59296	2.45235e-07
ENSMUSG00000022584	0.77452	0.469059	0.659764	1.03753	23.1587	19.0481	35.1118	26.2219	4.85756	1.71557e-47
ENSMUSG00000020692	1.58383	1.96501	2.48481	2.07829	4.29493	5.02358	5.41429	7.55091	1.24452	0.000134149
ENSMUSG00000032300	1.91543	1.81757	1.26843	1.51023	7.0097	9.74119	13.1038	24.1404	2.84128	2.82256e-11
ENSMUSG00000021770	2.32517	3.47334	3.19586	2.82539	1.71718	2.36957	1.85215	1.65199	-1.0135	4.23745e-07
ENSMUSG00000021775	6.31037	7.93729	15.8627	5.89979	2.11168	3.20868	3.61173	3.85353	-1.7278	3.94839e-06
ENSMUSG00000049038	2.55836	1.15559	1.88864	2.51225	1.59105	1.60333	0.716913	0.849528	-1.0803	0.00288988
ENSMUSG00000022877	460.163	416.276	473.91	443.486	102.556	82.4801	79.7114	143.283	-2.36934	1.39379e-18
ENSMUSG00000022876	0.166022	0.376455	0.268515	0.275116	2.00566	2.39523	2.07912	2.07993	2.63249	1.0501e-17
ENSMUSG00000027962	2.60056	2.29519	3.03798	3.4134	11.2021	14.9037	10.4449	12.8074	1.77877	3.62834e-19
ENSMUSG00000051124	6.77339	7.35765	7.40978	8.97866	26.8545	25.762	17.5895	10.1386	1.09281	3.12445e-05
ENSMUSG00000023043	90.7086	93.6382	90.7601	110.64	410.293	366.505	552.222	865.772	2.29382	1.28568e-11
ENSMUSG00000023044	47.497	39.5102	26.5921	27.8291	6.1963	5.17897	5.04308	5.44142	-3.07866	1.18525e-34
ENSMUSG00000073678	0.889292	0.874512	0.667684	0.853053	0.441205	0.407718	0.413679	0.484904	-1.17233	1.70609e-07
ENSMUSG00000009633	143.401	288.227	225.269	294.699	56.5302	96.4831	49.4129	84.821	-1.98927	4.57475e-10
ENSMUSG00000009630	11.0148	10.2535	11.3942	9.79695	19.3253	28.2557	35.9281	50.3281	1.43397	3.59274e-05
Mus_musculus_newGene_6127	1.25524	1.24099	1.19034	1.16822	0.901992	1.02084	0.728435	0.261178	-1.05628	0.00329297
Mus_musculus_newGene_6124	0.541452	1.47038	0.952325	1.19164	0.274356	0.175396	0.111724	0.018829	-3.13687	2.09951e-08
Mus_musculus_newGene_6122	1.52228	3.27339	2.18834	1.59201	0.795546	0.581017	0.456149	0.06032	-2.26876	6.57607e-05
ENSMUSG00000009185	0	0	0.247665	0.191547	7.80176	3.99732	2.72173	2.1705	4.96921	3.87427e-10
ENSMUSG00000045934	0.916397	1.3356	1.02085	1.1945	6.1774	4.37008	5.125	1.64951	1.63976	5.69925e-06
ENSMUSG00000045930	2.23385	0.969717	1.25777	1.57708	0.153479	0.17013	0.256592	0.239763	-3.11483	5.92481e-18
ENSMUSG00000045932	1.75297	0.999208	1.39396	2.0205	79.3353	83.3459	37.9265	39.0995	4.97862	2.92877e-61
ENSMUSG00000004929	2.6147	1.84302	2.39924	2.36913	5.26984	6.36208	9.6479	10.1277	1.53437	1.02181e-06
ENSMUSG00000040181	111.055	89.7654	96.9212	110.652	17.7378	10.285	7.53985	13.8935	-3.33575	3.83481e-33
ENSMUSG00000024556	0.643454	0.921762	0.696708	0.776554	2.1906	3.06336	2.55706	2.70928	1.50357	1.1225e-09
ENSMUSG00000032053	0.190561	0.265395	0.225995	0.228399	1.28916	1.93887	2.04738	0.72539	2.39279	3.99052e-10
ENSMUSG00000039004	1.50827	0.425041	0.930031	0.788767	0.149	0.430607	0.293504	0.307789	-1.87673	7.04781e-05
ENSMUSG00000066154	3023.84	3523.9	4278.12	1377.09	1076.66	847.812	1224.37	1154.15	-1.75765	4.46639e-07
ENSMUSG00000057143	4.56716	5.76717	5.18786	5.61916	24.2991	20.5969	13.4963	6.24312	1.2918	0.000152961
ENSMUSG00000052512	3.24671	4.09448	4.14464	4.33076	1.965	1.84912	1.58149	1.38702	-1.50026	5.45111e-24
ENSMUSG00000053644	134.802	94.7574	100.374	102.054	32.4122	31.5145	21.6574	29.5999	-2.22431	9.25599e-33
ENSMUSG00000071711	79.667	56.0688	62.3035	71.8303	43.8474	34.0077	21.6493	15.3736	-1.56434	6.65063e-08
ENSMUSG00000002222	18.8286	15.1761	16.3395	14.1108	6.17981	7.67921	5.18588	10.4382	-1.55727	1.01681e-07
ENSMUSG00000091780	16.3641	25.9339	32.0828	33.7533	10.1303	10.5545	7.24345	16.549	-1.49776	2.33411e-05
ENSMUSG00000038400	0.5386	0.468433	0.587606	0.541006	1.52649	1.76304	2.9031	3.20962	1.9059	4.19064e-08
ENSMUSG00000038403	38.9669	36.704	36.484	40.5364	26.7209	14.085	7.06317	3.20675	-1.91292	8.46847e-05
ENSMUSG00000078349	1.67285	1.29935	0.819631	2.01363	25.6503	29.1645	15.7207	3.72876	3.33027	2.19371e-11
ENSMUSG00000001750	13.4933	18.0473	20.2725	18.7594	76.1754	70.2882	64.0373	20.4323	1.40531	3.76295e-05
ENSMUSG00000001755	46.1707	27.0213	27.5286	37.582	16.6928	21.8866	14.4799	11.4105	-1.38669	9.55433e-09
ENSMUSG00000030630	386.883	369.073	413.672	378.214	199.938	168.129	125.565	141.296	-1.56184	1.15476e-22
ENSMUSG00000020889	31.5183	30.2589	47.649	21.7571	2.75281	3.11949	4.16611	11.1817	-2.80377	2.03994e-08
ENSMUSG00000021427	6.90717	7.23915	8.74398	7.05839	22.7702	22.4253	19.3887	19.5129	1.22026	8.57978e-21
ENSMUSG00000020884	398.251	345.178	434.171	409.477	245.198	240.279	248.131	213.623	-1.00951	1.4862e-17
ENSMUSG00000020886	0.365499	0.351299	0.273411	0.186536	1.16572	1.09058	0.743187	0.356278	1.14647	0.000111596
ENSMUSG00000063268	7.67831	6.03675	8.53097	7.9832	35.9615	31.2132	33.6725	24.2041	1.81254	1.33292e-32
ENSMUSG00000030187	1.20873	2.46956	1.03412	2.00671	1.05708	0.881875	0.810377	0.63775	-1.28371	0.000684353
ENSMUSG00000042745	9.43717	10.3514	15.6087	9.03279	60.4217	39.7632	59.1274	41.7282	1.92004	1.55064e-14
ENSMUSG00000048772	21.0797	27.0797	25.4508	25.3456	15.3207	11.3142	12.7334	8.927	-1.32194	3.50211e-12
ENSMUSG00000025933	2.03668	1.89019	4.11653	1.22271	0.72498	0.460474	0.191553	0.59133	-2.40198	2.47664e-06
ENSMUSG00000025937	33.0346	32.3817	38.4177	33.4372	17.5012	15.153	15.6071	8.41563	-1.56784	1.55203e-15
ENSMUSG00000025934	402.729	300.152	472.707	281.197	38.1024	37.9848	41.568	110.586	-2.86318	8.60958e-11
ENSMUSG00000063889	10.0037	8.27743	10.4637	10.8207	32.0042	50.9303	33.9473	26.2649	1.29543	5.48624e-15
ENSMUSG00000029630	174.457	273.042	463.685	226.033	5.14295	4.48752	3.47254	9.04972	-5.90054	2.41559e-50
ENSMUSG00000078964	56.7252	60.1445	83.9879	61.1896	16.3429	13.9249	15.9867	24.7418	-2.11216	5.77533e-14
ENSMUSG00000029632	270.505	283.877	287.606	331.53	187.65	188.448	189.205	113.536	-1.07657	5.70363e-11
Mus_musculus_newGene_3771	0.711778	0.288431	0.184956	0.856876	1.62072	1.35022	1.69696	2.15766	1.58521	0.00063649
Mus_musculus_newGene_2881	0.137609	0.050565	0	0.089987	0.55313	0.51677	0.37501	1.04119	2.82199	0.000134987
ENSMUSG00000038187	0.749398	0.602487	0.56569	0.675172	1.45027	2.24663	1.82753	2.24377	1.28206	3.64204e-06
ENSMUSG00000038188	3.61804	5.76088	7.18242	5.33847	3.09875	2.73557	2.42913	1.64792	-1.42794	1.93721e-08
ENSMUSG00000070031	1.5439	1.7328	1.32593	1.57956	7.02003	6.51047	5.14501	2.69919	1.45688	1.37327e-07
ENSMUSG00000070034	1.34718	2.29015	1.89523	2.56076	7.99233	8.31083	9.68195	8.74968	1.83235	1.44657e-13
ENSMUSG00000020718	3.42484	3.06454	4.57287	3.30354	1.11364	0.939197	0.825424	0.723441	-2.05047	1.08147e-20
ENSMUSG00000069874	21.0103	14.7056	13.5188	19.5823	81.3215	108.571	70.4674	47.6105	1.86251	2.01507e-14
ENSMUSG00000028274	1.39754	0.970191	1.05926	0.985729	3.23498	3.53378	2.81898	1.94641	1.09212	6.48247e-07
ENSMUSG00000028270	3.4285	2.73891	2.33262	3.34937	176.995	216.997	105.558	219.073	5.65806	1.88018e-90
ENSMUSG00000018796	196.641	207.348	182.935	193.647	34.211	37.1621	34.2956	35.921	-2.72798	4.78037e-82
ENSMUSG00000032113	0.076964	0.150599	0.100103	0.094114	0.785403	0.7041	0.673467	0.354007	2.21228	1.47967e-08
[truncated: 1,888 more rows]
