# Supplementary material for: Engaging natural regulatory myeloid cells to restrict T-cell hyperactivation-induced liver inflammation via extracellular vesicle-mediated purine metabolism regulation
Source: Theranostics. 2024 Aug 12;14(12):4874–93. doi: 10.7150/thno.97427 (PMC11373623; doi:10.7150/thno.97427)
Supplement: Supplementary file 1 — Supplementary figures and tables. [file thnov14p4874s1.zip › Supplementary information/Table S9_Diff_gene_INO and Ctrl.xlsx]

## Sheet: Sheet1
ID	INO_1	INO_2	INO_3	Ctrl_1	Ctrl_2	Ctrl_3	log2FC	FDR
ENSMUSG00000040253	20115.7	20649.9	22413.8	1048.64	866.442	1019.12	4.42755	0
ENSMUSG00000026950	9014.76	9449.4	9943.59	186.215	185.59	244.874	5.52735	0
ENSMUSG00000105096	4924.03	5273.88	5311.9	305.496	239.677	269.26	4.24764	4.29e-261
ENSMUSG00000040152	2351.2	2229.25	2438.39	24.8859	31.8155	45.7233	6.11363	7.56e-222
ENSMUSG00000048249	4044.43	4227.78	4492.53	479.697	464.506	438.944	3.20538	2.44e-195
ENSMUSG00000069874	10122.9	10313.1	10365.2	1566.09	1586.53	1435.71	2.74683	2.27e-192
ENSMUSG00000062901	4711.27	4823.3	5051.24	508.873	561.013	458.25	3.25512	5.39e-179
ENSMUSG00000040809	1609.5	1380.34	1491.28	19.7371	27.5734	26.4179	5.94004	1.39e-170
ENSMUSG00000044340	3784.38	3595.78	3297.22	379.295	414.662	387.124	3.17741	8.37e-170
ENSMUSG00000041859	1600.63	1552.88	1600.32	9902.01	10597.7	9415.96	-2.65373	6.91e-168
ENSMUSG00000068606	1411.51	1431.61	1474.66	79.8065	100.749	97.5431	3.9634	1.01e-158
ENSMUSG00000025203	700.338	694.113	704.1	4144.79	4203.89	4468.7	-2.61059	1.12e-155
ENSMUSG00000078921	5780.99	5709.67	6719.06	687.365	673.428	584.243	3.22627	2.83e-154
ENSMUSG00000063286	22724	23400.7	26451.5	2724.58	2849.61	2281.09	3.20771	1.46e-151
ENSMUSG00000006442	922.949	842.992	931.53	5426.84	5213.5	5222.62	-2.55619	9.95e-149
ENSMUSG00000056071	1957.2	1640.63	2008.45	95.2529	61.5099	70.1091	4.61604	2.28e-146
ENSMUSG00000025403	3052.53	2856.31	2922.32	15133.2	14238.5	14158	-2.30136	1.13e-144
ENSMUSG00000113831	1365.22	1342.87	1373.93	120.997	94.3859	98.5592	3.69372	7.53e-140
ENSMUSG00000029591	308.306	282.969	331.28	2347.85	2550.54	2327.83	-2.96993	6.46e-135
ENSMUSG00000066278	5065.88	4959.36	4772.92	633.303	480.414	495.844	3.19838	1.76e-131
ENSMUSG00000025432	926.889	997.787	860.912	29.1766	29.6945	26.4179	5.02868	4.51e-130
ENSMUSG00000039997	5215.6	5472.05	5982.77	297.773	174.985	170.701	4.68981	1.08e-129
ENSMUSG00000025323	3340.15	3361.12	3514.27	514.88	580.102	484.668	2.69381	3.5e-126
ENSMUSG00000021281	1620.33	1571.61	1837.1	163.045	130.443	158.508	3.47238	9.84e-126
ENSMUSG00000025980	3599.2	3476.48	3871.51	20735.1	22347.2	19071.7	-2.50533	1.73e-125
ENSMUSG00000048271	9656.98	9773.78	9889.59	2302.37	2419.04	2277.02	2.06693	1.53e-124
ENSMUSG00000001228	952.499	864.683	937.761	6650.54	5756.48	7137.92	-2.82682	2.91e-123
ENSMUSG00000050921	9436.34	9458.27	10002.8	1913.64	1911.05	1668.39	2.39505	1.45e-121
ENSMUSG00000037999	8348.89	8455.56	8847.98	1370.44	1510.18	1646.04	2.50313	2.15e-121
ENSMUSG00000002870	1918.79	1962.05	1966.91	8403.71	9006.96	8278.97	-2.1352	2.41e-120
ENSMUSG00000054072	19963.1	20010	22106.4	3610.17	2920.66	3126.46	2.68405	5.95e-120
ENSMUSG00000030268	431.432	362.832	424.744	2861.88	3162.46	2798.27	-2.8556	1.02e-119
ENSMUSG00000027718	217.686	243.531	192.122	2163.36	2021.34	2485.32	-3.35098	1.51e-118
ENSMUSG00000028268	4580.27	4643.85	4851.85	889.027	744.482	798.635	2.53165	2.47e-118
ENSMUSG00000005800	1167.23	1258.08	1155.84	6.86507	5.30258	17.2733	6.94083	1.35e-117
ENSMUSG00000030064	3086.02	3064.35	3229.72	475.406	563.134	530.391	2.5815	3.31e-117
ENSMUSG00000037474	373.316	315.506	348.934	2221.71	2175.12	2179.48	-2.66392	3.1e-116
ENSMUSG00000033706	612.672	613.264	619.981	3461.71	3474.25	3098.01	-2.44259	8.46e-116
ENSMUSG00000038894	4282.8	4102.56	3899.55	587.822	713.727	599.484	2.6933	2.47e-114
ENSMUSG00000022797	2220.2	2193.75	2257.69	8659.43	9266.79	9303.18	-2.029	4.78e-113
ENSMUSG00000028211	9586.06	10226.3	11182.5	2162.5	2139.06	2096.16	2.27631	1.65e-112
ENSMUSG00000040618	573.272	522.556	589.865	3512.34	3933.45	3317.48	-2.6748	1.15e-111
ENSMUSG00000026822	998.794	880.458	1011.49	28.3184	39.2391	15.2411	5.12975	3.18e-109
ENSMUSG00000032484	1033.27	838.062	1155.84	36.8998	25.4524	23.3697	5.12584	2.64e-108
ENSMUSG00000039994	549.632	584.672	618.943	2863.59	2916.42	2881.59	-2.30487	5.66e-108
ENSMUSG00000023913	685.563	674.394	720.716	26.6022	29.6945	23.3697	4.70847	8.02e-108
ENSMUSG00000041046	1820.29	1920.64	1622.13	115.848	59.3889	86.3663	4.34653	5.34e-107
ENSMUSG00000029730	1910.91	1800.36	1905.64	7459.76	7827.67	7354.35	-2.01114	9.01e-107
ENSMUSG00000054435	11215.3	11121.6	11888.7	2669.65	2325.71	2553.4	2.1804	2.08e-106
ENSMUSG00000037270	19752.3	20072.1	20540.4	4039.24	4771.26	4242.11	2.2096	3.52e-105
ENSMUSG00000069516	2150.26	2282.49	2375.04	266.022	185.59	188.99	3.40441	1.23e-104
ENSMUSG00000017493	875.668	838.062	839.104	4854.46	5198.65	4266.5	-2.48776	1.47e-103
ENSMUSG00000078922	6520.73	6544.77	7262.2	1106.99	917.346	833.181	2.82948	3.32e-103
ENSMUSG00000001436	582.137	531.43	555.595	2785.5	2728.71	2594.04	-2.28036	9.24e-103
ENSMUSG00000022325	155.631	157.753	169.275	1116.43	1193.08	1138	-2.83676	2.19e-101
ENSMUSG00000034664	1595.71	1542.03	1615.9	227.406	266.19	217.44	2.74281	6.51e-101
ENSMUSG00000066621	7327.44	7411.43	7660.98	1424.5	1101.88	1298.54	2.54909	2.29e-100
ENSMUSG00000039879	4994.95	5079.64	5116.66	883.878	1041.43	834.197	2.46139	2.66e-100
ENSMUSG00000055148	6124.75	5774.74	5831.15	529.469	305.429	474.507	3.75703	1.64e-99
ENSMUSG00000032420	1449.93	1401.04	1588.9	238.561	220.587	227.601	2.69119	2.8e-99
ENSMUSG00000043263	2044.87	2218.4	2593.12	227.406	237.556	167.652	3.43718	1.44e-98
ENSMUSG00000003031	3582.46	3636.2	3750.01	911.338	892.955	846.39	2.04857	2.78e-98
ENSMUSG00000056054	1590.78	1314.28	1642.9	71.2251	30.755	37.5948	5.00552	3.01e-98
ENSMUSG00000028525	3346.06	3534.65	3355.38	844.404	796.448	801.683	2.06667	1.42e-97
ENSMUSG00000025220	11211.3	11307.9	11346.6	3140.77	2828.4	2849.07	1.94093	3.45e-97
ENSMUSG00000031297	66.9803	70.9888	79.9641	837.539	767.814	894.146	-3.5212	2.24e-96
ENSMUSG00000037572	403.852	377.621	397.744	1850.14	1863.33	1870.59	-2.24353	7.73e-95
ENSMUSG00000023004	5349.56	5216.69	5326.44	17003.9	16942.8	16830.3	-1.67582	1.49e-94
ENSMUSG00000057113	8721.22	8118.36	9077.48	33995	33457.2	31403.8	-1.93146	4.59e-93
ENSMUSG00000079505	1276.57	1251.18	1323.04	163.904	111.354	127.009	3.25157	2.68e-92
ENSMUSG00000075376	3617.92	3715.08	3634.73	936.224	967.191	886.017	1.97528	7.26e-92
ENSMUSG00000055612	655.028	638.899	634.52	3533.8	2960.96	3490.22	-2.3725	5.82e-91
ENSMUSG00000045382	1977.89	1887.12	1818.4	136.443	113.475	199.151	3.66224	2.86e-89
ENSMUSG00000046805	824.448	940.602	945.03	84.0971	94.3859	64.0127	3.48231	1.37e-87
ENSMUSG00000062070	4487.68	4455.53	4637.92	14479.3	15480.4	14774.7	-1.71977	1.56e-87
ENSMUSG00000057137	664.878	698.057	673.983	67.7926	58.3284	71.1252	3.36568	2.09e-87
ENSMUSG00000042659	695.413	689.183	642.828	42.9067	24.3919	23.3697	4.45923	3.38e-87
ENSMUSG00000005410	1740.5	1634.71	1770.63	8383.97	10748.3	8903.86	-2.44574	1.11e-86
ENSMUSG00000005667	1158.36	1049.06	1202.58	5008.93	4609	4722.71	-2.07255	1.24e-86
ENSMUSG00000017002	527.962	543.262	623.097	20.5952	14.8472	19.3054	4.94068	7.5e-86
ENSMUSG00000067931	1720.8	1743.17	1895.25	330.382	261.947	300.758	2.58234	9.85e-86
ENSMUSG00000103126	538.797	570.868	574.288	19.7371	11.6657	11.1768	5.27686	3.14e-85
ENSMUSG00000018446	1090.4	966.237	1111.19	5979.48	4986.55	5145.4	-2.34683	1.73e-84
ENSMUSG00000053541	1521.83	1608.09	1656.4	306.354	270.432	246.906	2.53616	3.99e-84
ENSMUSG00000029430	4669.9	4635.96	4976.47	15852.3	15287.3	15210.6	-1.69842	1.54e-83
ENSMUSG00000017737	647.148	574.812	732.139	7.72321	9.54465	14.225	5.97202	2.22e-83
ENSMUSG00000031490	449.162	408.186	453.822	2613.02	2154.97	2599.12	-2.4907	1.45e-82
ENSMUSG00000058392	856.953	869.613	879.605	3478.02	3148.67	3326.63	-1.93351	3.29e-82
ENSMUSG00000002028	21079.1	22006.5	19726.2	6302.14	6315.37	6294.58	1.73174	3.49e-82
ENSMUSG00000023349	639.268	641.857	599.212	59.2112	41.3601	43.6912	3.69202	1.5e-81
ENSMUSG00000066258	2216.26	2373.2	2434.23	460.818	382.846	349.53	2.55498	4.07e-80
ENSMUSG00000051439	494.472	540.304	543.133	18.0208	30.755	24.3858	4.44954	4.41e-80
ENSMUSG00000024640	1759.22	1545.98	1765.44	11244.1	15214.2	10668.8	-2.87221	8.74e-80
ENSMUSG00000048534	1150.48	1155.54	1182.85	150.173	201.498	170.701	2.74427	1.95e-79
ENSMUSG00000029247	1378.02	1440.48	1493.36	5068.14	5505.14	5051.92	-1.8575	4.88e-79
ENSMUSG00000025140	63.0402	66.059	55.0402	653.04	787.964	645.207	-3.50005	2.38e-78
ENSMUSG00000032712	4047.38	4251.44	4398.03	1178.22	1172.93	1076.02	1.88913	2.4e-78
ENSMUSG00000035711	567.362	533.402	519.247	39.4742	36.0575	47.7555	3.71648	5.71e-78
ENSMUSG00000037849	795.883	833.133	852.604	92.6785	81.6597	56.9002	3.41726	9.46e-78
ENSMUSG00000030978	1312.03	1363.58	1411.31	4710.3	5247.43	4863.95	-1.85857	9.4e-77
ENSMUSG00000029752	537.812	532.416	559.749	3005.19	3903.76	2977.1	-2.60039	1.07e-76
ENSMUSG00000022945	192.076	210.995	191.083	1136.17	1265.2	1086.18	-2.55274	1.3e-76
ENSMUSG00000028542	69.9353	78.8765	71.6562	614.424	644.794	691.947	-3.14494	2.19e-76
ENSMUSG00000031700	137.901	140.992	153.697	1028.04	991.583	872.808	-2.74222	3.15e-76
ENSMUSG00000022555	2036	1955.15	1851.64	475.406	481.474	448.089	2.05607	3.91e-76
ENSMUSG00000028270	59775	58648.6	66941.4	15953.6	16834.6	14524.8	1.97006	4.41e-76
ENSMUSG00000028633	595.927	501.851	543.133	2361.58	2286.47	2345.1	-2.09148	8.48e-76
ENSMUSG00000028729	906.204	843.978	910.76	3320.98	3268.51	3093.95	-1.86377	8.96e-76
ENSMUSG00000069892	873.698	936.658	952.3	114.132	104.991	73.1574	3.23594	1.74e-75
ENSMUSG00000021048	875.668	897.22	930.491	4942.85	6454.3	4766.41	-2.57983	3.37e-75
ENSMUSG00000004207	12747.9	12579.8	12743.4	4140.5	3657.72	3846.86	1.70871	1.74e-74
ENSMUSG00000040675	819.523	858.767	880.644	4524.08	5922.98	4457.52	-2.54204	2.26e-74
ENSMUSG00000041057	1348.47	1411.89	1476.74	5068.14	4769.14	4727.79	-1.7816	2.26e-74
ENSMUSG00000028179	27.5801	13.8034	30.1164	798.065	557.832	797.618	-4.91706	5.12e-74
ENSMUSG00000033902	3334.24	3779.17	3707.43	955.961	980.977	918.531	1.92202	1.49e-73
ENSMUSG00000031657	452.117	462.413	475.631	2015.76	2009.68	1803.53	-2.06827	1.63e-73
ENSMUSG00000028741	426.507	419.031	455.899	2075.83	1873.93	1817.76	-2.14851	1.64e-73
ENSMUSG00000027381	4759.54	4530.47	4247.44	1145.61	938.557	1002.87	2.13168	2.14e-73
ENSMUSG00000037235	1511	1561.75	1737.4	278.035	336.184	295.678	2.4043	3.07e-73
ENSMUSG00000057143	2959.94	3282.25	3201.68	791.2	661.762	747.831	2.10023	6.07e-73
ENSMUSG00000025001	405.822	421.989	477.708	2872.17	2251.48	2956.78	-2.6304	1.03e-72
ENSMUSG00000027395	806.718	835.104	790.295	3818.7	4368.27	3412.99	-2.25367	2.24e-72
ENSMUSG00000052707	9971.19	10741	10044.3	3192.26	2923.84	3214.86	1.72064	2.83e-72
ENSMUSG00000024613	2317.71	2269.67	2249.38	7440.88	8044.02	7141.99	-1.72658	4.8e-72
ENSMUSG00000030852	131.991	130.146	125.658	917.345	1250.35	1015.06	-3.03587	6.31e-72
ENSMUSG00000020766	363.466	328.323	340.626	2420.8	3534.7	2471.09	-3.02858	7.12e-72
ENSMUSG00000025364	2824.99	2879.98	2873.52	10844.2	12094.1	9931.11	-1.93793	7.12e-72
ENSMUSG00000056394	841.193	843.978	915.953	3841.01	4767.02	3882.42	-2.26356	1e-71
ENSMUSG00000038279	1236.18	1240.33	1310.58	4764.36	4256.91	4345.75	-1.81982	1.75e-71
ENSMUSG00000011752	1898.1	1874.3	1837.1	5507.5	5815.87	5756.06	-1.60618	1.81e-71
ENSMUSG00000034438	4297.57	4610.33	4915.2	804.93	532.379	685.85	2.77074	2.4e-71
ENSMUSG00000041328	5251.06	5585.44	5241.28	1687.95	1536.69	1633.85	1.72611	4.97e-71
ENSMUSG00000038393	19822.2	20625.2	21581	1217.69	482.535	1082.12	4.47773	8.61e-71
ENSMUSG00000046865	1718.83	1599.22	1778.94	6607.63	5795.72	6092.38	-1.85971	2.9e-70
ENSMUSG00000022439	1454.85	1472.03	1437.28	4467.45	4477.5	4303.08	-1.60199	7.53e-70
ENSMUSG00000099757	2318.7	2433.34	2451.89	419.628	276.795	374.931	2.74652	1.08e-69
ENSMUSG00000082292	5029.43	4981.05	5276.59	1477.71	1579.11	1377.8	1.78554	3.01e-69
ENSMUSG00000066363	1520.85	1426.68	1567.09	329.523	353.152	296.694	2.20485	3.75e-69
ENSMUSG00000029298	5942.53	6185.89	6792.8	1392.75	1032.94	1100.41	2.42279	4.02e-69
ENSMUSG00000078429	4960.48	5401.07	5133.28	1567.81	1669.25	1572.88	1.68794	4.34e-69
ENSMUSG00000017291	4529.05	4786.81	4513.3	1507.74	1421.09	1474.32	1.65083	5.2e-69
ENSMUSG00000032715	191.091	179.444	190.045	1043.49	1134.75	949.014	-2.4799	8.93e-69
ENSMUSG00000032594	5312.13	5588.4	5769.88	1409.91	1088.09	1225.39	2.16163	1.11e-68
ENSMUSG00000031403	845.133	890.318	849.489	4331.86	5365.15	3961.67	-2.40146	1.15e-68
ENSMUSG00000035722	5103.31	5188.1	5074.09	1393.61	1114.6	1298.54	2.01223	1.19e-68
ENSMUSG00000029447	2040.93	2003.46	2236.92	8841.35	10343.2	8210.9	-2.12482	2.54e-68
ENSMUSG00000036944	785.048	828.203	910.76	108.983	67.873	91.4467	3.22512	2.55e-68
ENSMUSG00000085334	1440.08	1626.83	1546.32	363.849	377.544	363.755	2.06189	3.22e-68
ENSMUSG00000073676	1224.36	1315.26	1307.47	5352.18	4606.88	4621.11	-1.92243	6.98e-68
ENSMUSG00000020741	1630.18	1488.79	1594.09	5323.01	5544.38	4992.99	-1.75071	7.69e-68
ENSMUSG00000026669	215.716	166.627	222.238	1388.46	1900.44	1541.38	-2.99818	8.73e-68
ENSMUSG00000022899	2155.19	2144.45	2273.27	205.952	96.507	182.893	3.75428	1e-67
ENSMUSG00000016496	8769.49	8949.52	8888.48	2552.09	2106.19	2082.95	1.98018	1.1e-67
ENSMUSG00000042489	220.641	238.601	248.2	1219.41	1568.5	1361.54	-2.55193	1.94e-67
ENSMUSG00000053398	2009.41	1742.18	2255.61	10864	13194.9	10001.2	-2.50339	7.78e-67
ENSMUSG00000060012	1906.97	1901.91	1917.06	356.126	442.235	329.208	2.34576	4.77e-66
ENSMUSG00000028333	3101.78	3207.31	3222.45	11367.7	9903.1	10084.5	-1.71805	6.07e-66
ENSMUSG00000023456	2518.65	2345.59	2608.7	8934.03	11096.2	9883.36	-2.00099	8.56e-66
ENSMUSG00000001056	773.228	608.335	751.87	3369.89	3538.94	3095.98	-2.22959	1.06e-65
ENSMUSG00000021585	5041.25	5363.6	5623.45	1707.69	1583.35	1585.08	1.7164	1.25e-65
ENSMUSG00000024669	2403.41	2407.7	2347	9223.22	11949.9	9756.35	-2.11121	4.04e-65
ENSMUSG00000020534	615.627	569.882	646.982	2459.41	2801.88	2379.65	-2.05997	6.01e-65
ENSMUSG00000022673	2262.55	2119.8	2202.65	7749.81	6814.88	7879.66	-1.76918	8.04e-65
ENSMUSG00000017499	225.566	221.84	260.662	1569.53	1241.86	1636.9	-2.65224	1.02e-64
ENSMUSG00000067367	663.893	594.531	670.868	2637.05	2367.07	2395.9	-1.93992	1.05e-64
ENSMUSG00000040498	47.2802	39.4382	34.2703	442.797	470.869	511.085	-3.55496	1.24e-64
ENSMUSG00000037907	333.916	302.688	335.434	1482.86	1389.28	1316.83	-2.1081	1.39e-64
ENSMUSG00000034024	3729.22	3754.52	3896.43	11878.3	11904.3	10725.7	-1.60047	3.59e-64
ENSMUSG00000024587	2116.77	2137.55	2306.5	8778.71	10220.2	8020.89	-2.04208	1.95e-63
ENSMUSG00000040033	4352.73	4389.47	4420.87	1079.53	833.566	1072.97	2.13932	2.01e-63
ENSMUSG00000016319	4295.6	4231.72	4533.03	12917.5	12077.2	12263	-1.51244	2.26e-63
ENSMUSG00000024661	15477.4	15105.8	15081	5623.35	5374.7	5092.57	1.50473	2.51e-63
ENSMUSG00000029446	337.856	313.534	406.052	2092.13	1715.92	1900.06	-2.4335	3.47e-63
ENSMUSG00000040463	3884.86	3803.82	3872.55	17007.4	21220.9	15531.7	-2.21721	4.62e-63
ENSMUSG00000079419	721.023	722.705	786.141	126.146	98.628	123.961	2.67268	4.98e-63
ENSMUSG00000105504	14621.4	15462.7	16286.7	4761.79	5144.56	4538.8	1.68269	5.18e-63
ENSMUSG00000016756	1711.94	1677.11	1784.13	441.939	362.697	361.722	2.14652	6.65e-63
ENSMUSG00000028010	431.432	365.79	472.515	2177.94	1891.96	2036.21	-2.26651	8.49e-63
ENSMUSG00000104713	2733.39	2975.61	3038.64	579.24	391.33	516.166	2.55467	9.61e-63
ENSMUSG00000069893	445.222	469.315	471.477	48.9136	42.4206	31.4983	3.48746	2.68e-62
ENSMUSG00000028527	35.4601	51.2697	43.6168	497.718	480.414	611.677	-3.6083	5.49e-62
ENSMUSG00000030144	374.301	343.113	381.128	22.3115	21.2103	20.3215	4.10188	8.25e-62
ENSMUSG00000040010	2656.56	2597.99	2549.51	12207.8	15986.2	11373.9	-2.34197	1.43e-61
ENSMUSG00000015176	1884.31	1711.62	2000.14	8214.06	9820.38	7501.68	-2.19007	1.59e-61
ENSMUSG00000035105	320.126	261.278	293.894	1341.26	1569.56	1656.2	-2.38295	2.34e-61
ENSMUSG00000038510	252.161	254.377	247.162	1165.35	1215.35	1038.43	-2.18147	3.27e-61
ENSMUSG00000027999	436.357	448.61	502.632	1720.56	1797.57	1905.14	-1.9668	3.36e-61
ENSMUSG00000038056	7686.97	7874.83	6951.69	2467.99	2474.18	2381.68	1.62012	3.77e-61
ENSMUSG00000037936	275.801	263.25	236.777	1159.34	1370.19	1213.19	-2.2692	4.44e-61
ENSMUSG00000002068	152.676	147.893	166.159	883.878	814.476	1008.96	-2.53682	7.76e-61
ENSMUSG00000044068	870.743	847.922	928.415	190.506	167.562	159.524	2.35133	8.3e-61
ENSMUSG00000024383	3866.14	3864.95	3836.2	1076.96	1228.08	1025.22	1.79682	1.19e-60
ENSMUSG00000026020	1573.05	1538.09	1669.9	6234.34	6946.38	5507.12	-1.96674	1.41e-60
ENSMUSG00000030921	3987.3	3954.67	4629.61	1217.69	1145.36	1181.69	1.82605	1.42e-60
ENSMUSG00000016477	200.941	205.079	205.622	878.729	993.704	975.431	-2.21854	1.46e-60
ENSMUSG00000001305	262.011	280.997	304.279	1286.34	1215.35	1159.34	-2.11221	1.72e-60
ENSMUSG00000002996	1250.95	1118.07	1114.31	272.028	243.919	230.649	2.22	1.73e-60
ENSMUSG00000024359	2887.05	2705.46	2919.21	14239.9	19389.4	13351.2	-2.46451	3.29e-60
ENSMUSG00000042744	7761.83	7893.56	7240.39	1782.34	2214.36	2104.29	1.90856	3.86e-60
ENSMUSG00000010048	686.548	595.517	749.793	2748.6	2734.01	2593.02	-1.99119	3.95e-60
ENSMUSG00000047789	1318.92	1334.98	1422.74	329.523	257.705	277.388	2.23397	6.18e-60
ENSMUSG00000032477	470.832	478.188	454.861	2048.37	2561.15	2000.65	-2.23483	9.1e-60
ENSMUSG00000098021	381.197	387.481	366.589	6.00694	7.42361	14.225	5.38063	1.09e-59
ENSMUSG00000038642	1815.36	1730.35	1909.79	508.873	431.63	462.314	1.95765	1.56e-59
ENSMUSG00000022508	897.339	847.922	849.489	175.059	135.746	168.668	2.43248	2.26e-59
ENSMUSG00000029246	932.799	980.04	926.338	3122.75	3056.41	2833.83	-1.66659	2.71e-59
ENSMUSG00000097258	358.541	390.438	385.282	28.3184	28.6339	34.5465	3.63478	3.15e-59
ENSMUSG00000032238	1144.57	1091.45	1049.92	245.426	263.008	216.424	2.1808	3.45e-59
ENSMUSG00000025877	785.048	738.481	811.065	157.897	160.138	137.17	2.3577	2.09e-58
ENSMUSG00000026377	483.637	511.711	534.825	2255.18	1993.77	1876.69	-2.00179	2.3e-58
ENSMUSG00000078812	11375.8	11175.8	11816	32998.7	29901.3	30992.3	-1.45	6.62e-58
ENSMUSG00000037851	1800.59	1832.89	1812.17	7027.26	8809.71	6743.69	-2.05181	1.02e-57
ENSMUSG00000031933	1278.54	1168.36	1195.31	3931.11	4443.56	3856	-1.74744	3.1e-57
ENSMUSG00000095687	323.081	401.284	367.627	21.4534	25.4524	21.3376	4.00485	4.07e-57
ENSMUSG00000007080	648.133	642.843	614.789	2767.48	3853.92	3005.55	-2.33631	5.1e-57
ENSMUSG00000030745	1983.8	1816.13	1799.71	6093.61	5859.35	5428.89	-1.6342	9e-57
ENSMUSG00000015452	757.468	704.958	696.83	64.3601	39.2391	85.3503	3.51089	1.21e-56
ENSMUSG00000064147	989.929	1045.11	1052	173.343	107.112	112.784	2.96483	2.25e-56
ENSMUSG00000021175	296.486	321.422	320.895	1177.36	1234.44	1146.13	-1.9222	2.42e-56
ENSMUSG00000056612	1100.25	943.56	1125.73	3596.44	3604.69	3493.26	-1.7547	3.16e-56
ENSMUSG00000022126	1195.79	1177.23	1268	284.042	273.613	219.472	2.22646	3.93e-56
ENSMUSG00000028896	1027.36	966.237	1013.57	3205.99	2920.66	3013.68	-1.60411	4.58e-56
ENSMUSG00000048852	1169.2	1200.89	1338.62	207.668	267.25	191.022	2.47953	6.45e-56
ENSMUSG00000029571	2194.59	2347.56	2561.97	695.089	618.281	627.934	1.87054	6.53e-56
ENSMUSG00000020142	240.341	240.573	259.624	965.401	1013.85	966.287	-1.9921	1.37e-55
ENSMUSG00000066406	13698.4	14642.4	13570	5154.81	4844.44	4566.24	1.52463	1.91e-55
ENSMUSG00000021707	196.016	209.023	219.122	910.48	929.012	1063.83	-2.21781	2.37e-55
ENSMUSG00000073555	776.183	777.919	900.375	166.478	170.743	167.652	2.28157	2.54e-55
ENSMUSG00000003868	1089.41	1028.35	1209.85	3559.54	3535.76	3477.01	-1.66801	5.06e-55
ENSMUSG00000085977	587.062	620.166	569.095	78.9483	55.1468	89.4146	2.9863	9.11e-55
ENSMUSG00000005125	1597.68	1712.6	1735.33	520.029	488.898	470.442	1.76907	1.29e-54
ENSMUSG00000030699	477.727	486.076	459.015	68.6507	46.6627	60.9645	3.0041	4.67e-54
ENSMUSG00000026222	4561.55	4633.01	4902.73	1731.71	1761.52	1687.7	1.44411	5.84e-54
ENSMUSG00000046031	780.123	688.197	854.681	140.734	136.807	112.784	2.57121	8.68e-54
ENSMUSG00000097779	496.442	503.823	514.055	84.0971	62.5705	65.0288	2.83019	1.08e-53
ENSMUSG00000078652	2725.51	2731.1	2840.28	7616.8	7424.67	7017.01	-1.41079	1.23e-53
ENSMUSG00000046711	1420.38	1434.57	1461.16	4014.35	3860.28	3781.83	-1.43349	1.33e-53
ENSMUSG00000028069	256.101	278.039	295.971	1342.98	1423.21	1127.84	-2.23033	2.97e-53
ENSMUSG00000024308	14151.6	13687	13869.1	5032.1	4675.82	4219.76	1.58218	3.39e-53
ENSMUSG00000022241	1552.37	1515.41	1712.48	5241.48	5760.72	4886.3	-1.7329	3.79e-53
ENSMUSG00000034647	2615.19	2617.71	2678.28	955.103	944.92	897.194	1.49963	5.85e-53
ENSMUSG00000020899	1225.34	1210.75	1282.54	4288.95	5357.73	4312.22	-1.90822	1.35e-52
ENSMUSG00000031932	190.106	202.121	208.737	871.006	1052.03	900.242	-2.23166	1.4e-52
ENSMUSG00000032113	186.166	169.584	152.659	905.331	798.569	998.801	-2.40979	1.46e-52
ENSMUSG00000025153	4146.87	3945.79	3864.24	13441.8	17509.1	14179.3	-1.91616	2.63e-52
ENSMUSG00000020396	360.511	376.635	360.358	2676.52	4341.75	2449.76	-3.10858	3.15e-52
ENSMUSG00000026068	953.484	896.234	1029.15	136.443	162.259	94.4949	2.87256	3.41e-52
ENSMUSG00000015340	1409.54	1631.76	1679.25	176.776	252.403	135.138	3.06639	3.9e-52
ENSMUSG00000004393	602.822	601.433	630.366	2170.22	2476.31	2025.04	-1.86246	4.5e-52
ENSMUSG00000030002	8077.03	8226.81	8124.15	3248.04	2921.72	2988.27	1.41512	4.97e-52
ENSMUSG00000003154	1728.68	1799.37	1735.33	593.829	576.921	560.873	1.60342	5.14e-52
ENSMUSG00000002032	331.946	385.509	285.586	7.72321	13.7867	11.1768	4.9626	8.54e-52
ENSMUSG00000099478	517.127	521.571	468.361	87.5297	73.1756	74.1734	2.67695	1.09e-51
ENSMUSG00000029082	305.351	352.972	327.126	27.4603	16.9683	20.3215	3.91024	1.33e-51
ENSMUSG00000009350	467.877	393.396	577.403	46.3392	45.6022	41.6591	3.42699	1.41e-51
ENSMUSG00000022604	2257.63	2286.43	2091.53	727.698	638.431	684.834	1.69299	1.52e-51
ENSMUSG00000063229	8697.58	8057.23	8599.78	28456.6	36841.3	29366.6	-1.90055	1.57e-51
ENSMUSG00000004099	3877.96	3806.77	4025.21	9712.36	9985.82	10526.5	-1.36798	1.57e-51
ENSMUSG00000028587	158.586	132.118	171.352	751.725	763.572	837.245	-2.34879	2.03e-51
ENSMUSG00000026104	6602.48	6662.1	6326.51	2419.94	2076.49	2169.32	1.55489	3.06e-51
ENSMUSG00000024242	581.152	621.152	591.942	113.274	89.0834	114.816	2.49643	3.47e-51
ENSMUSG00000020116	404.837	347.056	432.014	1718.84	2018.16	1612.51	-2.17601	3.7e-51
ENSMUSG00000015314	576.227	503.823	540.017	1711.12	1754.09	1822.84	-1.70653	5.08e-51
ENSMUSG00000002835	335.886	386.495	330.241	1548.93	2104.06	1673.47	-2.33847	5.39e-51
ENSMUSG00000027589	2547.22	2628.56	2747.86	563.794	390.27	579.162	2.36817	6.42e-51
ENSMUSG00000034855	974.169	938.63	1128.84	190.506	124.08	163.588	2.66405	6.55e-51
ENSMUSG00000025995	692.458	615.236	765.371	2713.42	2578.11	2377.61	-1.88781	8.08e-51
ENSMUSG00000023944	31345.8	31390.9	32324.2	92385.9	105573	87141.6	-1.58455	9.15e-51
ENSMUSG00000063480	1185.94	1200.89	1202.58	3792.95	3283.36	3615.19	-1.57491	1.01e-50
ENSMUSG00000045349	355.586	397.34	391.513	45.4811	36.0575	47.7555	3.14147	1.23e-50
ENSMUSG00000026205	328.991	319.45	295.971	8.58134	18.0288	19.3054	4.39133	1.41e-50
ENSMUSG00000058013	1514.94	1434.57	1605.51	5802.7	7424.67	5582.31	-2.0459	2.3e-50
ENSMUSG00000021474	831.343	755.242	794.449	2766.62	3330.02	2692.6	-1.88392	3.16e-50
ENSMUSG00000028937	681.623	756.228	715.523	2652.49	2965.2	2361.36	-1.88952	3.76e-50
ENSMUSG00000058690	2207.39	2247.98	2241.07	734.563	790.085	688.898	1.59732	5.23e-50
ENSMUSG00000022584	742.693	679.323	910.76	132.153	121.959	101.607	2.71031	5.58e-50
ENSMUSG00000109324	1379.99	1251.18	1421.7	5002.06	4204.95	4353.88	-1.74276	6.64e-50
ENSMUSG00000053158	664.878	669.464	621.02	146.741	129.383	120.913	2.29676	6.78e-50
ENSMUSG00000073008	607.747	658.618	691.638	2014.04	2026.65	1963.06	-1.61676	7.77e-50
ENSMUSG00000021595	1672.54	1644.57	1745.71	6964.62	8754.56	6183.83	-2.11308	7.86e-50
ENSMUSG00000039748	165.481	140.992	127.735	768.03	990.522	811.843	-2.56392	7.86e-50
ENSMUSG00000021116	1472.58	1275.83	1465.32	4366.19	4729.9	4204.52	-1.65834	8.03e-50
ENSMUSG00000020471	614.642	627.068	592.981	2026.05	2471	2098.19	-1.84539	8.41e-50
ENSMUSG00000053801	448.177	349.028	416.436	1912.78	1952.41	1594.22	-2.1696	9.14e-50
ENSMUSG00000041481	6805.39	6212.51	6566.4	1944.53	2178.3	1737.49	1.74079	9.14e-50
ENSMUSG00000027639	27721	26412.8	27347.7	9049.02	10508.7	9124.35	1.50641	9.36e-50
ENSMUSG00000033350	349.676	384.523	334.395	1572.96	2311.93	1890.91	-2.43355	1.35e-49
ENSMUSG00000015656	14192.9	13668.3	14777.8	58945.2	77250.1	53397.8	-2.15266	1.36e-49
ENSMUSG00000029385	1670.57	1741.2	1860.98	239.419	117.717	219.472	3.1888	1.43e-49
ENSMUSG00000030315	4216.8	4247.5	4673.23	1033.19	1336.25	1075.01	1.93211	1.69e-49
ENSMUSG00000110902	280.726	282.969	301.164	11.1557	7.42361	7.11252	5.05006	1.69e-49
ENSMUSG00000022407	1203.67	1180.19	1195.31	3732.02	4287.67	3530.86	-1.69013	1.85e-49
ENSMUSG00000058470	2030.09	2031.07	2193.3	547.49	411.48	538.519	2.06073	2.5e-49
ENSMUSG00000078920	17699.5	17828	19401.2	5990.63	4645.06	5109.84	1.80237	2.83e-49
ENSMUSG00000028811	1025.39	926.798	1000.07	3688.26	4530.53	3446.52	-1.98221	3.84e-49
ENSMUSG00000035455	300.426	291.843	328.164	1155.91	1085.97	1254.85	-1.92612	3.89e-49
ENSMUSG00000034163	5689.38	5699.81	5615.14	1582.4	1187.78	1585.08	1.96449	6.83e-49
ENSMUSG00000037991	273.831	277.054	238.854	1094.98	1276.86	1049.6	-2.11422	7.11e-49
ENSMUSG00000042444	1454.85	1632.74	1529.7	455.669	492.08	462.314	1.712	7.46e-49
ENSMUSG00000021815	460.982	577.77	490.17	81.5227	71.0546	66.0448	2.80175	7.59e-49
ENSMUSG00000030662	2662.47	2629.54	2952.44	10170.6	13244.8	9983.95	-2.0183	8.46e-49
ENSMUSG00000020256	17.7301	10.8455	9.34645	278.894	289.521	295.678	-4.50466	9.71e-49
ENSMUSG00000046999	157.601	126.202	157.851	832.39	833.566	693.979	-2.41857	9.78e-49
ENSMUSG00000039682	450.147	459.455	468.361	1720.56	1912.11	1527.16	-1.90475	1.06e-48
ENSMUSG00000006179	853.998	745.382	794.449	136.443	81.6597	123.961	2.80062	1.2e-48
ENSMUSG00000030079	801.793	712.846	798.603	2516.05	2474.18	2264.83	-1.64932	1.77e-48
ENSMUSG00000034203	282.696	268.18	259.624	1020.32	934.315	1006.93	-1.86956	1.88e-48
ENSMUSG00000073411	55048.9	53141	56252.2	21721.9	22594.3	20138.6	1.35122	2.42e-48
ENSMUSG00000022108	7300.85	7415.37	7903.99	2728.87	2954.6	2626.55	1.4448	3.82e-48
ENSMUSG00000017929	645.178	601.433	589.865	1852.71	2043.61	1850.27	-1.64536	4.01e-48
ENSMUSG00000053553	110.32	98.5956	92.4261	792.058	584.344	618.789	-2.72762	1.26e-47
ENSMUSG00000027313	82.7403	87.7501	51.9247	671.919	538.742	667.561	-3.07584	1.39e-47
ENSMUSG00000022176	298.456	347.056	276.24	24.8859	22.2708	23.3697	3.70469	1.46e-47
ENSMUSG00000038299	1024.4	982.998	1036.42	2970.86	3104.13	2731.21	-1.53269	1.58e-47
ENSMUSG00000001128	690.488	651.717	736.293	148.457	104.991	119.897	2.47062	3.52e-47
ENSMUSG00000051246	368.391	383.537	347.896	51.488	47.7232	51.8198	2.86296	4.21e-47
ENSMUSG00000062937	502.352	514.669	535.863	2035.49	2422.22	1817.76	-2.01469	4.95e-47
ENSMUSG00000014195	6902.91	7362.13	7309.97	2731.44	2319.35	2395.9	1.53423	6.04e-47
ENSMUSG00000060550	12781.4	12756.3	13617.8	4880.21	4043.75	4243.13	1.57199	6.04e-47
ENSMUSG00000020262	357.556	374.663	330.241	1197.96	1426.39	1338.17	-1.89804	6.04e-47
ENSMUSG00000056290	4372.43	4661.6	5077.2	737.995	348.91	473.491	3.17469	8.08e-47
ENSMUSG00000024590	1487.36	1421.75	1433.12	3868.47	3797.71	4260.4	-1.45761	8.28e-47
ENSMUSG00000026245	756.483	670.45	749.793	2528.06	2983.23	2394.89	-1.86071	1.09e-46
ENSMUSG00000027490	327.021	289.871	333.357	1153.33	1424.27	1258.92	-2.01308	1.2e-46
ENSMUSG00000026192	1254.89	1127.93	1210.89	4728.32	6003.58	4314.25	-2.06574	1.31e-46
ENSMUSG00000061479	835.283	810.456	833.911	2602.72	2307.68	2334.94	-1.54732	2.05e-46
ENSMUSG00000020430	1104.19	1139.76	1209.85	3283.22	3475.31	3086.83	-1.51135	2.29e-46
ENSMUSG00000026974	611.687	621.152	644.905	1969.42	2322.53	1957.98	-1.73462	2.94e-46
ENSMUSG00000013629	3033.81	2930.26	2828.86	10479.5	13992.5	10351.8	-1.98556	3.42e-46
ENSMUSG00000101188	1436.14	1482.88	1535.93	4585.01	4044.81	4036.86	-1.50787	3.83e-46
ENSMUSG00000042599	2845.68	3089	2947.25	935.366	1054.15	878.904	1.63104	4.3e-46
ENSMUSG00000026274	124.11	95.6377	118.388	579.24	725.393	642.159	-2.52493	4.47e-46
ENSMUSG00000040296	1149.5	1226.53	1406.12	326.949	271.492	259.099	2.13826	4.66e-46
ENSMUSG00000050310	3597.23	3660.85	3554.77	1480.28	1426.39	1389.99	1.33118	4.85e-46
ENSMUSG00000039640	364.451	294.801	389.436	1645.9	1789.09	1407.26	-2.20752	4.95e-46
ENSMUSG00000027597	1438.11	1433.58	1504.78	3652.22	3791.35	3610.11	-1.33672	5e-46
ENSMUSG00000020883	2444.78	2466.86	2511.08	955.961	881.289	867.728	1.45556	5.2e-46
ENSMUSG00000042029	357.556	312.548	372.82	1333.54	1264.14	1533.26	-1.98615	5.42e-46
ENSMUSG00000038065	450.147	486.076	561.826	84.9553	69.9941	64.0127	2.76815	5.48e-46
ENSMUSG00000025007	1566.16	1631.76	1559.82	4981.47	5976.01	4752.18	-1.72315	6.59e-46
ENSMUSG00000029777	2037.97	1861.48	2038.57	9170.88	13628.7	8809.37	-2.41222	9.64e-46
ENSMUSG00000055491	1630.18	1621.9	1556.7	4175.68	4722.48	4250.24	-1.45091	9.95e-46
ENSMUSG00000044788	38.4152	27.6068	31.1548	314.935	329.821	303.806	-3.28627	1.18e-45
ENSMUSG00000031996	3170.73	3342.39	3295.14	1163.63	1253.53	1090.25	1.48379	1.18e-45
ENSMUSG00000026356	1224.36	1199.91	1222.31	3196.55	3180.49	2995.39	-1.36197	1.3e-45
ENSMUSG00000024312	490.532	491.992	546.248	1953.97	2405.25	1830.97	-2.01758	1.46e-45
ENSMUSG00000001416	3399.25	3246.75	3556.85	9581.07	9608.28	8517.75	-1.44136	1.5e-45
ENSMUSG00000034667	2307.86	2324.88	2335.58	5498.06	5801.02	5471.56	-1.267	1.57e-45
ENSMUSG00000040128	4610.8	4219.89	4286.91	1424.5	1185.66	1463.15	1.68678	2.62e-45
ENSMUSG00000021171	3711.49	3916.22	3932.78	1574.68	1498.51	1488.55	1.34122	3.09e-45
ENSMUSG00000033166	553.572	602.419	576.365	2046.65	2392.52	1875.67	-1.8658	3.2e-45
ENSMUSG00000032902	951.514	986.942	1049.92	3205.13	2748.86	3116.3	-1.60219	3.84e-45
ENSMUSG00000001707	360.511	347.056	360.358	1464.83	1171.87	1382.88	-1.91292	5.83e-45
ENSMUSG00000028108	5686.43	5549.94	5196.63	2133.32	2026.65	2202.85	1.3688	6.13e-45
ENSMUSG00000090272	1793.69	1716.55	2098.8	295.198	141.049	202.199	3.13032	6.17e-45
ENSMUSG00000059248	1893.18	1840.78	1881.75	6693.45	8450.19	6154.36	-1.92309	6.35e-45
ENSMUSG00000035049	623.507	676.366	721.754	3450.56	5370.45	3391.66	-2.5947	6.87e-45
ENSMUSG00000103865	551.602	612.278	508.863	115.848	100.749	104.656	2.37766	7.65e-45
ENSMUSG00000068250	802.778	743.411	739.408	205.952	204.68	192.038	1.92269	8.42e-45
ENSMUSG00000026656	504.322	610.307	540.017	95.2529	80.5992	107.704	2.54345	8.42e-45
ENSMUSG00000016495	1935.53	2056.7	2109.18	345.828	189.832	336.321	2.80418	1.01e-44
ENSMUSG00000006498	5721.89	5608.12	5761.57	13525.9	14778.3	13383.7	-1.28631	1.05e-44
ENSMUSG00000009291	2235.96	2221.36	2343.88	876.155	822.961	835.213	1.42359	1.27e-44
ENSMUSG00000000682	1023.42	781.863	931.53	5269.8	3694.84	4221.79	-2.26875	1.97e-44
ENSMUSG00000095567	2404.39	2356.43	2545.35	7028.12	7751.31	6430.74	-1.53758	4.07e-44
ENSMUSG00000027720	55.1602	77.8905	79.9641	713.109	483.595	734.622	-3.18236	4.48e-44
ENSMUSG00000026355	3202.25	3176.75	3309.68	9277.29	11275.4	9177.18	-1.61748	4.48e-44
ENSMUSG00000020075	3860.23	3637.19	3881.89	14648.3	18499.6	12783.2	-2.01304	5.23e-44
ENSMUSG00000041506	722.008	579.742	697.869	2580.41	2535.69	2184.56	-1.86856	5.48e-44
ENSMUSG00000032834	738.753	770.031	797.564	2310.1	2416.92	2096.16	-1.56496	6.39e-44
ENSMUSG00000028312	789.973	757.214	850.527	2383.04	2817.79	2442.64	-1.67247	6.39e-44
ENSMUSG00000093930	660.938	672.422	652.175	1770.33	1776.36	1763.91	-1.41927	7.61e-44
ENSMUSG00000030142	510.232	612.278	630.366	101.26	77.4177	108.72	2.60539	9.45e-44
ENSMUSG00000055675	15769.9	15200.5	15513	3440.26	4694.91	3294.11	2.0242	9.64e-44
ENSMUSG00000003380	3987.3	3918.19	4390.76	1386.74	1486.84	1255.87	1.57423	9.64e-44
ENSMUSG00000027423	2196.56	2147.41	2277.42	5584.74	5245.31	5272.41	-1.28225	1.42e-43
ENSMUSG00000029415	848.088	904.121	925.299	2794.94	2466.76	2497.51	-1.53548	1.52e-43
ENSMUSG00000060441	714.128	781.863	828.719	87.5297	113.475	50.8037	3.20769	1.65e-43
ENSMUSG00000023942	525.007	589.601	675.022	2089.56	1960.89	2052.47	-1.77044	1.71e-43
ENSMUSG00000022142	906.204	972.152	922.184	2407.07	2590.84	2459.92	-1.41281	1.99e-43
ENSMUSG00000034673	2234.97	2363.34	2303.38	821.234	705.243	814.892	1.55876	2.08e-43
ENSMUSG00000037902	529.932	495.936	493.285	114.132	102.87	98.5592	2.26432	2.08e-43
ENSMUSG00000002984	919.009	1051.03	981.378	3029.21	3405.32	2850.09	-1.65331	2.14e-43
ENSMUSG00000068739	1874.46	1673.17	1946.14	6696.88	8449.13	6211.26	-1.95883	2.16e-43
ENSMUSG00000029602	58.1152	53.2416	55.0402	447.946	349.97	394.237	-2.8422	2.25e-43
ENSMUSG00000030966	1724.74	1868.39	2058.3	594.687	501.624	549.696	1.77829	2.29e-43
ENSMUSG00000041438	937.724	912.995	878.567	2997.46	2545.24	2624.52	-1.5816	2.36e-43
ENSMUSG00000037400	10830.1	11071.3	10846	4360.18	3814.68	4399.6	1.38072	2.6e-43
ENSMUSG00000018428	206.851	220.854	229.507	854.701	766.753	880.937	-1.92961	2.61e-43
ENSMUSG00000030263	1294.3	1264	1452.85	3690.83	3543.18	3700.54	-1.44708	2.81e-43
ENSMUSG00000024248	4437.44	4526.52	5000.35	1811.52	1789.09	1722.25	1.3913	3.26e-43
ENSMUSG00000032373	96.5304	85.7781	62.3097	631.587	519.653	520.23	-2.77122	3.35e-43
ENSMUSG00000042345	303.381	264.236	289.74	1647.62	2552.66	1536.3	-2.74191	3.46e-43
ENSMUSG00000040111	3366.74	3349.29	3326.3	8436.32	7968.72	7652.06	-1.26045	3.67e-43
ENSMUSG00000033307	3206.19	2635.46	3080.18	13248.7	9839.47	13265.9	-2.02679	5.25e-43
ENSMUSG00000039929	725.948	748.34	751.87	2008.03	1947.11	2145.95	-1.45456	7.57e-43
ENSMUSG00000107760	242.311	272.124	289.74	8.58134	6.3631	3.04822	5.45251	7.74e-43
ENSMUSG00000028702	201.926	154.795	165.121	731.988	763.572	745.799	-2.10208	7.85e-43
ENSMUSG00000022912	1353.4	1261.04	1420.66	3982.6	3639.69	3562.36	-1.47117	8.93e-43
ENSMUSG00000014907	332.931	324.379	328.164	1042.63	989.462	1044.52	-1.64267	1.04e-42
ENSMUSG00000061232	76591.9	74316.4	82865.7	31882.3	28344.4	27903.4	1.40737	1.16e-42
ENSMUSG00000024498	1207.61	1361.6	1390.54	3578.42	3514.55	3533.91	-1.4244	1.37e-42
ENSMUSG00000024165	367.406	359.874	397.744	1165.35	1230.2	1136.99	-1.65096	1.53e-42
ENSMUSG00000022708	985.989	1081.59	907.645	196.513	260.887	203.215	2.17414	1.68e-42
ENSMUSG00000031539	655.028	647.773	792.372	156.18	158.017	139.202	2.20736	1.82e-42
ENSMUSG00000022724	542.737	528.472	547.287	1623.59	1852.72	1576.95	-1.64231	1.87e-42
ENSMUSG00000023988	514.172	503.823	500.555	1858.72	2372.37	1764.92	-1.98093	1.92e-42
ENSMUSG00000063889	4844.25	4598.5	4845.62	1027.19	793.266	1264	2.2115	2.6e-42
ENSMUSG00000097636	608.732	536.36	595.058	131.295	97.5675	112.784	2.34313	2.94e-42
ENSMUSG00000031596	639.268	698.057	680.214	159.613	178.167	143.266	2.06922	3.08e-42
ENSMUSG00000006732	331.946	294.801	316.741	1110.43	1023.4	1009.98	-1.73695	3.22e-42
ENSMUSG00000033285	863.848	967.222	945.03	2657.64	2566.45	2433.5	-1.46406	3.33e-42
ENSMUSG00000020454	2445.76	2474.75	2426.96	6962.9	5950.56	6862.57	-1.42855	4.24e-42
ENSMUSG00000028560	1542.52	1446.4	1612.78	4003.2	4161.47	3818.41	-1.38085	4.42e-42
ENSMUSG00000023845	9747.6	10131.7	10407.8	3755.19	4225.1	3664.98	1.3791	4.93e-42
ENSMUSG00000030007	3618.9	3352.25	3608.77	10444.3	11888.4	9479.97	-1.58825	4.96e-42
ENSMUSG00000005846	1998.57	1964.02	2035.45	5500.64	5453.17	4811.11	-1.39426	4.98e-42
ENSMUSG00000070501	322.096	353.958	429.937	43.7648	44.5417	30.4822	3.21551	5.58e-42
ENSMUSG00000032496	289.591	235.643	298.048	10.2976	14.8472	3.04822	4.87048	5.7e-42
ENSMUSG00000052013	909.159	1002.72	1072.77	2756.33	3112.61	2989.29	-1.56944	6.99e-42
ENSMUSG00000038368	212.761	239.587	248.2	925.068	1145.36	915.483	-2.09141	7.4e-42
ENSMUSG00000041360	724.963	820.315	841.181	2756.33	3295.02	2547.3	-1.84921	1.41e-41
ENSMUSG00000078490	309.291	337.197	311.548	44.623	39.2391	47.7555	2.86187	1.42e-41
ENSMUSG00000031482	84.7103	120.287	113.196	580.099	586.465	530.391	-2.41574	1.44e-41
ENSMUSG00000021569	124.11	109.441	144.351	682.217	573.739	727.509	-2.39354	1.54e-41
ENSMUSG00000041685	1808.47	1815.14	1737.4	539.766	381.786	444.025	1.97053	1.58e-41
ENSMUSG00000006728	1620.33	1635.7	1738.44	6176.85	4711.87	5802.8	-1.74095	1.64e-41
ENSMUSG00000021069	259.056	258.32	281.432	29.1766	21.2103	25.4019	3.38758	1.71e-41
ENSMUSG00000029414	319.141	332.267	301.164	1072.67	1388.22	1354.43	-2.00087	2.08e-41
ENSMUSG00000022554	226.551	207.051	204.584	776.611	730.696	802.699	-1.85573	2.16e-41
ENSMUSG00000007617	1490.31	1636.69	1627.32	431.641	492.08	367.819	1.88057	2.52e-41
ENSMUSG00000022892	680.638	740.453	664.637	147.599	184.53	167.652	2.06492	2.52e-41
ENSMUSG00000022962	1517.89	1451.33	1682.36	5873.93	7793.73	5493.91	-2.0424	2.83e-41
ENSMUSG00000022586	498.412	458.469	500.555	101.26	73.1756	72.1413	2.555	4.12e-41
ENSMUSG00000040688	626.462	675.38	744.601	2479.15	3159.28	2381.68	-1.97048	5.06e-41
ENSMUSG00000018189	545.692	511.711	574.288	1638.18	1844.24	1591.17	-1.63661	5.09e-41
ENSMUSG00000042195	96.5304	79.8624	96.58	650.466	464.506	611.677	-2.66274	5.68e-41
ENSMUSG00000017550	434.387	389.452	424.744	1205.68	1287.47	1310.74	-1.60694	5.97e-41
ENSMUSG00000027073	485.607	512.697	521.324	68.6507	27.5734	47.7555	3.38339	6.06e-41
ENSMUSG00000029036	1021.45	814.399	954.377	3091.86	2782.79	2933.41	-1.65867	6.34e-41
ENSMUSG00000024997	829.373	758.2	807.949	2431.95	2485.85	2130.71	-1.55708	6.56e-41
ENSMUSG00000045751	288.606	308.604	303.241	961.968	1151.72	1031.32	-1.8037	7.08e-41
ENSMUSG00000072770	468.862	498.894	419.552	51.488	28.6339	64.0127	3.26125	9.17e-41
ENSMUSG00000024778	1278.54	1273.85	1374.97	388.735	281.037	330.224	1.97051	9.95e-41
ENSMUSG00000025613	3313.55	3099.84	3501.81	8717.78	8152.19	8013.78	-1.32763	1.44e-40
ENSMUSG00000038845	1321.88	1276.81	1490.24	4278.66	4694.91	3833.65	-1.64728	1.71e-40
ENSMUSG00000047153	3165.8	3394.65	3141.45	1263.17	1096.57	1218.27	1.43851	2.02e-40
ENSMUSG00000094724	305.351	337.197	335.434	34.3254	25.4524	46.7394	3.19701	2.31e-40
ENSMUSG00000027185	1022.43	1037.23	1047.84	2971.72	3211.24	2669.23	-1.51026	2.34e-40
ENSMUSG00000026234	9008.85	8663.59	9374.49	45099.2	73597.7	41914.1	-2.57002	2.34e-40
ENSMUSG00000034424	218.671	238.601	250.277	1013.46	821.9	910.403	-1.95755	2.35e-40
ENSMUSG00000020706	1323.85	1256.11	1358.35	4648.51	6038.58	4313.24	-1.92926	2.54e-40
ENSMUSG00000020009	4596.03	4491.03	4657.65	921.636	471.93	752.911	2.67741	3.14e-40
ENSMUSG00000038481	1951.29	1945.29	2180.84	746.577	670.246	675.689	1.5372	3.47e-40
ENSMUSG00000028455	544.707	570.868	594.019	1717.13	1755.15	1542.4	-1.55276	3.72e-40
ENSMUSG00000008373	1061.83	1088.5	1142.34	3062.68	3239.88	2776.93	-1.46344	3.75e-40
ENSMUSG00000038335	767.318	715.804	840.142	2335.84	2410.55	2131.72	-1.56615	3.92e-40
ENSMUSG00000026603	202.911	208.037	212.891	762.881	694.638	731.574	-1.81184	4.77e-40
ENSMUSG00000020290	2477.28	2389.96	2695.93	6459.17	6065.09	6188.91	-1.30717	4.96e-40
ENSMUSG00000001380	762.393	801.582	857.797	2572.69	3082.92	2427.4	-1.73878	7.08e-40
ENSMUSG00000028893	437.342	392.41	439.283	1753.17	2409.49	1663.31	-2.19852	7.4e-40
ENSMUSG00000001785	573.272	625.096	616.866	2024.34	1889.84	1680.59	-1.62434	1.31e-39
ENSMUSG00000048007	175.331	156.767	201.468	834.964	694.638	762.056	-2.10437	1.67e-39
ENSMUSG00000052738	989.929	964.265	953.338	2461.99	2312.99	2490.4	-1.32132	1.93e-39
ENSMUSG00000028033	120.17	113.385	97.6185	579.24	811.295	592.371	-2.58013	2.11e-39
ENSMUSG00000025439	902.264	871.585	916.991	2370.17	2337.38	2178.46	-1.35582	2.13e-39
ENSMUSG00000052684	4835.38	4852.87	4660.77	1464.83	976.735	1195.92	1.97892	2.36e-39
ENSMUSG00000038459	837.253	782.849	793.41	2259.47	2393.59	2066.7	-1.47718	2.4e-39
ENSMUSG00000079442	1083.5	1068.78	1061.34	3284.94	3853.92	2988.27	-1.65579	2.49e-39
ENSMUSG00000006585	979.094	909.051	915.953	2481.72	2323.59	2599.12	-1.40087	3.41e-39
ENSMUSG00000020034	1020.46	1117.09	950.223	232.554	136.807	169.684	2.51264	4.88e-39
ENSMUSG00000004356	1300.21	1277.8	1400.93	4597.88	6368.4	4600.79	-1.96794	5.42e-39
ENSMUSG00000002699	3446.53	3480.42	3338.76	9534.73	9245.58	8036.13	-1.38532	6.88e-39
ENSMUSG00000028634	1685.34	1955.15	1833.98	7156.84	11303	7784.15	-2.26109	7.02e-39
ENSMUSG00000039958	882.563	982.998	980.339	209.385	118.778	154.443	2.5538	7.48e-39
ENSMUSG00000005732	591.002	460.441	561.826	2141.04	1746.67	2024.02	-1.87406	9.18e-39
ENSMUSG00000038295	29.5501	25.6348	19.7314	254.866	246.04	258.083	-3.33754	1.13e-38
ENSMUSG00000032126	295.501	230.714	292.856	1043.49	978.856	980.512	-1.87498	1.22e-38
ENSMUSG00000024965	2751.12	2646.3	2632.58	6249.79	5839.2	6123.88	-1.18155	1.25e-38
ENSMUSG00000025491	1420.38	1334	1578.51	293.482	155.896	239.794	2.64834	1.42e-38
ENSMUSG00000051695	4451.23	4300.74	4477.99	9845.37	10095.1	9396.66	-1.14893	1.78e-38
ENSMUSG00000038342	4361.6	4397.36	4173.71	1903.34	1923.78	1848.24	1.18826	1.79e-38
ENSMUSG00000004552	557.512	499.88	552.479	114.99	137.867	116.849	2.1253	1.84e-38
ENSMUSG00000025044	244.281	284.941	279.355	28.3184	34.997	25.4019	3.19218	2.01e-38
ENSMUSG00000037997	1293.31	1368.51	1423.78	497.718	474.051	449.105	1.52286	2.06e-38
ENSMUSG00000073664	963.334	1000.74	1057.19	339.821	338.305	321.08	1.59584	2.39e-38
ENSMUSG00000018983	262.011	209.023	225.353	856.418	1109.3	980.512	-2.07994	3.01e-38
ENSMUSG00000058486	1295.28	1356.67	1351.08	495.143	427.388	440.976	1.55206	3.14e-38
ENSMUSG00000057541	550.617	591.573	508.863	1983.15	1613.05	1780.16	-1.70347	3.15e-38
ENSMUSG00000032058	1137.68	1109.2	1190.12	2826.69	2752.04	2694.63	-1.26756	3.18e-38
ENSMUSG00000016257	689.503	702.986	732.139	1799.51	1901.51	1778.13	-1.36674	3.34e-38
ENSMUSG00000026238	13232.5	12717.8	13839	29983.2	32193	29345.2	-1.20173	3.56e-38
ENSMUSG00000059796	7413.14	7042.68	7610.09	20929.9	17470.9	18920.3	-1.37732	3.63e-38
ENSMUSG00000044770	948.559	991.871	977.224	340.679	322.397	312.951	1.57875	3.73e-38
ENSMUSG00000026077	76.8303	46.3399	61.2712	384.444	488.898	474.507	-2.86828	4.17e-38
ENSMUSG00000032011	2269.45	2225.3	2361.54	6140.81	5570.89	5361.82	-1.31647	4.61e-38
ENSMUSG00000033909	1338.62	1439.5	1399.89	3434.25	3710.75	3315.45	-1.32397	5.42e-38
ENSMUSG00000020358	5746.51	5498.67	5763.65	16135.5	20264.3	15682.1	-1.61446	5.67e-38
ENSMUSG00000040339	961.364	1096.38	1010.46	278.035	197.256	260.115	2.05772	6.27e-38
ENSMUSG00000030134	244.281	265.222	298.048	24.8859	15.9077	30.4822	3.49553	6.47e-38
ENSMUSG00000026641	1624.27	1485.84	1556.7	598.119	553.589	569.002	1.43867	6.72e-38
ENSMUSG00000022351	536.827	578.756	569.095	1488	1530.32	1457.05	-1.40954	6.96e-38
ENSMUSG00000039509	597.897	591.573	625.174	1602.14	1675.62	1538.34	-1.40825	7.79e-38
ENSMUSG00000024164	1503.12	1659.36	1841.25	223.115	335.123	167.652	2.78683	1.03e-37
ENSMUSG00000026019	463.937	420.017	450.707	1651.91	2101.94	1507.85	-1.97878	1.29e-37
ENSMUSG00000025025	928.859	1039.2	1046.8	329.523	304.368	326.16	1.64997	1.34e-37
ENSMUSG00000000628	698.368	587.63	519.247	3281.5	5743.76	3344.92	-2.77624	1.35e-37
ENSMUSG00000052270	332.931	358.888	372.82	33.4672	24.3919	8.1286	3.99207	1.72e-37
ENSMUSG00000029313	6211.43	5704.74	5203.9	1775.48	2040.43	1600.32	1.66055	1.98e-37
ENSMUSG00000005362	1957.2	2031.07	2196.42	781.76	672.367	673.657	1.53806	2.1e-37
ENSMUSG00000027430	153.661	152.823	180.698	702.812	623.584	613.709	-1.99531	2.44e-37
ENSMUSG00000060950	269.891	272.124	294.933	1016.03	889.773	881.953	-1.73702	2.47e-37
ENSMUSG00000029638	400.897	335.225	358.281	60.0694	69.9941	57.9162	2.54422	2.7e-37
ENSMUSG00000034059	251.176	241.559	222.238	8.58134	3.18155	2.03215	5.62945	2.7e-37
ENSMUSG00000031016	178.286	145.921	183.814	656.473	639.491	697.027	-1.97263	2.71e-37
ENSMUSG00000033826	1465.69	1502.6	1310.58	390.451	478.293	450.121	1.69989	2.82e-37
ENSMUSG00000004609	218.671	217.896	238.854	13.7301	4.24206	5.08037	4.8162	3.04e-37
ENSMUSG00000068039	2850.6	2868.14	3073.95	9267.85	11721.9	8557.38	-1.74861	3.34e-37
ENSMUSG00000025464	64.0253	65.0731	65.4252	341.537	382.846	338.353	-2.44922	4.33e-37
ENSMUSG00000027323	243.296	271.138	262.739	1039.2	872.805	1175.6	-1.99051	5.17e-37
ENSMUSG00000041747	760.423	747.354	844.296	2063.81	2006.5	2021.99	-1.37344	5.2e-37
ENSMUSG00000025534	623.507	569.882	584.673	1720.56	2000.13	1660.27	-1.5972	5.23e-37
ENSMUSG00000040620	655.028	637.913	694.753	1681.94	1673.49	1713.1	-1.35069	5.46e-37
ENSMUSG00000028559	2823.02	2945.05	3015.79	1160.2	1268.38	1157.31	1.29289	8.14e-37
ENSMUSG00000026177	228.521	241.559	243.008	27.4603	27.5734	25.4019	3.14721	8.26e-37
ENSMUSG00000032185	849.073	891.304	899.337	2132.46	2274.81	2120.55	-1.30614	1.05e-36
ENSMUSG00000014226	995.839	1039.2	1114.31	2838.71	2704.32	2556.44	-1.36314	1.29e-36
ENSMUSG00000062203	2280.28	2374.18	2345.96	6087.6	7260.29	5919.65	-1.46055	1.4e-36
ENSMUSG00000025498	1023.42	947.503	1143.38	278.894	190.893	204.231	2.20367	1.49e-36
ENSMUSG00000051285	1233.22	1278.78	1346.93	473.69	406.178	432.848	1.55394	1.57e-36
ENSMUSG00000024621	312.246	304.66	393.59	35.1835	51.9653	41.6591	2.98031	1.65e-36
ENSMUSG00000011254	148.736	135.076	136.043	544.057	564.195	512.102	-1.94802	2.09e-36
ENSMUSG00000017999	1322.86	1294.56	1384.31	3988.61	4823.23	3678.19	-1.642	2.09e-36
ENSMUSG00000022247	575.242	546.219	555.595	1842.41	1505.93	1661.28	-1.57933	2.1e-36
ENSMUSG00000022360	1282.48	1356.67	1355.24	3270.35	3070.19	3450.59	-1.29361	2.72e-36
ENSMUSG00000061458	458.027	480.16	429.937	1405.62	1246.11	1300.58	-1.53071	2.77e-36
ENSMUSG00000026558	1509.03	1436.54	1614.86	4861.33	6289.92	4622.12	-1.79019	2.9e-36
ENSMUSG00000001525	9852.01	9561.8	9747.31	28438.6	37766	28205.2	-1.69486	3.03e-36
ENSMUSG00000030854	90.6204	75.9186	81.0026	390.451	502.685	433.864	-2.42092	3.37e-36
ENSMUSG00000005481	1698.15	1507.53	1657.44	5057.84	4113.74	4638.38	-1.50601	3.42e-36
ENSMUSG00000028156	1134.72	1146.67	1308.5	3165.66	3105.19	2976.08	-1.36535	3.51e-36
ENSMUSG00000027067	2778.7	2907.58	3118.6	8353.08	10329.4	8076.78	-1.60363	3.55e-36
ENSMUSG00000024791	136.916	117.329	120.465	513.164	496.322	579.162	-2.08349	4.11e-36
ENSMUSG00000014470	1711.94	1742.18	1923.29	580.957	415.722	484.668	1.85777	4.12e-36
ENSMUSG00000058793	6394.65	6909.58	6402.32	2603.58	2906.87	2562.54	1.28772	5.28e-36
ENSMUSG00000001995	525.007	609.321	518.209	86.6715	124.08	116.849	2.3411	5.62e-36
ENSMUSG00000004266	1402.65	1403.01	1528.66	3538.09	4044.81	3590.81	-1.36616	6.01e-36
ENSMUSG00000074656	1689.28	1666.27	1826.71	5916.83	7529.66	5238.88	-1.85022	6.33e-36
ENSMUSG00000078853	21626.7	21465.2	22753.4	8799.31	6792.61	7636.82	1.503	6.79e-36
ENSMUSG00000004264	2308.85	2220.37	2375.04	6522.68	8031.29	6199.07	-1.58769	7.14e-36
ENSMUSG00000029714	4565.49	4311.58	4530.95	1685.38	1270.5	1471.28	1.59783	7.96e-36
ENSMUSG00000024785	693.443	772.989	800.68	2104.14	2227.08	1957.98	-1.47217	8.02e-36
ENSMUSG00000013236	1197.76	1035.25	1115.34	3392.2	2967.32	3717.82	-1.58967	8.28e-36
ENSMUSG00000034875	312.246	280.997	308.433	929.359	1060.52	918.531	-1.68924	8.65e-36
ENSMUSG00000022178	56.1452	28.5927	32.1933	329.523	496.322	455.201	-3.45057	9.37e-36
ENSMUSG00000029915	250.191	294.801	263.778	32.6091	40.2996	29.4662	2.98598	9.45e-36
ENSMUSG00000028645	790.958	817.357	799.641	2030.35	2489.03	2299.38	-1.50122	1.01e-35
ENSMUSG00000079550	225.566	233.671	187.968	5.1488	7.42361	14.225	4.61845	1.02e-35
ENSMUSG00000019820	7172.8	7841.31	7528.05	2916.8	3339.57	3027.9	1.28003	1.07e-35
ENSMUSG00000021957	3434.71	3154.07	3395.88	9462.64	11306.2	8707.76	-1.56174	1.44e-35
ENSMUSG00000030521	611.687	592.559	619.981	1715.41	1684.1	1509.89	-1.42856	1.45e-35
ENSMUSG00000044566	207.836	234.657	208.737	21.4534	14.8472	12.1929	3.72855	1.71e-35
ENSMUSG00000076617	733.828	659.604	617.905	1987.44	2112.55	1810.64	-1.55485	1.73e-35
ENSMUSG00000033022	277.771	194.233	268.97	14.5883	22.2708	17.2733	3.78716	1.92e-35
ENSMUSG00000030742	2853.56	2646.3	3080.18	7875.1	7130.91	6969.25	-1.35701	1.94e-35
ENSMUSG00000031578	350.661	340.155	336.472	1045.21	969.312	953.078	-1.53085	2.08e-35
ENSMUSG00000021273	410.747	412.129	453.822	1189.37	1341.55	1201	-1.54744	2.18e-35
ENSMUSG00000037905	418.627	414.101	472.515	1243.44	1518.66	1395.07	-1.67105	2.52e-35
ENSMUSG00000018583	5356.45	5450.36	5770.92	12815.4	13662.6	12039.5	-1.21628	2.56e-35
ENSMUSG00000028931	1478.49	1544.99	1481.93	4860.47	6666.4	4744.05	-1.85239	2.65e-35
ENSMUSG00000027236	781.108	764.116	851.566	2262.9	2501.76	2069.74	-1.51179	3.35e-35
ENSMUSG00000000384	1090.4	1008.63	1023.96	3028.35	3690.6	2865.33	-1.61751	3.63e-35
ENSMUSG00000026770	11122.7	11317.8	11391.3	23117.3	24709	23027.3	-1.06645	3.75e-35
ENSMUSG00000039191	4588.15	4762.17	4504.99	10432.3	11458.9	10101.8	-1.20725	4.19e-35
ENSMUSG00000040848	4370.46	4319.47	4265.1	1986.58	1797.57	1775.08	1.22008	4.27e-35
ENSMUSG00000004929	453.102	468.329	499.516	2020.91	3198.52	2007.76	-2.34636	4.54e-35
ENSMUSG00000036478	14100.3	13896.1	14551.4	6363.92	5349.24	5836.33	1.27745	4.72e-35
ENSMUSG00000026970	3409.1	3436.06	3754.16	1415.92	1539.87	1423.52	1.27545	5.21e-35
ENSMUSG00000028426	2158.14	2130.65	2184.99	5415.68	6200.84	5115.93	-1.36989	5.74e-35
ENSMUSG00000025997	2046.84	1996.56	2002.22	861.567	878.107	851.47	1.2224	5.8e-35
ENSMUSG00000018433	692.458	791.722	686.445	2137.61	2423.28	1985.41	-1.59226	6.49e-35
ENSMUSG00000019850	8854.2	8505.84	8344.31	2500.6	1528.2	2110.39	2.06534	6.57e-35
ENSMUSG00000029623	1027.36	895.248	1083.15	2915.94	3412.74	2820.62	-1.60593	6.76e-35
ENSMUSG00000071716	846.118	1015.53	1030.19	167.336	106.052	200.167	2.60815	7.32e-35
ENSMUSG00000031976	473.787	457.483	477.708	1680.23	2218.6	1549.51	-1.95087	8.86e-35
ENSMUSG00000026070	525.992	562.981	513.017	143.308	106.052	122.945	2.10018	9.75e-35
ENSMUSG00000063200	1165.26	1151.6	1198.42	2782.93	2825.22	2602.17	-1.2239	1.01e-34
ENSMUSG00000097579	258.071	248.461	290.779	16.3045	3.18155	21.3376	4.26835	1.08e-34
ENSMUSG00000037465	1440.08	1408.93	1426.89	394.742	268.311	398.301	2.0083	1.37e-34
ENSMUSG00000046756	468.862	528.472	495.362	1393.61	1544.11	1338.17	-1.51804	1.43e-34
ENSMUSG00000025241	907.189	961.307	989.686	302.063	277.855	335.305	1.64254	1.68e-34
ENSMUSG00000079003	503.337	446.638	471.477	1524.05	2053.16	1582.03	-1.85928	1.89e-34
ENSMUSG00000027722	527.962	540.304	446.553	2101.57	2965.2	1917.33	-2.20441	2e-34
ENSMUSG00000039686	2079.34	2167.13	2044.8	880.446	861.139	914.467	1.24409	2.52e-34
ENSMUSG00000028614	343.766	370.719	351.011	1029.76	1159.14	999.817	-1.58101	2.65e-34
ENSMUSG00000039159	3927.21	3975.37	3899.55	1081.25	1380.79	950.03	1.79082	3.08e-34
ENSMUSG00000017861	355.586	345.084	333.357	983.422	1235.5	1173.57	-1.71306	3.08e-34
ENSMUSG00000034118	163.511	177.472	194.199	682.217	607.676	624.886	-1.84052	3.21e-34
ENSMUSG00000032193	552.587	535.374	532.748	1386.74	1325.65	1361.54	-1.32993	3.23e-34
ENSMUSG00000095123	776.183	813.413	684.368	229.122	201.498	184.926	1.88296	3.47e-34
ENSMUSG00000039356	507.277	510.725	519.247	1450.25	1289.59	1342.23	-1.40954	3.86e-34
ENSMUSG00000007739	3324.39	3264.5	3515.31	8704.91	9968.85	8041.21	-1.40268	3.92e-34
ENSMUSG00000015143	1012.58	947.503	968.916	2918.51	3686.35	2771.85	-1.67843	3.98e-34
ENSMUSG00000029147	1792.71	1829.93	1907.72	4918.82	5820.11	4619.07	-1.47348	4.22e-34
ENSMUSG00000030214	351.646	338.183	307.395	46.3392	55.1468	28.4501	2.94031	4.69e-34
ENSMUSG00000001270	206.851	221.84	199.391	743.144	649.036	746.815	-1.76812	4.92e-34
ENSMUSG00000070031	1128.81	1169.34	1214	433.358	391.33	355.626	1.57147	5.03e-34
ENSMUSG00000029561	415.672	377.621	473.554	93.5366	85.9018	85.3503	2.25584	5.09e-34
ENSMUSG00000079339	326.036	308.604	425.783	42.0486	30.755	16.2572	3.55897	5.73e-34
ENSMUSG00000032423	2682.17	2738	2925.44	6521.82	6539.14	5990.77	-1.19094	5.73e-34
ENSMUSG00000021193	857.938	777.919	900.375	2417.36	2888.85	2331.89	-1.59045	5.78e-34
ENSMUSG00000022698	1845.9	1788.52	1945.1	4575.57	5188.05	4388.43	-1.34276	7.39e-34
ENSMUSG00000003865	258.071	288.885	237.815	1076.96	1737.13	1223.35	-2.36213	7.99e-34
ENSMUSG00000003382	3000.32	2970.68	2875.59	1327.53	1194.14	1180.68	1.25602	9.21e-34
ENSMUSG00000022564	1655.79	1725.42	1805.94	719.974	705.243	691.947	1.29245	9.21e-34
ENSMUSG00000034614	564.407	665.52	770.563	162.187	159.077	154.443	2.07139	1.14e-33
ENSMUSG00000038644	1543.5	1480.91	1586.82	4743.76	6647.32	4826.35	-1.81418	1.26e-33
ENSMUSG00000001674	1044.1	864.683	1073.8	3603.3	2836.88	3189.46	-1.69134	1.26e-33
ENSMUSG00000029507	405.822	434.806	378.012	1214.26	1291.71	1108.54	-1.56811	1.38e-33
ENSMUSG00000001467	929.844	874.543	1061.34	2843.86	3470.01	2766.77	-1.66391	1.45e-33
ENSMUSG00000026034	4708.32	4418.07	4821.73	1504.31	1065.82	1478.39	1.78395	1.55e-33
ENSMUSG00000030655	13891.5	14621.7	14355.1	7071.88	7157.42	7006.85	1.0134	1.59e-33
ENSMUSG00000069114	636.313	684.253	642.828	211.101	201.498	185.942	1.71249	1.93e-33
ENSMUSG00000037278	166.466	160.711	204.584	840.113	1323.52	871.792	-2.51304	1.97e-33
ENSMUSG00000028431	738.753	725.663	770.563	2134.18	2640.69	2058.57	-1.61214	2.06e-33
ENSMUSG00000042590	397.942	421.003	447.591	1324.1	1501.69	1188.81	-1.66442	2.33e-33
ENSMUSG00000039968	2770.82	2755.75	2653.35	1253.73	1172.93	1192.87	1.17588	2.44e-33
ENSMUSG00000037321	18107.3	18235.2	18526.8	8401.13	8861.67	7793.29	1.13085	2.64e-33
ENSMUSG00000029581	949.544	1046.1	1035.38	361.274	345.728	307.871	1.57734	2.99e-33
ENSMUSG00000042719	760.423	794.68	767.448	2251.74	2825.22	2162.21	-1.6398	3.01e-33
ENSMUSG00000020547	1379.01	1300.48	1284.62	3102.15	3185.79	2912.07	-1.21457	3.01e-33
ENSMUSG00000053470	3663.23	3686.49	3770.78	1342.12	1046.73	1372.72	1.56321	3.19e-33
ENSMUSG00000024493	1653.82	1707.68	1798.67	5949.44	8280.51	5490.87	-1.93416	3.2e-33
ENSMUSG00000024066	711.173	712.846	696.83	179.35	232.253	193.054	1.81384	3.27e-33
ENSMUSG00000026914	1112.07	1051.03	1029.15	2533.21	2512.36	2381.68	-1.21823	3.36e-33
ENSMUSG00000062867	2445.76	2440.24	2493.43	5788.97	6144.63	5290.7	-1.22286	3.41e-33
ENSMUSG00000037376	687.533	654.675	667.752	1771.19	1656.53	1595.24	-1.3217	3.41e-33
ENSMUSG00000023055	1564.19	1748.1	1689.63	387.877	207.861	338.353	2.418	3.43e-33
ENSMUSG00000025869	458.027	437.764	498.478	2033.78	1414.73	1921.4	-1.94608	3.85e-33
ENSMUSG00000038764	128.051	188.318	146.428	683.933	655.399	629.966	-2.08917	4.17e-33
ENSMUSG00000059895	828.388	857.781	850.527	2159.07	1926.96	2095.15	-1.28527	4.23e-33
ENSMUSG00000079293	1035.24	1062.86	968.916	229.98	304.368	195.086	2.07381	5.27e-33
ENSMUSG00000000028	270.876	238.601	286.625	1078.67	855.837	1165.44	-1.962	5.87e-33
ENSMUSG00000042462	305.351	274.096	299.087	828.957	856.897	847.406	-1.52777	6.13e-33
ENSMUSG00000031722	284.666	236.629	427.86	20.5952	25.4524	10.1607	4.07694	6.98e-33
ENSMUSG00000018921	779.138	722.705	657.367	2069.82	2352.22	1928.51	-1.55595	7.42e-33
ENSMUSG00000021133	2740.28	2729.13	2931.67	1217.69	1247.17	1141.05	1.22013	7.65e-33
ENSMUSG00000057554	761.408	773.975	864.028	266.022	260.887	238.777	1.64687	8.04e-33
ENSMUSG00000027944	615.627	620.166	677.099	1939.38	1626.83	1731.39	-1.47033	8.23e-33
ENSMUSG00000027737	915.069	968.208	897.26	193.938	285.279	206.263	2.02369	8.63e-33
ENSMUSG00000018659	172.376	174.514	172.39	634.161	590.708	551.728	-1.7752	8.66e-33
ENSMUSG00000047454	233.446	231.7	262.739	758.59	742.361	726.493	-1.61443	9.61e-33
ENSMUSG00000028042	756.483	788.765	750.832	1820.96	1856.96	1746.63	-1.24025	1.12e-32
ENSMUSG00000020859	3177.62	3193.51	3136.25	1336.97	1063.7	1153.24	1.41864	1.38e-32
ENSMUSG00000031444	453.102	423.961	373.858	82.3809	97.5675	95.511	2.18713	1.51e-32
ENSMUSG00000039208	332.931	293.815	322.972	59.2112	66.8125	57.9162	2.37037	1.78e-32
ENSMUSG00000027715	342.781	352.972	349.973	912.196	949.162	991.689	-1.44768	2.01e-32
ENSMUSG00000021929	1104.19	1093.42	1069.65	2607.87	2922.78	2514.78	-1.29985	2.02e-32
ENSMUSG00000035772	385.137	365.79	382.166	1084.68	1057.33	972.383	-1.45906	2.02e-32
ENSMUSG00000063888	1346.5	1262.02	1470.51	3701.99	3406.38	3256.52	-1.34577	2.06e-32
ENSMUSG00000024360	2889.02	2915.47	2908.82	8089.63	10813	8080.84	-1.63068	2.1e-32
ENSMUSG00000003500	877.638	842.006	913.876	2183.09	1996.95	2125.63	-1.26006	2.1e-32
ENSMUSG00000112825	155.631	129.16	167.198	597.261	756.148	599.484	-2.11122	2.21e-32
ENSMUSG00000029191	1000.76	1025.39	1095.61	2482.58	2984.29	2715.97	-1.39002	2.34e-32
ENSMUSG00000006678	306.336	331.281	305.318	1131.88	1874.99	1427.58	-2.23275	2.59e-32
ENSMUSG00000081603	210.791	177.472	201.468	713.109	767.814	630.982	-1.84049	2.69e-32
ENSMUSG00000063802	686.548	693.127	713.446	1773.76	1735	1605.4	-1.28915	2.73e-32
ENSMUSG00000001156	4484.72	4594.55	4292.1	1615.87	1115.66	1303.62	1.72752	2.93e-32
ENSMUSG00000004661	1244.06	1235.4	1307.47	514.022	470.869	497.876	1.35179	3.03e-32
ENSMUSG00000028798	1849.84	1795.43	2028.18	4979.75	5253.8	4393.51	-1.36645	3.29e-32
ENSMUSG00000008855	2070.48	2179.95	2062.45	603.268	805.992	696.011	1.58585	3.83e-32
ENSMUSG00000032279	909.159	809.47	892.067	2085.27	2040.43	2117.5	-1.25797	4.16e-32
ENSMUSG00000017146	287.621	302.688	324.01	933.65	1286.41	1115.65	-1.86663	4.82e-32
ENSMUSG00000018362	1191.85	1179.2	1200.5	2812.96	2590.84	2623.5	-1.16865	4.95e-32
ENSMUSG00000004885	249.206	278.039	283.509	1324.1	889.773	1145.12	-2.05174	5.79e-32
ENSMUSG00000025134	954.469	895.248	956.454	2284.35	2110.43	2161.19	-1.22455	6.43e-32
ENSMUSG00000028766	23.6401	19.7191	20.7699	199.087	307.55	226.585	-3.51275	7.48e-32
ENSMUSG00000046591	205.866	215.924	229.507	775.753	1098.69	825.052	-2.05072	8.6e-32
ENSMUSG00000058704	451.132	482.132	435.129	1264.89	1149.6	1207.1	-1.40432	8.73e-32
ENSMUSG00000030431	88.6504	81.8343	97.6185	368.998	475.111	426.751	-2.2444	9.56e-32
ENSMUSG00000026134	248.221	247.475	229.507	751.725	705.243	827.085	-1.65485	9.58e-32
ENSMUSG00000037275	626.462	687.211	708.254	2419.94	3397.89	2242.48	-1.99495	1.04e-31
ENSMUSG00000032846	1272.63	1320.19	1297.08	547.49	504.806	512.102	1.31318	1.15e-31
ENSMUSG00000051817	97.5154	100.567	103.849	489.136	647.975	435.896	-2.38068	1.29e-31
ENSMUSG00000028683	310.276	298.745	312.587	858.992	1027.64	898.21	-1.59474	1.54e-31
ENSMUSG00000018425	1696.18	1784.58	1819.44	540.624	689.336	540.552	1.58313	1.63e-31
ENSMUSG00000049502	8024.83	8537.39	8154.26	2109.29	2939.75	1986.43	1.81309	1.89e-31
ENSMUSG00000046598	342.781	400.298	352.05	1113.86	1055.21	993.721	-1.53029	1.97e-31
ENSMUSG00000053964	436.357	426.919	481.862	91.8203	53.0258	88.3985	2.52059	2.03e-31
ENSMUSG00000033294	1248.98	1202.87	1117.42	2813.82	2713.86	2664.15	-1.19851	2.07e-31
ENSMUSG00000024735	1956.22	2138.54	2152.8	4691.42	4491.29	4490.03	-1.13009	2.58e-31
ENSMUSG00000095079	689.503	500.865	587.788	83.239	27.5734	50.8037	3.44574	3.2e-31
ENSMUSG00000034023	161.541	146.907	159.928	553.496	535.561	660.448	-1.90116	3.61e-31
ENSMUSG00000045362	1408.56	1414.85	1541.13	539.766	592.829	503.973	1.41549	3.73e-31
ENSMUSG00000006641	121.155	78.8765	103.849	464.251	512.229	458.25	-2.23902	3.93e-31
ENSMUSG00000058624	319.141	390.438	383.205	66.0763	36.0575	36.5787	2.96266	4.26e-31
ENSMUSG00000061838	158.586	158.739	179.66	711.393	550.408	631.998	-1.93179	5.27e-31
ENSMUSG00000001211	2095.1	1940.36	2118.53	5414.83	7067.28	5520.33	-1.54848	5.52e-31
ENSMUSG00000027454	105.395	74.9326	85.1566	447.946	382.846	420.655	-2.23734	7.08e-31
ENSMUSG00000020948	1207.61	1266.95	1341.74	507.157	434.812	469.426	1.4335	7.56e-31
ENSMUSG00000022848	480.682	509.739	509.901	151.89	128.322	120.913	1.89906	8.2e-31
ENSMUSG00000047735	1446.97	1610.07	1949.26	297.773	119.838	214.392	2.98165	8.79e-31
ENSMUSG00000037652	4946.69	4868.65	4918.31	2094.71	2309.8	1946.8	1.21416	1.03e-30
ENSMUSG00000023883	775.198	829.189	889.99	2283.49	1973.62	2155.09	-1.36271	1.26e-30
ENSMUSG00000040314	256.101	233.671	289.74	42.9067	29.6945	26.4179	2.96324	1.29e-30
ENSMUSG00000079363	16472.2	17239.4	18625.4	5020.94	3002.32	4620.09	2.04922	1.29e-30
ENSMUSG00000046434	9693.42	10012.4	10515.8	22706.2	23540.3	20574.5	-1.14474	1.32e-30
ENSMUSG00000036006	2493.04	2483.62	2500.7	1125.87	1107.18	1192.87	1.12609	1.57e-30
ENSMUSG00000035901	2865.38	2927.3	2723.97	1286.34	1277.92	1161.37	1.19262	1.59e-30
ENSMUSG00000031388	240.341	229.728	284.548	894.176	851.594	756.975	-1.7309	1.61e-30
ENSMUSG00000067150	1553.35	1513.44	1529.7	3178.53	3251.54	3145.77	-1.05882	1.69e-30
ENSMUSG00000023156	349.676	350.014	348.934	1075.24	995.825	904.306	-1.50515	1.79e-30
ENSMUSG00000051790	314.216	308.604	290.779	810.937	837.808	835.213	-1.44246	1.89e-30
ENSMUSG00000022090	266.936	240.573	203.545	793.774	936.436	786.442	-1.82217	2.33e-30
ENSMUSG00000042606	494.472	512.697	503.67	1670.79	1288.53	1531.22	-1.57218	2.34e-30
ENSMUSG00000000568	2148.29	2264.74	2250.42	6143.38	4964.28	5495.95	-1.31739	2.5e-30
ENSMUSG00000018334	805.733	749.326	717.6	1898.19	2072.25	1796.42	-1.34307	2.65e-30
ENSMUSG00000030357	2161.1	2154.31	2298.19	6315.01	8484.13	6113.72	-1.6608	2.69e-30
ENSMUSG00000024052	1173.14	1232.44	1244.12	469.399	513.29	477.555	1.32233	2.72e-30
ENSMUSG00000021495	4275.9	4279.05	4244.33	1210.83	696.759	1083.14	2.09652	2.82e-30
ENSMUSG00000105987	4257.19	4242.57	3983.67	9034.43	10396.2	9087.77	-1.19176	2.88e-30
ENSMUSG00000031506	1252.92	1183.15	1160	3511.48	4878.37	3537.97	-1.72957	2.91e-30
ENSMUSG00000024120	1061.83	1032.3	1033.3	3100.44	4229.34	3011.64	-1.72513	3.65e-30
ENSMUSG00000032648	689.503	705.944	669.829	92.6785	173.925	117.865	2.43205	3.88e-30
ENSMUSG00000018341	2682.17	2717.29	2397.88	888.169	1078.54	888.049	1.45041	4.01e-30
ENSMUSG00000028965	8400.11	8197.24	8763.86	4100.16	3708.63	3555.24	1.15788	4.19e-30
ENSMUSG00000024732	271.861	271.138	327.126	1064.09	1387.16	976.448	-1.97801	4.78e-30
ENSMUSG00000027939	372.331	467.343	407.09	77.2321	101.81	90.4306	2.21511	5.1e-30
ENSMUSG00000032425	349.676	324.379	359.319	85.8134	69.9941	74.1734	2.16274	5.69e-30
ENSMUSG00000020649	593.957	484.104	585.711	2189.96	1739.25	2674.31	-1.98898	5.76e-30
ENSMUSG00000064215	1129.8	1123	1121.57	452.237	367.999	386.108	1.48171	6.3e-30
ENSMUSG00000027108	609.717	659.604	715.523	1900.77	2152.85	1707.01	-1.5373	6.33e-30
ENSMUSG00000090958	1696.18	1742.18	1787.25	785.193	777.358	752.911	1.17404	6.66e-30
ENSMUSG00000058979	1781.87	1872.33	1901.48	733.705	552.529	635.047	1.53017	7.97e-30
ENSMUSG00000030888	341.796	399.312	412.283	1147.33	1135.81	1027.25	-1.52168	8.01e-30
ENSMUSG00000035378	138.886	166.627	178.621	580.099	542.984	572.05	-1.80912	8.34e-30
ENSMUSG00000028793	14470.7	13725.5	14633.4	6974.91	6363.1	7038.35	1.07162	9.26e-30
ENSMUSG00000028104	381.197	419.031	368.666	102.976	91.2044	82.302	2.0763	9.49e-30
ENSMUSG00000040034	224.581	209.023	222.238	639.31	696.759	633.014	-1.58581	1.07e-29
ENSMUSG00000044857	2236.94	2148.4	2317.92	978.273	856.897	809.811	1.34054	1.09e-29
ENSMUSG00000021660	3613.98	3681.56	3948.36	9442.05	8170.22	8283.04	-1.20372	1.12e-29
ENSMUSG00000022769	351.646	356.916	373.858	1148.18	1634.26	1197.95	-1.87814	1.14e-29
ENSMUSG00000032312	2710.73	2624.61	2720.86	6351.91	7316.5	5946.07	-1.28368	1.18e-29
ENSMUSG00000039899	442.267	452.554	560.787	102.976	118.778	123.961	2.07651	1.24e-29
ENSMUSG00000083161	1028.34	1075.68	1032.26	402.465	352.091	412.526	1.42516	1.25e-29
ENSMUSG00000009731	244.281	301.702	259.624	44.623	34.997	48.7716	2.64616	1.54e-29
ENSMUSG00000010755	1041.15	972.152	1167.27	3077.27	3956.79	2983.19	-1.65508	1.57e-29
ENSMUSG00000054823	13229.6	13816.2	12956.3	3851.31	5378.94	4151.68	1.58004	1.63e-29
ENSMUSG00000022553	3376.59	3408.45	3431.19	1362.72	1525.02	1221.32	1.31419	1.71e-29
ENSMUSG00000033105	402.867	373.677	365.55	981.705	975.675	970.351	-1.3579	1.98e-29
ENSMUSG00000029687	1935.53	2127.69	2171.49	4807.27	4457.35	4521.53	-1.14503	2e-29
ENSMUSG00000041782	432.417	408.186	391.513	2111.01	2333.14	1338.17	-2.23046	2.17e-29
ENSMUSG00000010554	622.522	695.099	596.096	1873.31	2203.75	1690.75	-1.59126	2.17e-29
ENSMUSG00000021868	708.218	744.397	683.33	1863.01	1622.59	1771.02	-1.29953	2.26e-29
ENSMUSG00000031812	2991.46	3021.95	3301.38	1116.43	803.871	1072.97	1.63687	2.29e-29
ENSMUSG00000011257	2681.18	2575.32	2701.13	8026.13	11534.2	7847.14	-1.78407	2.45e-29
ENSMUSG00000022999	2447.73	2414.61	2472.66	802.355	557.832	812.86	1.75402	2.5e-29
ENSMUSG00000037070	880.593	921.869	964.762	2570.11	2116.79	2384.73	-1.35413	2.68e-29
ENSMUSG00000020532	577.212	598.475	646.982	2589.85	4586.73	2553.4	-2.41623	2.77e-29
ENSMUSG00000037613	240.341	278.039	250.277	43.7648	33.9365	23.3697	2.91527	2.8e-29
ENSMUSG00000038736	302.396	310.576	336.472	967.975	1102.94	869.76	-1.63104	3.33e-29
ENSMUSG00000021457	868.773	817.357	896.221	207.668	265.129	164.604	2.01971	3.58e-29
ENSMUSG00000033845	510.232	496.922	578.442	1483.71	1581.23	1325.98	-1.46982	3.59e-29
ENSMUSG00000033004	13927	13270	14849.4	4137.92	5679.06	4391.47	1.56544	3.86e-29
ENSMUSG00000073147	1103.2	1217.66	1225.42	417.911	298.005	362.739	1.7144	4.51e-29
ENSMUSG00000031101	1415.45	1307.38	1426.89	3075.55	3078.68	2901.91	-1.12601	4.71e-29
ENSMUSG00000027130	888.474	946.517	887.913	313.219	257.705	330.224	1.59397	5.27e-29
ENSMUSG00000047649	236.401	206.065	231.584	849.553	1192.02	802.699	-2.07662	5.36e-29
ENSMUSG00000031068	929.844	886.374	1020.84	2360.73	2833.7	2375.58	-1.41581	5.7e-29
ENSMUSG00000060802	45394.9	44573.1	48029.4	21356.4	17121	18804.5	1.26842	6.25e-29
ENSMUSG00000026489	415.672	497.908	419.552	104.692	121.959	94.4949	2.05528	6.29e-29
ENSMUSG00000023912	230.491	268.18	256.508	39.4742	22.2708	39.6269	2.88696	6.35e-29
ENSMUSG00000015880	193.061	192.261	163.044	648.749	559.953	673.657	-1.77906	7.43e-29
ENSMUSG00000091679	266.936	242.545	264.816	47.1974	25.4524	33.5305	2.85055	7.47e-29
ENSMUSG00000001444	1146.54	1152.58	1075.88	2889.34	3761.65	2960.84	-1.50956	7.63e-29
ENSMUSG00000002111	384.152	312.548	359.319	74.6577	42.4206	53.8519	2.61569	8.57e-29
ENSMUSG00000022186	736.783	706.93	726.946	1813.24	2126.33	1735.46	-1.38621	8.83e-29
ENSMUSG00000019849	1033.27	1077.65	1108.07	3082.42	3978	2859.23	-1.62353	9.45e-29
ENSMUSG00000050244	1634.12	1623.87	1759.21	5954.59	9133.17	5530.49	-2.03889	9.53e-29
ENSMUSG00000058715	403.852	396.354	433.052	106.409	103.931	76.2056	2.10286	9.8e-29
ENSMUSG00000054342	2126.62	2113.89	2098.8	4790.1	5410.75	4510.35	-1.21441	9.94e-29
ENSMUSG00000026977	5061.94	5572.62	5318.13	1941.96	1404.12	1912.25	1.60063	1.01e-28
ENSMUSG00000070327	9548.63	9552.92	11202.2	4096.73	4541.13	4215.69	1.23742	1.14e-28
ENSMUSG00000038214	291.561	316.492	305.318	1114.72	1695.77	1103.46	-2.09878	1.22e-28
ENSMUSG00000024999	481.667	457.483	573.249	1445.96	1413.67	1325.98	-1.4693	1.25e-28
ENSMUSG00000039438	165.481	151.837	158.89	2.5744	6.3631	6.09645	5.02441	1.39e-28
ENSMUSG00000020527	216.701	229.728	204.584	886.452	652.217	886.017	-1.89751	1.58e-28
ENSMUSG00000051278	211.776	190.289	185.891	580.099	620.402	592.371	-1.60767	1.64e-28
ENSMUSG00000039934	547.662	572.84	544.171	158.755	126.201	174.765	1.85451	1.86e-28
ENSMUSG00000021276	600.852	567.91	646.982	1421.07	1457.15	1449.94	-1.25339	1.86e-28
ENSMUSG00000045730	578.197	563.967	578.442	165.62	101.81	120.913	2.14047	1.89e-28
ENSMUSG00000020914	2023.2	2036.98	1998.06	5466.31	8066.29	6041.58	-1.6918	1.97e-28
ENSMUSG00000016552	328.991	304.66	302.202	935.366	853.716	813.876	-1.47625	2e-28
ENSMUSG00000012819	133.961	123.244	149.543	498.576	454.961	555.793	-1.89269	2.39e-28
ENSMUSG00000053774	3593.29	3782.13	3567.23	1318.09	1618.35	1280.25	1.37631	2.4e-28
ENSMUSG00000040268	1836.05	1944.3	1963.79	796.348	615.099	645.207	1.4801	2.44e-28
ENSMUSG00000030753	1264.75	1224.56	1329.27	3087.57	2906.87	2702.76	-1.18784	2.57e-28
ENSMUSG00000005981	1434.17	1535.13	1475.7	3339.86	3203.82	3036.03	-1.10795	2.62e-28
ENSMUSG00000024007	630.402	547.205	621.02	1744.59	1452.91	1697.86	-1.44505	2.73e-28
ENSMUSG00000081344	876.653	987.928	816.257	172.485	268.311	227.601	2.00804	2.9e-28
ENSMUSG00000020836	182.226	175.5	154.736	17.1627	18.0288	13.209	3.40285	3.09e-28
ENSMUSG00000042675	1962.13	1876.27	2003.26	512.306	270.432	450.121	2.24219	3.13e-28
ENSMUSG00000034422	8081.96	8174.56	8895.75	2601	3271.69	2241.46	1.63234	3.28e-28
ENSMUSG00000032691	343.766	321.422	309.472	61.7856	30.755	31.4983	2.95663	3.44e-28
ENSMUSG00000052337	1351.43	1234.42	1407.16	3170.81	3459.4	2963.89	-1.26471	3.71e-28
ENSMUSG00000030786	214.731	180.43	203.545	20.5952	5.30258	16.2572	3.79789	4.27e-28
ENSMUSG00000028613	463.937	451.568	476.669	1096.7	1106.12	1097.36	-1.24532	4.73e-28
ENSMUSG00000056209	853.998	764.116	848.45	2417.36	1947.11	2155.09	-1.40282	4.82e-28
ENSMUSG00000027514	3974.49	3975.37	4259.91	1680.23	1252.47	1527.16	1.45221	4.93e-28
ENSMUSG00000046879	8169.62	7899.48	8504.24	4077.85	3779.68	3551.18	1.10673	5.23e-28
ENSMUSG00000033732	4490.63	4633.99	4905.85	9719.23	10362.3	9321.47	-1.06741	5.42e-28
ENSMUSG00000022471	507.277	433.82	532.748	1473.42	1736.06	1345.28	-1.62782	5.84e-28
ENSMUSG00000022346	2253.69	2278.54	2320	8976.08	5837.08	8125.55	-1.74329	6.62e-28
ENSMUSG00000036371	8048.47	7612.56	8494.89	22133.9	29005.1	20699.5	-1.57236	6.75e-28
ENSMUSG00000040354	1620.33	1740.21	1730.13	4827	6546.57	4610.95	-1.65062	6.75e-28
ENSMUSG00000058355	2054.72	2043.89	2271.19	5503.21	6688.68	5110.85	-1.44165	6.76e-28
ENSMUSG00000026496	2026.15	2035.01	2053.1	4703.43	5561.35	4513.4	-1.27309	6.79e-28
ENSMUSG00000027810	701.323	728.621	738.37	1657.91	1925.9	1690.75	-1.28215	6.91e-28
ENSMUSG00000078763	4294.62	4134.11	4746.96	1617.58	1076.42	1299.56	1.72121	7.02e-28
ENSMUSG00000066677	411.732	429.877	511.978	105.55	85.9018	60.9645	2.41662	7.4e-28
ENSMUSG00000024533	113.275	91.6939	93.4645	427.351	530.258	391.189	-2.17495	7.56e-28
ENSMUSG00000024431	2866.36	2924.34	3190.26	1172.21	1365.94	1161.37	1.27998	7.58e-28
ENSMUSG00000028330	1285.43	1314.28	1394.7	3069.55	3410.62	2888.7	-1.22987	8.7e-28
ENSMUSG00000026571	944.619	922.854	1063.42	341.537	258.766	324.128	1.6623	8.92e-28
ENSMUSG00000090210	261.026	257.334	286.625	56.6368	37.1181	46.7394	2.5084	9.02e-28
ENSMUSG00000045210	2932.36	2852.37	2984.63	1258.88	1411.55	1215.23	1.17467	9.99e-28
ENSMUSG00000057497	351.646	228.742	328.164	1113.86	1104	1078.05	-1.8594	1.03e-27
ENSMUSG00000027823	818.538	858.767	879.605	2669.65	3773.32	2519.86	-1.80935	1.05e-27
ENSMUSG00000045294	760.423	685.239	698.907	1672.5	1705.31	1588.12	-1.2113	1.06e-27
ENSMUSG00000032855	4878.72	5176.27	4734.5	2170.22	2061.64	2389.81	1.15932	1.12e-27
ENSMUSG00000028318	260.041	260.292	261.701	777.469	723.272	681.786	-1.48138	1.14e-27
ENSMUSG00000049091	420.597	442.694	533.786	1300.93	1544.11	1325.98	-1.57814	1.15e-27
ENSMUSG00000022906	2878.18	2907.58	3220.37	1085.54	1325.65	1101.42	1.35896	1.15e-27
ENSMUSG00000020089	1310.06	1236.39	1488.16	3437.68	3850.73	3193.52	-1.37749	1.16e-27
ENSMUSG00000040102	1116.99	1146.67	1160	448.804	416.783	490.764	1.33555	1.16e-27
ENSMUSG00000018677	657.983	615.236	704.1	1735.15	2244.05	1795.4	-1.54593	1.19e-27
ENSMUSG00000002477	459.012	487.062	538.979	1842.41	1322.46	1708.02	-1.71506	1.21e-27
ENSMUSG00000038538	4138.99	4659.63	4012.74	1619.3	1869.69	1520.05	1.35512	1.23e-27
ENSMUSG00000034160	11776.7	12224.9	12501.4	5207.16	3831.64	4589.61	1.42112	1.23e-27
ENSMUSG00000024817	2689.06	2675.88	2930.63	1189.37	955.525	1124.79	1.34231	1.27e-27
ENSMUSG00000024891	54.1752	39.4382	54.0017	272.028	250.282	277.388	-2.43917	1.28e-27
ENSMUSG00000063268	1825.21	1870.36	1927.45	675.351	446.477	578.146	1.7239	1.33e-27
ENSMUSG00000027333	1070.7	1082.58	1092.5	284.042	187.711	320.063	2.03353	1.34e-27
ENSMUSG00000030189	2348.25	2270.66	2549.51	8097.35	12157.8	7473.23	-1.95159	1.39e-27
ENSMUSG00000022557	1164.27	1270.9	1293.96	3340.72	4169.95	3118.33	-1.51098	1.5e-27
ENSMUSG00000022637	12691.8	13345.9	12317.6	6670.28	6243.26	6199.07	1.00481	1.5e-27
ENSMUSG00000024659	246.251	215.924	252.354	38.616	23.3314	39.6269	2.80547	1.53e-27
ENSMUSG00000026615	2592.53	2562.5	2788.36	9339.07	15262.9	9031.89	-2.08204	1.58e-27
ENSMUSG00000027360	918.024	743.411	849.489	175.917	259.826	175.781	2.04081	1.69e-27
ENSMUSG00000017119	2179.81	2317.98	2363.61	1088.11	1065.82	1030.3	1.10727	1.95e-27
ENSMUSG00000003438	675.713	659.604	814.18	2074.97	2497.52	1934.61	-1.59812	2.19e-27
ENSMUSG00000033356	193.061	214.938	221.199	671.061	596.01	622.854	-1.5879	2.19e-27
ENSMUSG00000025791	305.351	308.604	369.704	972.266	1307.62	1059.77	-1.76327	2.22e-27
ENSMUSG00000040483	533.872	616.222	635.559	172.485	112.415	146.315	2.04468	2.25e-27
ENSMUSG00000039067	1505.09	1523.3	1558.78	3510.63	3731.96	3155.93	-1.18072	2.36e-27
ENSMUSG00000021149	1073.65	1156.53	1361.47	3600.73	4387.36	3237.21	-1.64411	2.41e-27
ENSMUSG00000019814	439.312	456.497	511.978	1621.02	1234.44	1385.93	-1.59212	2.62e-27
ENSMUSG00000032652	644.193	617.208	749.793	197.371	131.504	173.749	1.99602	2.65e-27
ENSMUSG00000018654	4178.39	4305.67	4272.37	10247	11563.9	9061.35	-1.27506	2.79e-27
ENSMUSG00000069237	1000.76	991.871	1068.61	393.025	334.063	404.398	1.43463	2.83e-27
ENSMUSG00000020877	65.9953	40.4242	55.0402	350.119	362.697	271.292	-2.6081	2.89e-27
ENSMUSG00000044177	23.6401	33.5225	31.1548	240.278	336.184	205.247	-3.14549	3.04e-27
ENSMUSG00000020407	307.321	276.068	301.164	67.7926	59.3889	45.7233	2.34904	3.06e-27
ENSMUSG00000022111	187.151	148.879	172.39	725.123	575.86	576.114	-1.88569	3.36e-27
ENSMUSG00000029406	1250.95	1276.81	1224.39	2897.06	3828.46	3268.71	-1.413	3.52e-27
ENSMUSG00000032089	1398.71	1291.6	1395.74	596.403	513.29	523.278	1.3217	3.64e-27
ENSMUSG00000030045	256.101	255.363	339.588	987.712	1157.02	897.194	-1.83824	3.7e-27
ENSMUSG00000019214	209.806	131.132	224.315	792.916	843.11	811.843	-2.1153	3.86e-27
ENSMUSG00000001761	110.32	124.23	135.004	412.762	513.29	477.555	-1.92482	3.91e-27
ENSMUSG00000035236	1386.89	1481.89	1583.7	517.455	373.302	509.053	1.66773	3.95e-27
ENSMUSG00000029816	361.496	292.829	325.049	78.0902	57.2679	55.8841	2.3485	4e-27
ENSMUSG00000074151	13978.2	14625.7	14401.8	5307.56	4344.93	6054.79	1.45302	4.34e-27
ENSMUSG00000026832	10952.3	10927.3	11345.6	5488.63	4627.03	5187.06	1.11828	4.89e-27
ENSMUSG00000082776	159.571	159.725	151.62	2.5744	7.42361	2.03215	5.3316	5.39e-27
ENSMUSG00000035150	2565.94	2614.75	2840.28	6302.99	7212.57	5840.4	-1.27092	5.54e-27
ENSMUSG00000109511	1527.74	1616.97	1607.59	3399.93	3742.56	3271.76	-1.13177	5.71e-27
ENSMUSG00000063450	609.717	672.422	658.406	225.689	205.74	236.745	1.53735	5.9e-27
ENSMUSG00000041112	1879.39	1884.16	1756.1	3976.59	4787.17	4165.91	-1.22775	6.37e-27
ENSMUSG00000048612	222.611	256.348	199.391	23.1696	31.8155	37.5948	2.88422	6.38e-27
ENSMUSG00000031570	1124.87	1082.58	981.378	326.091	234.374	347.497	1.81071	6.42e-27
ENSMUSG00000040584	436.357	489.034	491.208	151.89	137.867	132.09	1.74519	6.73e-27
ENSMUSG00000053390	664.878	646.787	777.833	237.703	216.345	233.697	1.60184	6.78e-27
ENSMUSG00000047888	7504.74	8158.78	7522.86	2013.18	2992.78	2132.74	1.69997	7.24e-27
ENSMUSG00000044199	1598.66	1537.1	1752.98	674.493	713.727	630.982	1.27571	7.93e-27
ENSMUSG00000044224	462.952	460.441	453.822	1141.32	1289.59	1088.22	-1.35306	8.02e-27
ENSMUSG00000039853	663.893	720.734	716.562	230.838	269.371	230.649	1.52517	8.52e-27
ENSMUSG00000038482	1606.54	1412.87	1539.05	5712.6	3853.92	5520.33	-1.72686	9.63e-27
ENSMUSG00000024298	2335.44	2508.27	2305.46	1062.37	1134.75	1004.9	1.15903	9.72e-27
ENSMUSG00000109179	407.792	432.835	346.857	52.3462	25.4524	69.0931	3.01032	1.02e-26
ENSMUSG00000020300	1093.35	1109.2	1008.38	428.209	333.002	364.771	1.50948	1.02e-26
ENSMUSG00000030512	493.487	459.455	591.942	1661.35	1443.36	1400.15	-1.54492	1.04e-26
ENSMUSG00000030352	16.7451	15.7753	20.7699	155.322	265.129	202.199	-3.54639	1.08e-26
ENSMUSG00000023393	185.181	210.009	195.237	771.462	581.163	667.561	-1.77584	1.08e-26
ENSMUSG00000021252	579.182	483.118	650.098	1651.91	1548.35	1587.11	-1.48383	1.09e-26
ENSMUSG00000001518	170.406	151.837	155.774	568.943	471.93	552.744	-1.73791	1.23e-26
ENSMUSG00000021418	48.2652	32.5365	42.5783	260.015	257.705	220.488	-2.58177	1.28e-26
ENSMUSG00000022475	2792.49	2547.71	2504.85	5385.65	6211.44	6215.33	-1.18282	1.29e-26
ENSMUSG00000022881	266.936	240.573	261.701	733.705	664.944	729.541	-1.46879	1.44e-26
ENSMUSG00000033083	1776.95	1865.43	1914.98	792.058	830.384	694.995	1.26177	1.58e-26
ENSMUSG00000032579	1121.92	1100.33	1049.92	2770.91	2316.17	2584.89	-1.22963	1.65e-26
ENSMUSG00000030579	257.086	227.756	244.046	48.0555	27.5734	31.4983	2.75095	1.68e-26
ENSMUSG00000026196	137.901	111.413	119.427	453.953	569.497	440.976	-1.98855	1.68e-26
ENSMUSG00000028693	1706.03	1703.73	1778.94	3509.77	3359.72	3594.87	-1.01216	1.7e-26
ENSMUSG00000039985	341.796	356.916	354.127	1203.96	898.257	1149.18	-1.62756	1.71e-26
ENSMUSG00000032405	1658.75	1759.93	1634.59	678.784	780.54	686.866	1.23634	2.1e-26
ENSMUSG00000067149	157.601	166.627	194.199	21.4534	14.8472	19.3054	3.21006	2.14e-26
ENSMUSG00000028902	1021.45	1036.24	1074.84	2201.11	2132.7	2144.93	-1.04862	2.44e-26
ENSMUSG00000024170	370.361	403.256	440.322	1104.42	1359.58	1097.36	-1.55258	3.12e-26
ENSMUSG00000024078	394.002	467.343	540.017	1397.9	1687.28	1374.75	-1.67037	3.15e-26
ENSMUSG00000005672	344.751	334.239	391.513	61.7856	24.3919	53.8519	2.92215	3.15e-26
ENSMUSG00000022994	312.246	411.144	355.165	1138.74	999.006	1035.38	-1.55724	3.3e-26
ENSMUSG00000027215	2610.26	2636.45	2811.21	6538.98	7506.33	5837.35	-1.30302	3.46e-26
ENSMUSG00000038507	638.283	584.672	673.983	209.385	145.291	170.701	1.84745	3.75e-26
ENSMUSG00000032596	1719.82	1763.87	1728.06	692.514	495.261	621.838	1.52439	3.93e-26
ENSMUSG00000028248	6126.72	6299.27	6544.6	1995.16	1188.84	1879.74	1.90495	3.99e-26
ENSMUSG00000038524	613.657	624.11	569.095	212.817	213.164	220.488	1.48326	4.56e-26
ENSMUSG00000031821	158.586	111.413	112.157	770.604	492.08	676.706	-2.3437	4.95e-26
ENSMUSG00000027889	601.837	576.784	680.214	2007.18	1534.57	2018.94	-1.58148	5.07e-26
ENSMUSG00000013419	170.406	166.627	193.16	11.1557	24.3919	12.1929	3.49434	5.43e-26
ENSMUSG00000045502	229.506	225.784	196.276	39.4742	33.9365	38.6108	2.53715	5.46e-26
ENSMUSG00000079225	203.896	204.093	219.122	788.625	1192.02	747.831	-2.12079	5.61e-26
ENSMUSG00000070427	530.917	491.992	584.673	173.343	160.138	176.797	1.6544	5.66e-26
ENSMUSG00000038664	7578.62	7968.49	7774.17	2709.99	3572.88	2921.21	1.34166	5.97e-26
ENSMUSG00000025907	1555.32	1791.48	1872.41	671.919	688.275	562.905	1.44005	6.35e-26
ENSMUSG00000024436	233.446	251.419	199.391	776.611	708.425	652.32	-1.6431	6.42e-26
ENSMUSG00000060989	278.756	253.391	279.355	744.002	843.11	711.252	-1.50169	6.6e-26
ENSMUSG00000032397	410.747	351	385.282	1477.71	1045.67	1532.24	-1.82249	6.77e-26
ENSMUSG00000032666	613.657	761.158	742.524	199.087	213.164	242.842	1.69387	7.2e-26
ENSMUSG00000015112	107.365	97.6096	151.62	471.974	530.258	489.748	-2.06639	7.64e-26
ENSMUSG00000025732	58.1152	45.354	38.4243	263.447	243.919	255.035	-2.42401	8.21e-26
ENSMUSG00000026694	494.472	491.006	466.284	1279.48	1223.84	1093.3	-1.30906	8.26e-26
ENSMUSG00000034973	1773.01	1761.9	1871.37	854.701	857.958	853.503	1.07496	8.71e-26
ENSMUSG00000024583	1067.74	1019.48	1175.58	2427.66	2609.93	2357.29	-1.18051	9.03e-26
ENSMUSG00000041849	629.417	709.888	671.906	232.554	256.645	235.729	1.47333	9.52e-26
ENSMUSG00000026131	1078.58	1129.91	979.301	299.489	383.907	258.083	1.76094	9.65e-26
ENSMUSG00000019303	78.8003	69.0169	89.3106	357.842	300.126	361.722	-2.10651	9.92e-26
ENSMUSG00000020715	944.619	1037.23	907.645	376.721	364.818	397.285	1.34336	1.03e-25
ENSMUSG00000017707	8528.16	8536.4	8856.29	4019.5	4465.83	3806.21	1.07655	1.07e-25
ENSMUSG00000017639	381.197	401.284	426.821	1250.3	1876.05	1296.51	-1.87041	1.13e-25
ENSMUSG00000018899	18327	18182	19469.7	5778.67	3273.81	5281.55	1.96523	1.16e-25
ENSMUSG00000043279	4490.63	4809.49	4710.61	2038.07	2254.66	1837.06	1.19275	1.25e-25
ENSMUSG00000028842	1743.46	1802.33	1721.82	833.248	723.272	719.381	1.20956	1.29e-25
ENSMUSG00000022094	396.957	433.82	427.86	1019.46	1113.54	986.608	-1.30933	1.36e-25
ENSMUSG00000037926	8340.03	7876.8	7998.49	2498.89	3448.8	2502.59	1.51918	1.44e-25
ENSMUSG00000018861	290.576	333.253	307.395	823.809	786.903	790.506	-1.36682	1.46e-25
ENSMUSG00000021932	238.371	294.801	308.433	819.518	794.327	809.811	-1.52669	1.48e-25
ENSMUSG00000028572	331.946	368.747	400.859	1181.65	936.436	1130.89	-1.56148	1.51e-25
ENSMUSG00000021831	1073.65	1101.31	1039.53	2226	2357.53	2169.32	-1.07069	1.52e-25
ENSMUSG00000002396	762.393	791.722	773.679	303.779	253.463	231.665	1.55809	1.54e-25
ENSMUSG00000067212	14650	13885.2	14781.9	7645.97	7057.74	6748.77	1.01367	1.62e-25
ENSMUSG00000055413	2163.07	2149.38	2395.81	722.549	427.388	635.047	1.90839	1.66e-25
ENSMUSG00000061024	769.288	830.175	841.181	2238.87	1799.7	2183.54	-1.35062	1.71e-25
ENSMUSG00000031960	2723.54	2720.25	2850.67	8094.78	11803.5	7688.64	-1.73369	1.89e-25
ENSMUSG00000025630	1176.09	1263.01	1280.46	2744.31	2508.12	2619.44	-1.0819	1.91e-25
ENSMUSG00000031924	1575.02	1709.65	1725.98	3405.93	3632.27	3366.25	-1.05411	1.93e-25
ENSMUSG00000074182	198.971	259.306	226.392	693.372	716.909	656.384	-1.59375	1.96e-25
ENSMUSG00000020537	529.932	510.725	599.212	1382.45	1588.65	1328.01	-1.39051	1.98e-25
ENSMUSG00000003813	779.138	731.579	718.639	1734.29	1778.49	1572.88	-1.18973	2.02e-25
ENSMUSG00000044197	2215.27	2237.13	2253.53	1137.89	1085.97	1068.91	1.02572	2.07e-25
ENSMUSG00000062580	640.253	573.826	597.135	1395.33	1519.72	1351.38	-1.2358	2.14e-25
ENSMUSG00000042354	945.604	859.753	1002.15	4061.55	2502.82	3678.19	-1.86757	2.15e-25
ENSMUSG00000026127	1080.55	1030.32	1095.61	2621.6	2761.58	2254.67	-1.25225	2.17e-25
ENSMUSG00000110185	314.216	307.618	353.088	81.5227	86.9623	84.3342	1.94819	2.31e-25
ENSMUSG00000054079	831.343	757.214	881.682	1953.97	1825.15	1840.11	-1.1862	2.42e-25
ENSMUSG00000028948	1230.27	1191.03	1192.19	2815.54	3372.44	2679.39	-1.29487	2.47e-25
ENSMUSG00000022358	487.577	470.301	490.17	142.45	158.017	112.784	1.80909	2.6e-25
ENSMUSG00000052212	155.631	142.964	150.582	2.5744	9.54465	1.01607	5.14403	2.66e-25
ENSMUSG00000020549	595.927	516.641	511.978	1706.83	2492.21	1665.35	-1.85145	2.72e-25
ENSMUSG00000042613	1938.49	2051.77	2086.34	925.068	956.586	831.149	1.16336	2.88e-25
ENSMUSG00000035754	1033.27	926.798	1061.34	2571.83	2864.45	2270.93	-1.35102	2.92e-25
ENSMUSG00000071713	2356.13	2247.98	2289.88	703.67	933.254	638.095	1.60029	2.93e-25
ENSMUSG00000029322	921.964	820.315	1007.34	353.551	319.215	314.983	1.4755	2.98e-25
ENSMUSG00000021270	8280.93	8469.36	8931.06	25957.7	38178.6	23947.9	-1.77814	3e-25
ENSMUSG00000039316	664.878	729.607	754.986	1704.25	2054.22	1716.15	-1.34856	3e-25
ENSMUSG00000015053	957.424	739.467	812.103	292.624	275.734	258.083	1.60119	3.01e-25
ENSMUSG00000029417	1458.79	1590.35	1770.63	644.459	527.077	493.812	1.53146	3.01e-25
ENSMUSG00000060703	206.851	174.514	158.89	25.744	19.0893	16.2572	3.13205	3.19e-25
ENSMUSG00000057561	1200.72	1380.34	1295	3115.03	2760.52	2837.9	-1.16893	3.34e-25
ENSMUSG00000023051	552.587	602.419	613.751	1566.09	1340.49	1400.15	-1.28461	3.4e-25
ENSMUSG00000001440	6209.46	5964.05	6317.16	15358	20179.5	14699.5	-1.44191	3.4e-25
ENSMUSG00000047798	159.571	145.921	157.851	17.1627	19.0893	16.2572	3.14353	3.72e-25
ENSMUSG00000054766	4876.75	4885.41	5204.94	16259.1	26118.4	15463.6	-1.95027	3.92e-25
ENSMUSG00000001524	311.261	284.941	288.702	787.767	744.482	733.606	-1.35676	3.93e-25
ENSMUSG00000003882	1795.66	1867.4	1974.18	877.013	797.508	741.734	1.22125	4.02e-25
ENSMUSG00000024527	1000.76	1001.73	1062.38	2145.34	2195.27	2050.44	-1.06035	4.1e-25
ENSMUSG00000003528	408.777	443.68	440.322	1104.42	977.796	1098.38	-1.29939	4.27e-25
ENSMUSG00000063785	581.152	555.093	586.75	1565.24	1903.63	1405.23	-1.49999	4.5e-25
ENSMUSG00000002660	363.466	291.843	368.666	1015.17	1049.91	898.21	-1.53344	5e-25
ENSMUSG00000056999	1806.5	1851.62	1850.6	4112.18	5350.3	4345.75	-1.32552	5.61e-25
ENSMUSG00000026628	820.508	756.228	656.329	2296.37	1803.94	2139.85	-1.48266	5.63e-25
ENSMUSG00000038252	1383.93	1291.6	1346.93	2642.19	2950.36	2873.46	-1.07333	6.81e-25
ENSMUSG00000009739	502.352	472.273	472.515	161.329	115.596	121.929	1.85349	7.9e-25
ENSMUSG00000052825	226.551	203.107	228.469	774.037	976.735	655.368	-1.87004	8.24e-25
ENSMUSG00000099375	305.351	356.916	369.704	88.3878	93.3254	75.1895	2.00558	8.29e-25
ENSMUSG00000036908	515.157	494.95	524.44	162.187	132.565	176.797	1.70051	8.63e-25
ENSMUSG00000027570	284.666	266.208	268.97	43.7648	44.5417	68.077	2.3945	8.66e-25
ENSMUSG00000087672	283.681	281.983	228.469	54.9206	47.7232	58.9323	2.29592	9.66e-25
ENSMUSG00000007029	3619.89	3525.78	3586.96	9573.34	13739	9428.15	-1.60899	1e-24
ENSMUSG00000029363	590.017	537.346	632.443	1417.64	1322.46	1464.16	-1.2569	1.05e-24
ENSMUSG00000023959	165.481	191.275	208.737	19.7371	28.6339	12.1929	3.22832	1.08e-24
ENSMUSG00000070331	261.026	261.278	223.276	17.1627	15.9077	41.6591	3.32659	1.12e-24
ENSMUSG00000031701	1878.4	1931.49	2013.64	4011.78	4291.91	3780.81	-1.0532	1.16e-24
ENSMUSG00000019794	1826.2	1708.66	1777.9	869.29	814.476	796.602	1.09827	1.17e-24
ENSMUSG00000097705	198.971	199.163	180.698	36.0416	28.6339	29.4662	2.61302	1.26e-24
ENSMUSG00000084319	4735.9	4891.33	4754.23	1681.94	1983.17	1340.2	1.52281	1.26e-24
ENSMUSG00000004568	1356.35	1363.58	1316.81	592.971	622.523	640.127	1.12197	1.39e-24
ENSMUSG00000020402	1526.76	1623.87	1816.33	3724.3	3579.24	3523.75	-1.12451	1.4e-24
ENSMUSG00000029178	1023.42	1025.39	1041.61	459.96	423.146	389.157	1.27901	1.45e-24
ENSMUSG00000042046	853.013	863.697	932.568	339.821	379.665	345.465	1.31577	1.45e-24
ENSMUSG00000005893	2403.41	2663.07	2513.16	1144.75	1250.35	1117.68	1.10985	1.48e-24
ENSMUSG00000051557	131.006	94.6517	102.811	447.088	391.33	408.462	-1.92477	1.52e-24
ENSMUSG00000005682	2108.89	2184.88	2111.26	756.874	566.316	834.197	1.56921	1.52e-24
ENSMUSG00000067787	727.918	691.155	770.563	288.333	285.279	257.067	1.39749	1.66e-24
ENSMUSG00000047898	1576.99	1389.21	1355.24	3142.49	3035.2	3311.39	-1.13465	1.67e-24
ENSMUSG00000003546	588.047	562.981	617.905	159.613	179.227	108.72	1.98234	1.8e-24
ENSMUSG00000058922	532.887	617.208	629.328	1415.92	1352.16	1435.71	-1.24065	1.84e-24
ENSMUSG00000032640	390.062	386.495	390.474	1209.97	1933.32	1289.4	-1.92476	1.84e-24
ENSMUSG00000004187	215.716	272.124	220.161	43.7648	26.5129	40.643	2.66501	1.86e-24
ENSMUSG00000035704	206.851	200.149	259.624	734.563	714.788	633.014	-1.64462	1.92e-24
ENSMUSG00000045868	576.227	610.307	741.485	202.52	181.348	146.315	1.8598	1.97e-24
ENSMUSG00000030879	373.316	280.011	390.474	1042.63	1008.55	1056.72	-1.57467	2.03e-24
ENSMUSG00000003848	637.298	622.138	691.638	1903.34	1485.78	1682.62	-1.379	2.21e-24
ENSMUSG00000050965	2139.43	2151.36	2129.95	4557.55	5426.66	4469.71	-1.17048	2.39e-24
ENSMUSG00000024300	521.067	550.163	451.745	154.464	170.743	157.492	1.65939	2.4e-24
ENSMUSG00000056888	509.247	509.739	487.054	185.357	161.198	169.684	1.54233	2.46e-24
ENSMUSG00000052962	239.356	233.671	241.969	661.621	750.845	614.725	-1.50314	2.52e-24
ENSMUSG00000064037	354.601	378.607	387.359	912.196	859.018	908.371	-1.25829	2.76e-24
ENSMUSG00000026102	1110.1	1179.2	1232.69	490.853	383.907	376.964	1.49003	2.82e-24
ENSMUSG00000021178	1455.84	1426.68	1546.32	3356.16	3644.99	3010.63	-1.17674	2.93e-24
ENSMUSG00000050737	124.11	135.076	140.197	10.2976	8.48413	12.1929	3.68602	2.95e-24
ENSMUSG00000026174	885.519	973.138	953.338	2265.47	1995.89	2012.84	-1.1583	3.19e-24
ENSMUSG00000034206	226.551	203.107	209.776	557.787	634.189	601.516	-1.48696	3.36e-24
ENSMUSG00000034394	860.893	784.821	654.252	2605.29	1944.99	2427.4	-1.60118	3.44e-24
ENSMUSG00000031132	278.756	242.545	278.317	711.393	675.549	727.509	-1.40338	3.54e-24
ENSMUSG00000032555	2082.3	2107.97	2225.49	5461.16	4378.87	5464.45	-1.25447	3.59e-24
ENSMUSG00000015806	348.691	315.506	315.702	1010.88	922.649	800.667	-1.48089	3.65e-24
ENSMUSG00000035064	208.821	185.36	212.891	569.801	627.826	551.728	-1.52684	3.8e-24
ENSMUSG00000091478	214.731	213.952	217.045	828.099	603.434	669.593	-1.70358	3.85e-24
ENSMUSG00000028851	1339.61	1333.01	1442.47	3705.42	5065.03	3509.52	-1.57719	4.02e-24
ENSMUSG00000027804	1277.55	1332.03	1401.97	3575.84	2837.94	3170.15	-1.2569	4.17e-24
ENSMUSG00000030844	405.822	399.312	424.744	914.771	1014.91	1030.3	-1.26664	4.28e-24
ENSMUSG00000047547	156.616	93.6658	132.927	737.137	493.14	647.239	-2.29372	4.67e-24
ENSMUSG00000027519	2329.53	2363.34	2272.23	1151.62	1114.6	1001.85	1.0913	4.86e-24
ENSMUSG00000026202	2006.45	1902.89	1995.99	5049.26	6455.36	4603.83	-1.44762	5.06e-24
ENSMUSG00000028430	1386.89	1330.05	1270.08	3575.84	4298.27	3059.4	-1.45521	5.23e-24
ENSMUSG00000038271	1072.67	1051.03	1044.73	375.863	266.19	382.044	1.62748	5.34e-24
ENSMUSG00000032215	483.637	491.992	556.633	1555.8	1220.65	1349.35	-1.43002	5.47e-24
ENSMUSG00000057367	2212.32	2282.49	2459.16	988.57	770.995	971.367	1.34752	5.49e-24
ENSMUSG00000032459	239.356	227.756	238.854	691.656	812.355	621.838	-1.59	5.76e-24
ENSMUSG00000035640	1978.87	1990.64	1903.56	839.255	650.096	826.069	1.34183	5.82e-24
ENSMUSG00000028015	510.232	443.68	572.211	155.322	111.354	137.17	1.91348	6.03e-24
ENSMUSG00000023169	2799.38	2955.9	2871.44	7337.05	10008.1	7064.77	-1.50048	6.21e-24
ENSMUSG00000047879	812.628	843.978	873.374	1762.61	1779.55	1699.89	-1.05117	7.15e-24
ENSMUSG00000021550	508.262	425.933	498.478	1151.62	1228.08	1129.87	-1.29259	7.52e-24
ENSMUSG00000033222	392.032	420.017	442.399	1040.92	947.041	1010.99	-1.25815	7.65e-24
ENSMUSG00000024037	541.752	499.88	518.209	1344.7	1140.05	1243.68	-1.25779	8.01e-24
ENSMUSG00000076609	764.363	799.61	792.372	160.471	54.0863	109.736	2.8537	8.63e-24
ENSMUSG00000029359	66.9803	76.9045	68.5407	290.049	279.976	270.276	-1.98407	8.95e-24
ENSMUSG00000078616	144.796	185.36	133.966	16.3045	12.7262	7.11252	3.66574	9.06e-24
ENSMUSG00000000957	316.186	348.042	380.089	61.7856	95.4465	80.2699	2.1439	9.07e-24
ENSMUSG00000016757	554.557	513.683	585.711	1517.18	2188.91	1580	-1.67594	9.12e-24
ENSMUSG00000028524	146.766	150.851	120.465	4.29067	3.18155	2.03215	5.43402	9.29e-24
ENSMUSG00000073421	863.848	819.329	817.296	361.274	314.973	306.854	1.34481	9.66e-24
ENSMUSG00000022034	83.7253	84.7922	84.1181	323.517	291.642	368.835	-1.96176	9.75e-24
ENSMUSG00000033781	933.784	929.756	985.532	319.226	193.014	277.388	1.84779	9.86e-24
ENSMUSG00000020846	136.916	159.725	125.658	537.192	604.494	438.944	-1.90332	9.89e-24
ENSMUSG00000027353	150.706	169.584	147.466	454.811	479.353	459.266	-1.57402	9.96e-24
ENSMUSG00000030609	700.338	690.169	774.717	1803.8	1591.83	1596.25	-1.20579	1.04e-23
ENSMUSG00000040859	1160.33	1178.22	1235.81	517.455	400.875	466.378	1.36607	1.09e-23
ENSMUSG00000042851	323.081	344.099	342.703	102.976	94.3859	83.3181	1.84404	1.1e-23
ENSMUSG00000026480	460.982	490.02	455.899	145.025	170.743	138.186	1.63392	1.13e-23
ENSMUSG00000015961	1910.91	1844.72	2160.07	4522.37	5305.76	4337.62	-1.25978	1.15e-23
ENSMUSG00000026873	142.826	126.202	129.812	402.465	413.601	418.623	-1.62975	1.15e-23
ENSMUSG00000021699	1970.01	1867.4	1734.29	884.736	790.085	831.149	1.15212	1.16e-23
ENSMUSG00000097493	20.6851	29.5787	20.7699	170.769	239.677	171.717	-3.0316	1.17e-23
ENSMUSG00000034321	327.021	319.45	341.665	848.695	758.269	839.277	-1.30854	1.21e-23
ENSMUSG00000030598	30.5351	47.3259	37.3858	239.419	213.164	206.263	-2.516	1.41e-23
ENSMUSG00000042660	395.972	428.891	474.592	1230.56	1411.55	1068.91	-1.51407	1.5e-23
ENSMUSG00000026526	865.818	815.385	850.527	1824.39	2080.73	1780.16	-1.16684	1.63e-23
ENSMUSG00000003955	463.937	467.343	489.131	1118.15	1034	1205.06	-1.24126	1.76e-23
ENSMUSG00000014599	507.277	500.865	496.401	172.485	158.017	190.006	1.53093	1.77e-23
ENSMUSG00000041781	857.938	892.29	1037.46	2055.23	2181.48	2109.37	-1.18698	1.84e-23
ENSMUSG00000036053	241.326	255.363	203.545	42.0486	50.9048	33.5305	2.47135	1.9e-23
ENSMUSG00000030275	10558.3	10442.3	10952	5056.98	3779.68	4404.68	1.27058	1.94e-23
ENSMUSG00000022696	222.611	174.514	178.621	598.119	550.408	591.355	-1.59538	1.95e-23
ENSMUSG00000054509	2066.54	2191.78	1940.95	907.048	682.972	804.731	1.37101	2.01e-23
ENSMUSG00000024679	193.061	171.556	217.045	31.751	28.6339	35.5626	2.5986	2.17e-23
ENSMUSG00000021738	1812.41	1860.5	1844.37	909.622	775.237	847.406	1.12251	2.22e-23
ENSMUSG00000050022	18.7151	17.7472	10.3849	184.499	130.443	176.797	-3.38856	2.23e-23
ENSMUSG00000026113	1467.66	1370.48	1350.04	398.174	555.71	373.915	1.65883	2.25e-23
ENSMUSG00000028859	125.095	132.118	145.389	13.7301	7.42361	6.09645	3.85313	2.29e-23
ENSMUSG00000113136	243.296	252.405	225.353	34.3254	10.6052	33.5305	3.1842	2.75e-23
ENSMUSG00000000204	171.391	213.952	206.661	20.5952	3.18155	18.2893	3.78683	2.9e-23
ENSMUSG00000028973	332.931	271.138	357.242	891.601	882.349	852.486	-1.45071	2.99e-23
ENSMUSG00000027405	3220.96	2909.56	3329.41	9060.18	6760.79	8104.21	-1.3388	3.18e-23
ENSMUSG00000002289	26.5951	27.6068	25.9624	209.385	150.593	209.311	-2.82941	3.22e-23
ENSMUSG00000036078	375.286	376.635	422.667	1082.97	1081.73	903.29	-1.38576	3.33e-23
ENSMUSG00000059498	281.711	285.927	275.201	56.6368	76.3572	46.7394	2.23351	3.34e-23
ENSMUSG00000040888	265.951	219.868	281.432	780.044	815.537	677.722	-1.56761	3.35e-23
ENSMUSG00000015023	767.318	828.203	772.64	1699.96	1794.39	1606.41	-1.10679	3.42e-23
ENSMUSG00000037833	127.066	123.244	149.543	12.872	11.6657	11.1768	3.47961	3.49e-23
ENSMUSG00000052798	951.514	878.486	867.143	2129.03	1834.69	2016.91	-1.14915	3.5e-23
ENSMUSG00000031755	413.702	396.354	388.397	133.011	96.507	101.607	1.84959	3.97e-23
ENSMUSG00000020178	1212.54	1210.75	1188.04	555.213	537.682	470.442	1.20714	4.31e-23
ENSMUSG00000020918	780.123	801.582	902.452	1919.65	2054.22	1766.95	-1.20869	4.35e-23
ENSMUSG00000037149	1452.88	1394.14	1445.59	3372.47	3964.21	3034	-1.27247	4.35e-23
ENSMUSG00000024856	3239.68	2897.72	3232.83	1295.78	916.286	1186.77	1.46215	4.41e-23
ENSMUSG00000037544	224.581	215.924	217.045	551.78	591.768	574.082	-1.38465	4.7e-23
ENSMUSG00000030603	1318.92	1132.86	1329.27	2951.12	2702.2	2700.73	-1.14401	5.1e-23
ENSMUSG00000020886	266.936	244.517	209.776	902.757	657.52	876.872	-1.75685	5.1e-23
ENSMUSG00000022752	2083.28	2016.28	2298.19	4677.69	5380	4447.36	-1.18091	5.13e-23
ENSMUSG00000020346	1019.48	1015.53	979.301	2305.81	2608.87	2087.02	-1.21567	5.15e-23
ENSMUSG00000024330	1089.41	1049.06	1068.61	302.063	176.046	317.015	2.00974	5.47e-23
ENSMUSG00000050954	620.552	715.804	731.1	269.454	240.737	227.601	1.4845	5.78e-23
ENSMUSG00000038604	1076.61	1122.02	1054.07	491.711	476.172	421.671	1.22627	5.98e-23
ENSMUSG00000046808	858.923	884.402	904.529	296.914	235.435	344.449	1.5935	6.04e-23
ENSMUSG00000032487	1122.9	1411.89	1170.38	487.42	383.907	383.06	1.56069	6.21e-23
ENSMUSG00000097194	1105.17	1274.84	1223.35	342.395	186.651	327.176	2.07075	6.35e-23
ENSMUSG00000030505	575.242	566.924	613.751	1361	1218.53	1348.33	-1.16211	6.66e-23
ENSMUSG00000049421	1027.36	1121.03	1227.5	482.271	401.936	411.51	1.37963	6.73e-23
ENSMUSG00000024841	820.508	737.495	831.834	1964.27	1679.86	1809.63	-1.19092	7.04e-23
ENSMUSG00000034850	2475.31	2449.11	2720.86	1255.45	1221.71	1114.63	1.08946	7.18e-23
ENSMUSG00000022661	1051	998.773	1056.15	2174.51	2017.1	2070.76	-1.01202	7.47e-23
ENSMUSG00000032415	38.4152	41.4101	54.0017	248.859	307.55	211.343	-2.52179	7.94e-23
ENSMUSG00000002343	164.496	140.006	181.737	507.157	482.535	488.732	-1.60559	8.28e-23
ENSMUSG00000074671	408.777	392.41	413.321	992.861	962.949	882.969	-1.22538	8.53e-23
ENSMUSG00000044149	221.626	245.503	237.815	661.621	598.131	599.484	-1.39999	8.96e-23
ENSMUSG00000022422	60.0852	50.2837	48.8093	288.333	216.345	300.758	-2.33946	9e-23
ENSMUSG00000025872	399.912	422.975	422.667	1064.09	1231.26	960.19	-1.38587	1.05e-22
ENSMUSG00000020361	3594.28	3322.67	3693.93	8785.58	11533.1	8228.17	-1.42773	1.09e-22
ENSMUSG00000032803	1991.68	1955.15	2072.84	6558.72	10441.8	5875.96	-1.92604	1.11e-22
ENSMUSG00000020601	3107.69	3119.56	2897.4	1530.91	1273.68	1393.04	1.11952	1.13e-22
ENSMUSG00000022814	861.878	1005.67	1099.77	2598.43	3243.06	2461.95	-1.48453	1.16e-22
ENSMUSG00000020589	801.793	813.413	870.259	294.34	193.014	271.292	1.70879	1.2e-22
ENSMUSG00000043155	7.88003	11.8315	11.4234	114.132	170.743	136.154	-3.75661	1.2e-22
ENSMUSG00000029594	411.732	413.115	389.436	1222.84	1777.43	1156.29	-1.77468	1.31e-22
ENSMUSG00000028322	626.462	586.644	622.058	1492.3	1293.83	1345.28	-1.17139	1.32e-22
ENSMUSG00000052234	273.831	271.138	291.817	48.0555	45.6022	75.1895	2.31202	1.39e-22
ENSMUSG00000008384	1819.3	1697.82	1705.21	595.545	330.881	482.635	1.88779	1.39e-22
ENSMUSG00000036160	625.477	610.307	705.138	1476.85	1478.36	1379.83	-1.15975	1.5e-22
ENSMUSG00000082116	203.896	208.037	160.967	16.3045	21.2103	33.5305	3.0235	1.51e-22
ENSMUSG00000041168	1707.01	1728.38	1859.94	4083	5066.09	3870.23	-1.29777	1.58e-22
ENSMUSG00000004100	1058.88	1072.72	1082.11	3814.41	2479.49	3556.26	-1.61621	1.61e-22
ENSMUSG00000039963	42.3552	33.5225	39.4628	196.513	203.619	193.054	-2.36271	1.71e-22
ENSMUSG00000033192	185.181	98.5956	172.39	9.43947	5.30258	9.14467	4.24072	1.83e-22
ENSMUSG00000031627	2509.79	2451.09	2421.77	994.577	666.004	908.371	1.52179	1.98e-22
ENSMUSG00000023010	15489.2	14913.6	15614.8	7004.95	7978.26	6382.98	1.10691	2.13e-22
ENSMUSG00000090215	133.961	152.823	102.811	7.72321	3.18155	3.04822	4.75706	2.14e-22
ENSMUSG00000034957	342.781	316.492	392.551	75.5158	92.2649	102.624	1.96397	2.29e-22
ENSMUSG00000036112	1830.14	1859.51	2014.68	4035.8	3908	3605.03	-1.01784	2.42e-22
ENSMUSG00000000915	1713.91	1592.32	1816.33	780.902	815.537	813.876	1.08788	2.49e-22
ENSMUSG00000031262	77.8153	83.8062	94.503	296.914	310.731	306.854	-1.83686	2.55e-22
ENSMUSG00000070319	1386.89	1441.47	1496.47	3667.66	4632.33	3276.84	-1.42043	2.67e-22
ENSMUSG00000037852	131.991	134.09	118.388	12.0139	6.3631	3.04822	4.12444	2.9e-22
ENSMUSG00000005718	191.091	198.177	206.661	792.916	535.561	743.766	-1.79926	3.24e-22
ENSMUSG00000006920	1947.35	1990.64	2058.3	811.795	960.828	743.766	1.25324	3.89e-22
ENSMUSG00000033272	1509.03	1413.86	1487.12	3230.02	3724.53	2984.21	-1.17216	3.95e-22
ENSMUSG00000057729	193.061	151.837	222.238	6.00694	24.3919	11.1768	3.80199	3.96e-22
ENSMUSG00000023110	1176.09	1107.23	1257.62	2869.6	3848.61	2857.2	-1.43504	4.19e-22
ENSMUSG00000037466	155.631	171.556	182.775	484.846	464.506	485.684	-1.49349	4.4e-22
ENSMUSG00000020079	413.702	400.298	414.359	956.819	932.194	877.888	-1.17191	4.49e-22
ENSMUSG00000032021	121.155	140.006	153.697	588.68	596.01	415.574	-1.94871	4.56e-22
ENSMUSG00000038827	327.021	326.351	364.512	838.397	1029.76	846.39	-1.41481	4.67e-22
ENSMUSG00000031167	2759.98	2888.85	3050.06	6827.31	5803.14	5847.51	-1.08714	4.74e-22
ENSMUSG00000033762	224.581	217.896	193.16	719.116	574.8	837.245	-1.74526	4.88e-22
ENSMUSG00000018697	433.402	371.705	417.475	1202.25	1498.51	1034.36	-1.61099	5.1e-22
ENSMUSG00000066232	3098.82	3070.27	3148.72	6396.53	7453.31	6069.01	-1.09599	5.13e-22
ENSMUSG00000029610	324.066	339.169	359.319	891.601	966.13	782.377	-1.3686	5.2e-22
ENSMUSG00000000409	3374.62	3238.86	3595.27	7566.17	9229.67	7162.31	-1.23066	5.29e-22
ENSMUSG00000006315	349.676	428.891	424.744	966.259	1053.09	983.56	-1.31932	5.4e-22
ENSMUSG00000022303	169.421	201.135	165.121	30.8928	14.8472	23.3697	2.93672	5.65e-22
ENSMUSG00000057388	402.867	329.309	330.241	965.401	879.168	885.001	-1.36144	5.85e-22
ENSMUSG00000036693	1119.95	988.914	1081.07	2623.32	3271.69	2419.27	-1.38188	5.98e-22
ENSMUSG00000052533	1690.27	1770.78	1730.13	3668.52	4380.99	3534.92	-1.15788	6.14e-22
ENSMUSG00000031785	832.328	837.076	876.49	252.291	327.699	209.311	1.6909	6.16e-22
ENSMUSG00000112105	122.14	126.202	106.965	7.72321	5.30258	2.03215	4.52691	6.49e-22
ENSMUSG00000041654	179.271	169.584	202.507	621.289	759.33	523.278	-1.78801	6.5e-22
ENSMUSG00000009905	808.688	839.048	874.413	362.991	357.394	306.854	1.29494	6.66e-22
ENSMUSG00000035493	156.616	189.303	217.045	18.0208	32.876	25.4019	2.89757	6.91e-22
ENSMUSG00000034932	285.651	255.363	309.472	737.995	815.537	700.075	-1.40608	7.55e-22
ENSMUSG00000069833	4862.96	4522.58	4968.16	1605.57	2187.84	1584.06	1.41688	7.66e-22
ENSMUSG00000047604	552.587	539.318	657.367	122.713	47.7232	107.704	2.64603	8.09e-22
ENSMUSG00000038357	120.17	120.287	117.35	1.71627	8.48413	7.11252	4.42223	8.84e-22
ENSMUSG00000030766	2430	2606.87	2571.31	1297.5	1105.06	1220.31	1.06969	9.01e-22
ENSMUSG00000020826	1329.76	1465.13	1206.73	580.099	485.716	549.696	1.30761	9.17e-22
ENSMUSG00000034573	731.858	701.014	684.368	211.101	259.826	283.485	1.49179	1e-21
ENSMUSG00000028861	343.766	339.169	414.359	886.452	914.165	907.354	-1.30379	1.07e-21
ENSMUSG00000076613	172.376	259.306	151.62	25.744	13.7867	20.3215	3.271	1.09e-21
ENSMUSG00000033792	575.242	555.093	545.21	187.931	228.011	206.263	1.43196	1.09e-21
ENSMUSG00000027611	470.832	560.023	526.517	188.789	149.533	174.765	1.59881	1.1e-21
ENSMUSG00000075232	1253.91	1357.66	1418.58	2843	3035.2	2635.7	-1.07905	1.23e-21
ENSMUSG00000073418	116.23	125.216	135.004	14.5883	9.54465	10.1607	3.43884	1.25e-21
ENSMUSG00000037994	60.0852	45.354	57.1172	232.554	234.374	234.713	-2.11031	1.25e-21
ENSMUSG00000078122	151.691	147.893	160.967	4.29067	0	1.01607	6.31609	1.36e-21
ENSMUSG00000018858	296.486	301.702	312.587	729.414	821.9	705.156	-1.3086	1.38e-21
ENSMUSG00000037313	304.366	313.534	320.895	739.712	706.304	786.442	-1.24999	1.45e-21
ENSMUSG00000071072	1601.62	1512.46	1824.64	4269.22	5314.25	3806.21	-1.43891	1.49e-21
ENSMUSG00000062627	1761.19	1919.66	1894.21	750.009	892.955	871.792	1.14965	1.5e-21
ENSMUSG00000022964	872.713	973.138	930.491	420.486	395.573	408.462	1.18029	1.63e-21
ENSMUSG00000013698	820.508	820.315	976.185	337.247	349.97	360.706	1.32066	1.67e-21
ENSMUSG00000020220	3657.32	3998.05	3771.81	1521.47	1894.08	1493.63	1.21939	1.74e-21
ENSMUSG00000029605	571.302	577.77	630.366	121.855	51.9653	128.025	2.55455	1.81e-21
ENSMUSG00000021140	1763.16	1947.26	1783.1	856.418	927.952	877.888	1.04561	1.81e-21
ENSMUSG00000020303	21.6701	15.7753	25.9624	160.471	144.23	156.475	-2.86662	1.87e-21
ENSMUSG00000021645	315.201	378.607	339.588	898.466	800.69	859.599	-1.30851	1.93e-21
ENSMUSG00000020328	384.152	379.593	389.436	1016.03	834.626	1005.91	-1.3094	1.94e-21
ENSMUSG00000001865	339.826	346.07	357.242	75.5158	34.997	76.2056	2.47414	1.99e-21
ENSMUSG00000058818	279.741	254.377	253.393	68.6507	40.2996	42.6751	2.36421	2.02e-21
ENSMUSG00000038011	110.32	169.584	143.312	15.4464	11.6657	12.1929	3.4183	2.08e-21
ENSMUSG00000022946	1711.94	1683.03	1631.48	810.079	867.502	772.217	1.03721	2.11e-21
ENSMUSG00000047221	93.5754	83.8062	95.5415	421.344	292.702	435.896	-2.07653	2.15e-21
ENSMUSG00000022749	995.839	1022.44	1085.23	383.586	241.798	341.401	1.67981	2.2e-21
ENSMUSG00000092021	1831.12	1939.37	2165.26	130.436	41.3601	58.9323	4.68039	2.23e-21
ENSMUSG00000029771	508.262	519.599	547.287	161.329	208.922	173.749	1.537	2.31e-21
ENSMUSG00000024966	2824.99	2604.89	3082.25	7132.81	9399.35	6637	-1.44457	2.38e-21
ENSMUSG00000023903	207.836	206.065	203.545	42.0486	30.755	18.2893	2.74707	2.52e-21
ENSMUSG00000041775	521.067	496.922	451.745	136.443	103.931	165.62	1.85479	2.54e-21
ENSMUSG00000035597	2471.37	2519.12	2542.24	1306.08	1085.97	1109.55	1.10418	2.61e-21
ENSMUSG00000015337	120.17	87.7501	109.042	351.835	471.93	392.205	-1.93859	2.65e-21
ENSMUSG00000015749	2483.19	2311.08	2530.81	5339.31	4705.51	4714.59	-1.01096	2.75e-21
ENSMUSG00000054892	665.863	631.998	703.061	281.468	232.253	228.617	1.42749	2.98e-21
ENSMUSG00000021938	673.743	628.054	658.406	1512.89	1307.62	1459.08	-1.12698	3.08e-21
ENSMUSG00000042197	2387.65	2700.53	2608.7	1195.38	1324.58	1215.23	1.04349	3.25e-21
ENSMUSG00000025366	3916.38	3971.43	3868.39	8227.79	10243.5	8030.04	-1.17254	3.39e-21
ENSMUSG00000027206	1007.66	1047.08	1092.5	2086.98	2214.36	2010.81	-1.00406	3.58e-21
ENSMUSG00000013974	101.455	131.132	139.158	12.0139	8.48413	9.14467	3.63432	3.66e-21
ENSMUSG00000030127	856.953	897.22	916.991	1859.58	1706.37	1801.5	-1.00718	3.88e-21
ENSMUSG00000012126	117.215	120.287	94.503	424.776	339.365	453.169	-1.87405	3.88e-21
ENSMUSG00000015437	2005.47	1885.15	1822.56	6495.22	4349.18	5025.5	-1.47414	4.17e-21
ENSMUSG00000028655	183.211	222.826	172.39	589.538	517.532	590.339	-1.55298	4.55e-21
ENSMUSG00000020368	3274.15	3383.8	3543.34	8203.76	10891.5	7653.07	-1.39064	4.62e-21
ENSMUSG00000022234	3312.57	3087.03	3709.5	10108	15211	9055.26	-1.76564	5.04e-21
ENSMUSG00000037944	24972.8	24852	26720.5	13640.9	12499.2	11194.1	1.03574	5.08e-21
ENSMUSG00000028953	1498.19	1466.12	1538.01	3833.28	4895.34	3350	-1.42361	5.6e-21
ENSMUSG00000026305	1583.89	1619.93	1684.44	3223.15	3712.87	3170.15	-1.04771	5.7e-21
ENSMUSG00000040269	156.616	128.174	181.737	483.129	483.595	481.619	-1.63557	5.8e-21
ENSMUSG00000059554	375.286	414.101	421.629	139.876	107.112	131.074	1.67557	6.15e-21
ENSMUSG00000048379	2483.19	2413.62	2674.12	1155.05	889.773	1118.7	1.25808	6.2e-21
ENSMUSG00000020284	496.442	629.04	518.209	194.796	163.319	183.909	1.59857	6.48e-21
ENSMUSG00000063445	107.365	101.553	85.1566	325.233	324.518	327.176	-1.73079	6.57e-21
ENSMUSG00000028173	284.666	270.152	264.816	75.5158	81.6597	62.9966	1.89648	6.8e-21
ENSMUSG00000070315	599.867	606.363	590.904	198.229	120.899	186.958	1.82413	6.9e-21
ENSMUSG00000006057	583.122	521.571	630.366	1960.84	1354.28	1914.28	-1.59229	6.95e-21
ENSMUSG00000074340	198.971	173.528	213.93	38.616	19.0893	19.3054	2.90753	7.09e-21
ENSMUSG00000028864	235.416	273.11	248.2	70.367	50.9048	56.9002	2.07919	7.13e-21
ENSMUSG00000047415	807.703	844.964	953.338	2217.42	2769.01	2004.71	-1.42365	7.2e-21
ENSMUSG00000023909	66.9803	86.7641	101.773	341.537	548.287	378.996	-2.31191	7.21e-21
ENSMUSG00000030652	54.1752	58.1714	61.2712	323.517	213.164	302.79	-2.27595	7.38e-21
ENSMUSG00000051984	181.241	197.191	187.968	30.0347	20.1498	40.643	2.63764	7.48e-21
ENSMUSG00000027774	674.728	514.669	637.636	1806.37	1449.73	1601.33	-1.41127	7.83e-21
ENSMUSG00000026123	1905.98	1917.68	2003.26	1014.31	869.623	888.049	1.07073	8.62e-21
ENSMUSG00000040658	125.095	116.343	159.928	422.202	416.783	453.169	-1.68818	9.18e-21
ENSMUSG00000030276	778.153	780.877	653.213	258.298	174.985	246.906	1.69883	9.41e-21
ENSMUSG00000023079	130.021	94.6517	100.734	345.828	443.296	409.478	-1.87916	9.43e-21
ENSMUSG00000026857	210.791	241.559	224.315	615.282	555.71	570.018	-1.36411	9.44e-21
ENSMUSG00000024912	64.0253	76.9045	98.657	335.53	356.333	289.581	-2.0364	9.74e-21
ENSMUSG00000060126	104410	102050	115937	37320.2	49230.2	33577.2	1.42429	9.78e-21
ENSMUSG00000020720	901.279	1007.65	1084.19	2205.4	2518.73	2124.61	-1.19419	1.02e-20
ENSMUSG00000022003	1554.34	1457.24	1515.16	708.819	572.679	692.963	1.19587	1.02e-20
ENSMUSG00000109836	548.647	656.646	576.365	156.18	213.164	205.247	1.63654	1.03e-20
ENSMUSG00000010044	123.125	122.258	109.042	5.1488	7.42361	13.209	3.80255	1.03e-20
ENSMUSG00000032413	2426.06	2387.98	2368.81	1243.44	1079.61	1231.48	1.01433	1.03e-20
ENSMUSG00000026436	4630.5	4731.6	4800.96	1645.04	2275.87	1726.31	1.32705	1.04e-20
ENSMUSG00000031948	2349.23	2472.78	2657.51	6341.61	9091.81	6126.93	-1.52729	1.05e-20
ENSMUSG00000026987	720.038	699.043	753.947	291.766	295.884	328.192	1.24711	1.07e-20
ENSMUSG00000053929	2529.49	2584.19	2656.47	1282.05	1380.79	1179.66	1.01601	1.13e-20
ENSMUSG00000020648	82.7403	80.8484	85.1566	388.735	265.129	360.706	-2.03007	1.13e-20
ENSMUSG00000092086	1215.49	1314.28	1328.24	3113.31	2516.6	2855.17	-1.1375	1.17e-20
ENSMUSG00000049553	1325.82	1420.76	1299.16	4165.38	6920.93	3908.84	-1.88985	1.19e-20
ENSMUSG00000044026	339.826	346.07	324.01	751.725	793.266	747.831	-1.18239	1.2e-20
ENSMUSG00000036304	746.633	643.829	695.792	271.17	270.432	298.726	1.31233	1.21e-20
ENSMUSG00000024402	771.258	800.596	821.45	2510.04	1811.36	1947.81	-1.38994	1.21e-20
ENSMUSG00000020232	1491.3	1296.53	1470.51	612.708	482.535	607.613	1.32114	1.22e-20
ENSMUSG00000042097	31.5201	30.5646	29.0779	199.087	154.835	168.668	-2.52072	1.23e-20
ENSMUSG00000019579	588.047	572.84	631.405	1328.39	1234.44	1228.43	-1.08153	1.28e-20
ENSMUSG00000033671	5010.71	5407.97	4887.16	1890.47	2463.58	1819.79	1.31023	1.3e-20
ENSMUSG00000027544	657.983	691.155	582.596	1639.89	2428.58	1763.91	-1.59355	1.32e-20
ENSMUSG00000039531	1091.38	995.815	1139.23	439.365	319.215	418.623	1.45256	1.32e-20
ENSMUSG00000004897	3656.33	3652.97	3986.78	8621.67	10962.6	8042.23	-1.29018	1.33e-20
ENSMUSG00000033099	327.021	288.885	367.627	896.75	1252.47	929.708	-1.64611	1.4e-20
ENSMUSG00000029504	444.237	454.526	382.166	1034.91	947.041	999.817	-1.21885	1.44e-20
ENSMUSG00000073557	824.448	882.43	866.105	368.139	308.61	380.012	1.28251	1.45e-20
ENSMUSG00000031666	1476.52	1496.68	1497.51	701.954	594.95	725.477	1.14366	1.46e-20
ENSMUSG00000040570	443.252	457.483	384.243	155.322	131.504	134.122	1.60734	1.48e-20
ENSMUSG00000031467	440.297	401.284	470.438	977.415	1008.55	960.19	-1.16733	1.52e-20
ENSMUSG00000028433	2101.01	2033.04	2033.37	4150.79	5178.5	4229.92	-1.13631	1.57e-20
ENSMUSG00000004105	107.365	121.273	111.119	339.821	445.417	369.851	-1.76378	1.57e-20
ENSMUSG00000022639	596.912	604.391	640.751	244.568	266.19	228.617	1.31741	1.68e-20
ENSMUSG00000027398	927.874	1038.21	922.184	395.6	269.371	291.613	1.59105	1.8e-20
ENSMUSG00000030083	706.248	631.998	724.869	273.745	200.438	247.922	1.51141	2.13e-20
ENSMUSG00000056144	519.097	491.006	627.251	198.229	155.896	171.717	1.63523	2.21e-20
ENSMUSG00000016554	1575.02	1608.09	1496.47	3424.81	4187.98	3220.96	-1.21085	2.23e-20
ENSMUSG00000057406	1548.43	1578.51	1552.55	3091	3931.33	3324.6	-1.14446	2.32e-20
ENSMUSG00000076441	594.942	462.413	453.822	1488	1324.58	1230.47	-1.41987	2.34e-20
ENSMUSG00000030738	5453.97	5396.14	5885.15	16398.9	26077	14984	-1.77964	2.43e-20
ENSMUSG00000021018	160.556	165.641	199.391	732.846	493.14	603.548	-1.80154	2.52e-20
ENSMUSG00000038332	784.063	933.7	973.07	338.105	219.527	269.26	1.69892	2.52e-20
ENSMUSG00000032698	294.516	260.292	291.817	54.9206	77.4177	79.2538	2.00775	2.65e-20
ENSMUSG00000073492	303.381	347.056	373.858	110.699	93.3254	99.5753	1.75087	2.72e-20
ENSMUSG00000097327	116.23	123.244	116.311	12.872	5.30258	12.1929	3.52936	2.76e-20
ENSMUSG00000028089	794.898	758.2	882.721	1663.06	1753.03	1661.28	-1.05983	2.83e-20
ENSMUSG00000031984	565.392	659.604	544.171	1435.66	1380.79	1268.06	-1.20708	2.83e-20
ENSMUSG00000040711	381.197	395.368	305.318	88.3878	108.173	69.0931	2.02775	2.83e-20
ENSMUSG00000025747	330.961	266.208	274.163	913.913	750.845	1100.41	-1.66602	2.84e-20
ENSMUSG00000026816	496.442	529.458	522.363	1154.19	1181.42	1038.43	-1.12397	3.02e-20
ENSMUSG00000041147	335.886	324.379	309.472	840.113	1281.1	946.981	-1.66069	3.06e-20
ENSMUSG00000000934	160.556	152.823	145.389	433.358	602.373	469.426	-1.71237	3.46e-20
ENSMUSG00000066152	331.946	337.197	349.973	104.692	117.717	87.3824	1.71848	3.51e-20
ENSMUSG00000040945	7996.26	7865.95	7939.29	16220.4	17379.7	14189.5	-1.00564	3.59e-20
ENSMUSG00000020280	360.511	369.733	383.205	816.085	916.286	812.86	-1.19243	3.61e-20
ENSMUSG00000029084	178.286	202.121	163.044	36.0416	30.755	37.5948	2.37793	3.66e-20
ENSMUSG00000036768	305.351	257.334	318.818	695.089	773.116	782.377	-1.3521	3.86e-20
ENSMUSG00000027242	402.867	389.452	396.705	913.913	1239.74	1001.85	-1.40723	4.26e-20
ENSMUSG00000022641	1543.5	1609.08	1615.9	840.113	757.209	780.345	1.00311	4.26e-20
ENSMUSG00000018169	570.317	549.177	535.863	1246.87	1095.51	1227.42	-1.10905	4.3e-20
ENSMUSG00000020265	592.972	593.545	613.751	1869.87	1302.31	1793.37	-1.46432	4.35e-20
ENSMUSG00000020273	1229.28	1132.86	1237.89	557.787	467.688	555.793	1.18577	4.48e-20
ENSMUSG00000064181	905.219	873.557	868.182	415.337	356.333	399.317	1.17519	4.62e-20
ENSMUSG00000022299	484.622	482.132	444.476	1061.51	1010.67	973.399	-1.10986	4.71e-20
ENSMUSG00000028825	116.23	123.244	94.503	7.72321	9.54465	9.14467	3.66932	4.75e-20
ENSMUSG00000020869	1428.26	1392.17	1522.43	3870.18	6011.01	3812.31	-1.65663	5.17e-20
ENSMUSG00000037531	182.226	153.809	162.005	502.867	442.235	451.137	-1.48799	5.73e-20
ENSMUSG00000043439	781.108	654.675	697.869	1802.08	2589.78	1840.11	-1.54594	5.73e-20
ENSMUSG00000031562	154.646	164.655	126.696	716.542	435.872	631.998	-2.00082	5.74e-20
ENSMUSG00000025962	244.281	214.938	260.662	640.168	850.534	657.4	-1.57675	5.75e-20
ENSMUSG00000079484	110.32	147.893	143.312	6.00694	16.9683	12.1929	3.54289	5.82e-20
ENSMUSG00000073705	65.9953	70.9888	68.5407	245.426	241.798	249.954	-1.84276	6.13e-20
ENSMUSG00000059013	454.087	480.16	448.63	1000.58	940.678	1045.54	-1.11096	7.03e-20
ENSMUSG00000028910	234.431	238.601	249.239	562.936	587.526	574.082	-1.25556	7.38e-20
ENSMUSG00000037857	3511.54	3749.59	3592.15	1641.61	1963.02	1687.7	1.03665	7.42e-20
ENSMUSG00000028159	1110.1	1047.08	1118.46	520.887	414.662	418.623	1.27215	7.44e-20
ENSMUSG00000035042	367.406	388.467	375.935	79.8065	32.876	81.286	2.53731	7.53e-20
ENSMUSG00000044674	99.4854	98.5956	112.157	7.72321	4.24206	4.0643	4.24288	7.57e-20
ENSMUSG00000025817	611.687	701.014	659.444	1410.77	1630.01	1384.91	-1.1658	7.82e-20
ENSMUSG00000025757	1534.64	1570.63	1418.58	656.473	760.39	635.047	1.1414	8.05e-20
ENSMUSG00000025395	590.017	507.767	568.057	1412.49	1164.45	1307.69	-1.2222	8.09e-20
ENSMUSG00000034773	67.9653	93.6658	68.5407	286.617	367.999	288.565	-2.03279	8.1e-20
ENSMUSG00000050708	10957.2	11018.1	10900	5930.56	4709.75	5299.84	1.0441	8.11e-20
ENSMUSG00000024610	3091.93	3086.04	2848.59	1504.31	1368.07	1169.5	1.15862	8.12e-20
ENSMUSG00000022792	261.026	267.194	284.548	685.649	635.249	618.789	-1.25591	8.12e-20
ENSMUSG00000030220	2174.89	2092.2	2385.42	4614.19	5041.69	4217.72	-1.06042	8.57e-20
ENSMUSG00000004446	246.251	222.826	254.431	716.542	566.316	678.738	-1.44025	9.02e-20
ENSMUSG00000026798	85.6953	87.7501	73.7331	302.921	317.094	260.115	-1.83127	9.17e-20
ENSMUSG00000038388	388.092	360.86	445.514	1257.17	1831.51	1105.49	-1.8119	9.64e-20
ENSMUSG00000058099	119.185	125.216	110.08	12.872	11.6657	15.2411	3.15592	9.66e-20
ENSMUSG00000030789	336.871	367.761	281.432	99.5435	92.2649	77.2217	1.87163	1.03e-19
ENSMUSG00000037601	322.096	242.545	320.895	1583.26	833.566	1387.96	-2.10397	1.08e-19
ENSMUSG00000064179	10.835	7.88765	17.6544	127.862	111.354	139.202	-3.38658	1.15e-19
ENSMUSG00000021810	753.528	659.604	746.678	1847.56	2560.09	1759.84	-1.5135	1.16e-19
ENSMUSG00000025854	138.886	140.992	121.504	12.0139	22.2708	15.2411	3.03637	1.19e-19
ENSMUSG00000043541	332.931	374.663	382.166	66.9345	108.173	103.64	1.97443	1.24e-19
ENSMUSG00000090100	382.182	443.68	429.937	148.457	149.533	153.427	1.47627	1.35e-19
ENSMUSG00000036273	274.816	250.433	329.203	72.9414	61.5099	81.286	1.98371	1.38e-19
ENSMUSG00000020432	241.326	210.995	239.892	60.0694	59.3889	61.9805	1.93164	1.44e-19
ENSMUSG00000104348	407.792	392.41	484.977	148.457	144.23	120.913	1.63377	1.47e-19
ENSMUSG00000107750	287.621	310.576	290.779	47.1974	79.5387	79.2538	2.11917	1.5e-19
ENSMUSG00000022013	232.461	165.641	263.778	705.386	739.18	666.545	-1.6742	1.5e-19
ENSMUSG00000040820	287.621	279.025	228.469	638.452	714.788	707.188	-1.37229	1.68e-19
ENSMUSG00000074497	392.032	391.424	425.783	137.301	148.472	152.411	1.46599	1.7e-19
ENSMUSG00000024309	490.532	509.739	562.864	1159.34	1185.66	1065.86	-1.1261	1.75e-19
ENSMUSG00000040084	364.451	353.958	369.704	757.732	819.779	849.438	-1.15681	1.79e-19
ENSMUSG00000108037	143.811	140.006	115.273	15.4464	14.8472	21.3376	2.9542	1.8e-19
ENSMUSG00000097242	552.587	563.967	524.44	202.52	184.53	233.697	1.40246	1.85e-19
ENSMUSG00000048251	2569.88	2572.36	2524.58	5104.18	6319.62	5059.03	-1.1041	1.9e-19
ENSMUSG00000031386	4277.87	4309.61	4116.59	7935.17	9676.15	8208.87	-1.02307	2e-19
ENSMUSG00000090019	4758.55	4473.28	4704.38	2391.62	1935.44	2326.81	1.06616	2.04e-19
ENSMUSG00000018882	477.727	509.739	490.17	1126.73	1235.5	1006.93	-1.18893	2.05e-19
ENSMUSG00000024369	440.297	402.27	396.705	913.913	1169.75	989.656	-1.30933	2.12e-19
ENSMUSG00000056399	985.004	932.714	995.917	242.852	81.6597	159.524	2.58441	2.13e-19
ENSMUSG00000040621	268.906	284.941	251.316	715.684	603.434	723.445	-1.34333	2.21e-19
ENSMUSG00000005370	1477.51	1563.73	1518.28	3093.57	3770.14	3030.95	-1.11754	2.3e-19
ENSMUSG00000029657	1935.53	2096.14	2110.22	4937.7	6318.56	4381.31	-1.34818	2.34e-19
ENSMUSG00000027787	636.313	642.843	663.598	1563.52	1307.62	1351.38	-1.12079	2.36e-19
ENSMUSG00000039768	909.159	999.759	1005.26	2102.43	2405.25	1934.61	-1.14438	2.36e-19
ENSMUSG00000046223	968.259	778.905	869.22	271.17	144.23	245.89	1.98095	2.37e-19
ENSMUSG00000002799	62.0552	36.4804	48.8093	248.859	207.861	279.42	-2.32116	2.39e-19
ENSMUSG00000002205	1370.14	1206.81	1275.27	577.524	415.722	503.973	1.36148	2.4e-19
ENSMUSG00000002064	948.559	1018.49	1086.27	477.123	436.933	476.539	1.13385	2.46e-19
ENSMUSG00000024981	1564.19	1522.32	1623.17	3455.71	4825.35	3601.98	-1.335	2.48e-19
ENSMUSG00000020650	733.828	708.902	661.521	1416.78	1440.18	1362.56	-1.00354	2.48e-19
ENSMUSG00000038780	1554.34	1538.09	1498.55	700.237	792.206	784.409	1.01282	2.51e-19
ENSMUSG00000031353	2280.28	2199.67	2422.81	5075	4221.91	4714.59	-1.02165	2.62e-19
ENSMUSG00000031256	1055.92	1031.31	1137.15	2264.62	2754.16	2207.93	-1.16415	2.66e-19
ENSMUSG00000026260	830.358	931.728	922.184	1782.34	2066.95	1826.9	-1.08013	2.72e-19
ENSMUSG00000058290	350.661	335.225	347.896	796.348	781.6	969.335	-1.3008	2.8e-19
ENSMUSG00000042726	1680.42	1762.89	1876.56	671.061	419.964	648.255	1.61148	2.81e-19
ENSMUSG00000016493	235.416	235.643	207.699	56.6368	53.0258	64.0127	1.96686	2.81e-19
ENSMUSG00000073838	1232.24	1107.23	1194.27	2770.91	3706.5	2646.87	-1.36829	2.83e-19
ENSMUSG00000032042	1605.56	1692.89	1754.02	3554.39	3626.97	3074.64	-1.02154	2.93e-19
ENSMUSG00000026655	10334.7	10395.9	10574	4795.25	3258.97	4365.06	1.33352	2.94e-19
ENSMUSG00000025351	380.212	378.607	361.396	139.018	100.749	110.752	1.67061	2.95e-19
ENSMUSG00000031633	1294.3	1153.57	1257.62	2689.39	2316.17	2675.32	-1.0519	3.13e-19
ENSMUSG00000003235	850.058	961.307	1017.73	2143.62	2640.69	2054.5	-1.2733	3.31e-19
ENSMUSG00000020457	928.859	994.829	977.224	1916.21	2108.31	1827.92	-1.01238	3.36e-19
ENSMUSG00000029512	1872.49	1986.7	1693.79	852.127	819.779	936.821	1.09007	3.43e-19
ENSMUSG00000041219	383.167	407.2	408.129	825.525	919.468	870.776	-1.12553	3.54e-19
ENSMUSG00000054676	1313.01	1363.58	1433.12	676.21	549.347	533.439	1.22251	3.6e-19
ENSMUSG00000079084	2367.95	2555.6	2545.35	1252.88	983.098	1164.42	1.13431	3.74e-19
ENSMUSG00000042742	695.413	722.705	678.137	274.603	325.578	271.292	1.26797	3.77e-19
ENSMUSG00000073491	429.462	437.764	525.478	90.1041	22.2708	47.7555	3.107	3.86e-19
ENSMUSG00000030095	1237.16	1264	1336.54	556.929	416.783	558.841	1.32287	4.48e-19
ENSMUSG00000036026	1164.27	1067.79	1104.96	409.33	277.855	433.864	1.57216	4.5e-19
ENSMUSG00000036202	1535.62	1544.99	1526.59	3318.4	2781.73	3345.93	-1.03605	4.55e-19
ENSMUSG00000073678	367.406	389.452	390.474	139.876	103.931	94.4949	1.7557	4.77e-19
ENSMUSG00000020042	128.051	125.216	138.12	350.977	378.604	369.851	-1.48996	5.3e-19
ENSMUSG00000020230	601.837	615.236	644.905	247.143	229.071	171.717	1.52068	5.8e-19
ENSMUSG00000063884	840.208	917.925	907.645	1831.26	1898.32	1666.36	-1.0174	5.82e-19
ENSMUSG00000029401	664.878	561.995	667.752	1583.26	1338.37	1404.21	-1.19178	6.18e-19
ENSMUSG00000025804	250.191	248.461	281.432	78.9483	51.9653	53.8519	2.06812	6.22e-19
ENSMUSG00000053897	65.0103	55.2135	85.1566	261.731	343.607	271.292	-2.0945	6.32e-19
ENSMUSG00000020097	2646.71	2837.58	2866.25	1269.18	1498.51	1241.64	1.05897	6.33e-19
ENSMUSG00000030528	421.582	415.087	497.439	970.55	1223.84	1127.84	-1.31597	6.81e-19
ENSMUSG00000030983	763.378	786.793	814.18	1690.52	1799.7	1497.69	-1.07707	6.95e-19
ENSMUSG00000039660	339.826	352.972	338.549	822.951	961.888	751.895	-1.29794	7.48e-19
ENSMUSG00000034617	583.122	552.135	581.557	1272.61	1158.08	1130.89	-1.05342	7.8e-19
ENSMUSG00000078606	422.567	398.326	451.745	132.153	159.077	107.704	1.6747	7.8e-19
ENSMUSG00000026576	834.298	855.809	909.722	389.593	285.279	341.401	1.3524	8.88e-19
ENSMUSG00000029304	279.741	273.11	198.353	31.751	19.0893	52.8359	2.8565	8.88e-19
ENSMUSG00000025742	660.938	712.846	650.098	1570.39	2060.58	1511.92	-1.34496	9.07e-19
ENSMUSG00000045551	134.946	99.5815	129.812	1.71627	2.12103	2.03215	5.96651	9.48e-19
ENSMUSG00000026037	533.872	544.248	603.366	1451.1	1877.11	1285.33	-1.456	9.6e-19
ENSMUSG00000047719	344.751	322.407	328.164	768.888	913.104	736.654	-1.28031	1.01e-18
ENSMUSG00000069844	207.836	193.247	170.313	545.773	464.506	546.648	-1.44615	1.02e-18
ENSMUSG00000036769	474.772	534.388	481.862	199.945	167.562	196.102	1.40157	1.02e-18
ENSMUSG00000068015	1341.58	1455.27	1337.58	682.217	714.788	640.127	1.02133	1.05e-18
ENSMUSG00000076614	235.416	139.02	286.625	32.6091	22.2708	30.4822	2.94639	1.05e-18
ENSMUSG00000091844	95.5454	99.5815	121.504	7.72321	3.18155	10.1607	3.89588	1.06e-18
ENSMUSG00000055116	599.867	545.233	622.058	257.44	220.587	215.408	1.34696	1.17e-18
ENSMUSG00000024675	295.501	294.801	351.011	93.5366	61.5099	50.8037	2.18345	1.22e-18
ENSMUSG00000043467	1672.54	2009.38	1824.64	840.971	919.468	805.747	1.10184	1.22e-18
ENSMUSG00000026180	132.976	74.9326	119.427	6.00694	4.24206	4.0643	4.49766	1.22e-18
ENSMUSG00000030188	62.0552	52.2556	61.2712	247.143	201.498	245.89	-1.9856	1.23e-18
ENSMUSG00000018848	1212.54	1140.75	1275.27	2968.29	3784.98	2599.12	-1.36584	1.24e-18
ENSMUSG00000054309	914.084	953.419	1040.57	1935.09	2123.15	1867.54	-1.02697	1.32e-18
ENSMUSG00000058794	239.356	207.051	236.777	47.1974	65.752	56.9002	2.01482	1.36e-18
ENSMUSG00000027778	1750.35	1800.36	1782.06	932.792	756.148	855.535	1.06636	1.38e-18
ENSMUSG00000001918	5261.89	5172.32	5490.52	12283.3	9612.52	11974.4	-1.08885	1.4e-18
ENSMUSG00000112120	0	6.90169	3.11548	113.274	96.507	111.768	-5.00433	1.43e-18
ENSMUSG00000024053	591.002	622.138	602.327	153.606	234.374	140.218	1.78441	1.46e-18
ENSMUSG00000033295	46.2952	40.4242	61.2712	198.229	300.126	243.858	-2.32652	1.53e-18
ENSMUSG00000000811	88.6504	58.1714	82.0411	295.198	293.763	268.244	-1.90606	1.55e-18
ENSMUSG00000043090	932.799	870.599	911.799	423.06	450.719	401.349	1.09074	1.56e-18
ENSMUSG00000026011	8187.35	8214.98	8547.85	2395.05	1381.85	2870.41	1.908	1.56e-18
ENSMUSG00000058070	96.5304	126.202	124.619	6.86507	14.8472	11.1768	3.42444	1.66e-18
ENSMUSG00000032946	999.779	1043.14	963.723	387.877	302.247	440.976	1.40956	1.67e-18
ENSMUSG00000039782	401.882	381.565	416.436	133.011	96.507	143.266	1.68342	1.75e-18
ENSMUSG00000036639	184.196	168.598	219.122	580.957	489.958	522.262	-1.47993	1.75e-18
ENSMUSG00000024681	199.956	174.514	208.737	46.3392	25.4524	24.3858	2.58311	1.78e-18
ENSMUSG00000034926	996.824	907.079	969.954	2467.14	3752.11	2398.95	-1.58413	1.79e-18
ENSMUSG00000060063	115.245	111.413	122.542	15.4464	16.9683	13.209	2.93662	1.99e-18
ENSMUSG00000033577	275.801	253.391	240.931	648.749	585.405	599.484	-1.25186	2.1e-18
ENSMUSG00000048376	1329.76	1397.1	1367.7	677.926	722.212	624.886	1.01594	2.14e-18
ENSMUSG00000049109	279.741	276.068	272.086	677.926	833.566	637.079	-1.37511	2.17e-18
ENSMUSG00000043252	3850.38	3445.91	3501.81	1906.77	1570.62	1779.15	1.03808	2.19e-18
ENSMUSG00000026750	882.563	911.023	1026.03	1908.49	1989.53	1809.63	-1.01762	2.19e-18
ENSMUSG00000047370	498.412	512.697	492.247	201.661	188.772	219.472	1.30134	2.25e-18
ENSMUSG00000020629	214.731	242.545	234.7	783.476	555.71	651.304	-1.52578	2.26e-18
ENSMUSG00000016664	639.268	639.885	608.558	1300.07	1311.86	1184.74	-1.00808	2.32e-18
ENSMUSG00000068747	144.796	116.343	157.851	19.7371	23.3314	21.3376	2.70567	2.41e-18
ENSMUSG00000029703	829.373	833.133	844.296	1675.08	1899.38	1586.09	-1.04145	2.53e-18
ENSMUSG00000027309	523.037	509.739	514.055	170.769	223.769	192.038	1.40241	2.56e-18
ENSMUSG00000026683	103.425	107.469	104.888	320.084	293.763	315.999	-1.55866	2.64e-18
ENSMUSG00000050002	1296.27	1137.79	1232.69	614.424	534.5	572.05	1.09017	2.69e-18
ENSMUSG00000034297	4313.33	4787.8	4245.37	1917.07	2374.5	1979.31	1.09016	2.69e-18
ENSMUSG00000024378	593.957	664.534	692.676	1303.51	1556.84	1429.62	-1.1363	2.74e-18
ENSMUSG00000111877	52.2052	46.3399	47.7708	198.229	281.037	199.151	-2.21104	2.91e-18
ENSMUSG00000033355	294.516	234.657	317.779	67.7926	28.6339	34.5465	2.67732	2.94e-18
ENSMUSG00000022009	397.942	348.042	423.706	918.203	907.802	837.245	-1.18769	2.97e-18
ENSMUSG00000109771	39.4002	25.6348	28.0394	163.045	171.804	157.492	-2.4017	3.01e-18
ENSMUSG00000030683	266.936	264.236	255.47	71.2251	58.3284	86.3663	1.86412	3.1e-18
ENSMUSG00000027170	1749.37	1807.26	1908.75	3640.2	4158.28	3386.58	-1.03313	3.13e-18
ENSMUSG00000071714	981.064	1031.31	968.916	418.769	440.114	318.031	1.34057	3.18e-18
ENSMUSG00000024131	105.395	122.258	85.1566	2.5744	9.54465	4.0643	4.31678	3.27e-18
ENSMUSG00000087141	1631.17	1645.56	1808.02	805.788	619.341	777.297	1.2059	3.3e-18
ENSMUSG00000032563	765.348	727.635	800.68	1786.64	1516.54	1533.26	-1.07703	3.35e-18
ENSMUSG00000002319	465.907	450.582	407.09	1161.06	1439.12	993.721	-1.44056	3.51e-18
ENSMUSG00000063273	1948.34	1981.77	1902.52	4459.72	6246.44	4301.04	-1.36326	3.59e-18
ENSMUSG00000055065	12120.5	12380.6	12625	6175.99	4427.66	5632.1	1.19305	3.63e-18
ENSMUSG00000041920	446.207	389.452	489.131	1015.17	1018.1	958.158	-1.17562	3.7e-18
ENSMUSG00000002365	395.972	363.818	371.781	792.058	785.842	823.02	-1.08512	3.71e-18
ENSMUSG00000029388	377.256	408.186	475.631	1276.05	947.041	1118.7	-1.40716	3.71e-18
ENSMUSG00000019132	8428.68	8591.62	8606.01	4493.19	3398.95	4111.04	1.09391	3.78e-18
ENSMUSG00000039982	130.021	143.95	158.89	26.6022	24.3919	26.4179	2.48087	3.79e-18
ENSMUSG00000063810	159.571	114.371	117.35	393.884	625.705	506.005	-1.96113	3.85e-18
ENSMUSG00000034906	324.066	359.874	324.01	787.767	710.546	846.39	-1.21806	3.99e-18
ENSMUSG00000102976	686.548	742.425	754.986	296.914	212.103	291.613	1.44522	4.05e-18
ENSMUSG00000032294	19847.8	19942.9	20538.3	37440.4	46207.8	37744.1	-1.00873	4.2e-18
ENSMUSG00000033970	332.931	293.815	360.358	872.722	723.272	827.085	-1.29675	4.21e-18
ENSMUSG00000000823	785.048	787.779	687.484	1517.18	1613.05	1474.32	-1.0261	4.23e-18
ENSMUSG00000004996	621.537	536.36	584.673	1191.95	1180.35	1177.63	-1.02666	4.37e-18
ENSMUSG00000027167	99.4854	107.469	91.3876	308.07	294.823	296.694	-1.59194	4.4e-18
ENSMUSG00000024240	1489.33	1698.8	1689.63	765.456	589.647	732.59	1.22313	4.45e-18
ENSMUSG00000030224	1915.83	1737.25	2085.3	4175.68	4631.27	3706.64	-1.12483	4.45e-18
ENSMUSG00000011179	5764.24	5606.14	5818.69	12201.8	15749.7	11455.2	-1.1969	4.46e-18
ENSMUSG00000022476	247.236	263.25	206.661	657.331	607.676	574.082	-1.35846	4.66e-18
ENSMUSG00000027203	710.188	602.419	762.255	3036.08	1653.34	2694.63	-1.83186	4.66e-18
ENSMUSG00000071041	880.593	861.725	884.798	2059.52	2495.39	1779.15	-1.26948	4.79e-18
ENSMUSG00000034723	805.733	813.413	904.529	405.897	351.031	355.626	1.17975	4.85e-18
ENSMUSG00000042138	780.123	837.076	874.413	364.707	258.766	324.128	1.39193	4.88e-18
ENSMUSG00000030689	813.613	772.989	699.946	1570.39	1578.05	1468.23	-1.01347	4.92e-18
ENSMUSG00000029276	123.125	88.736	104.888	381.012	402.996	307.871	-1.78547	5.26e-18
ENSMUSG00000020022	122.14	132.118	141.235	636.735	550.408	363.755	-1.97272	5.74e-18
ENSMUSG00000028837	1039.18	919.897	991.763	2286.93	1859.08	2234.35	-1.11289	5.84e-18
ENSMUSG00000002129	1817.33	1878.25	1898.37	3675.39	4233.58	3420.11	-1.01799	5.92e-18
ENSMUSG00000001909	1299.22	1273.85	1310.58	2515.19	2917.48	2408.1	-1.01338	6.06e-18
ENSMUSG00000020590	708.218	688.197	773.679	331.24	313.913	334.288	1.14704	6.27e-18
ENSMUSG00000043415	883.549	861.725	852.604	348.402	427.388	337.337	1.22424	6.38e-18
ENSMUSG00000029480	727.918	748.34	713.446	1933.38	2972.63	1828.93	-1.62056	6.5e-18
ENSMUSG00000032815	419.612	386.495	374.897	842.688	828.263	950.03	-1.14968	6.68e-18
ENSMUSG00000006932	7243.72	7212.27	7971.49	3918.24	3264.27	3935.26	1.01218	7.24e-18
ENSMUSG00000040370	390.062	427.905	430.975	151.89	95.4465	129.041	1.72469	7.51e-18
ENSMUSG00000020929	2006.45	2027.12	2197.46	5388.22	8691.99	5260.22	-1.63398	8.15e-18
ENSMUSG00000038843	235.416	207.051	187.968	48.9136	53.0258	56.9002	1.99186	8.33e-18
ENSMUSG00000032231	1025.39	1009.62	1141.31	515.739	410.42	455.201	1.19929	8.48e-18
ENSMUSG00000067203	777.168	791.722	867.143	203.378	69.9941	162.572	2.47744	8.68e-18
ENSMUSG00000021982	740.723	827.217	852.604	382.728	336.184	355.626	1.17008	9.22e-18
ENSMUSG00000059323	411.732	466.357	366.589	917.345	942.799	1020.14	-1.20969	9.5e-18
ENSMUSG00000051329	1113.05	1118.07	1074.84	2234.58	3007.62	2380.66	-1.20482	9.55e-18
ENSMUSG00000030219	121.155	143.95	126.696	12.872	22.2708	21.3376	2.81082	9.64e-18
ENSMUSG00000035198	582.137	527.486	555.595	1171.35	1072.18	1122.76	-1.01588	9.71e-18
ENSMUSG00000027018	797.853	913.981	881.682	2593.28	1780.61	2546.28	-1.41628	9.76e-18
ENSMUSG00000020125	105.395	122.258	144.351	1.71627	3.18155	0	6.25953	9.8e-18
ENSMUSG00000028393	238.371	190.289	260.662	630.729	615.099	576.114	-1.40325	1.02e-17
ENSMUSG00000030872	183.211	206.065	219.122	483.988	572.679	514.134	-1.36801	1.04e-17
ENSMUSG00000030629	2340.37	2358.41	2413.46	973.982	608.736	930.724	1.4996	1.05e-17
ENSMUSG00000027074	301.411	280.997	304.279	642.742	800.69	698.043	-1.27123	1.06e-17
ENSMUSG00000104724	221.626	211.98	158.89	38.616	47.7232	30.4822	2.34533	1.26e-17
ENSMUSG00000024136	193.061	214.938	164.082	46.3392	29.6945	40.643	2.28547	1.27e-17
ENSMUSG00000034708	604.792	651.717	646.982	277.177	269.371	299.742	1.16946	1.27e-17
ENSMUSG00000020561	586.077	552.135	678.137	1409.06	1624.71	1278.22	-1.24744	1.33e-17
ENSMUSG00000002204	221.626	249.447	236.777	57.495	75.2966	49.7876	1.95856	1.35e-17
ENSMUSG00000071644	13504.4	13150.7	13430.9	28146.8	35242	25625.4	-1.15092	1.35e-17
ENSMUSG00000028212	130.021	112.399	165.121	387.018	432.691	450.121	-1.64034	1.5e-17
ENSMUSG00000028339	4.92502	1.97191	5.19247	111.557	78.4782	97.5431	-4.58005	1.53e-17
ENSMUSG00000026806	196.016	215.924	254.431	628.154	650.096	528.359	-1.43985	1.53e-17
ENSMUSG00000000776	228.521	251.419	283.509	752.584	581.163	702.107	-1.41657	1.59e-17
ENSMUSG00000039770	679.653	753.27	804.834	264.305	142.109	221.504	1.82939	1.61e-17
ENSMUSG00000042210	116.23	118.315	123.581	454.811	325.578	363.755	-1.678	1.65e-17
ENSMUSG00000035004	165.481	193.247	233.661	33.4672	45.6022	44.7073	2.26545	1.7e-17
ENSMUSG00000049723	1127.83	1008.63	834.95	48.0555	16.9683	66.0448	4.50042	1.76e-17
ENSMUSG00000029516	166.466	160.711	156.813	492.569	1039.31	645.207	-2.16813	1.8e-17
ENSMUSG00000037331	5333.8	5381.35	5101.09	14197	23981.5	13525	-1.7088	1.82e-17
ENSMUSG00000035960	218.671	218.882	224.315	606.701	551.468	490.764	-1.318	1.9e-17
ENSMUSG00000034640	585.092	571.854	627.251	256.582	229.071	271.292	1.23601	1.95e-17
ENSMUSG00000063018	23.6401	17.7472	32.1933	174.201	128.322	162.572	-2.66569	1.98e-17
ENSMUSG00000043940	178.286	164.655	145.389	25.744	39.2391	22.3536	2.49137	1.98e-17
ENSMUSG00000027933	1088.43	1104.27	1067.57	2296.37	2919.6	2191.67	-1.1837	2.08e-17
ENSMUSG00000037940	2931.37	3068.29	2981.52	5879.93	7248.63	5664.61	-1.06511	2.09e-17
ENSMUSG00000054414	1478.49	1559.78	1679.25	796.348	691.457	801.683	1.04223	2.45e-17
ENSMUSG00000040187	86.6803	111.413	85.1566	6.86507	8.48413	4.0643	3.86816	2.64e-17
ENSMUSG00000019699	1021.45	1162.44	1239.96	483.129	553.589	517.182	1.14056	2.67e-17
ENSMUSG00000048521	551.602	583.686	639.713	264.305	207.861	220.488	1.3543	2.96e-17
ENSMUSG00000032434	6010.49	6290.4	6373.24	3386.2	2586.6	2990.31	1.05855	3.05e-17
ENSMUSG00000031825	97.5154	81.8343	84.1181	4.29067	3.18155	6.09645	4.27819	3.21e-17
ENSMUSG00000027342	3346.06	3304.92	3540.23	9391.42	6485.06	9298.1	-1.30476	3.52e-17
ENSMUSG00000029486	220.641	239.587	239.892	578.382	650.096	518.198	-1.31878	3.61e-17
ENSMUSG00000052763	758.453	867.641	855.72	364.707	404.057	360.706	1.13646	3.64e-17
ENSMUSG00000049422	140.856	167.612	199.391	816.085	460.264	772.217	-2.01366	3.67e-17
ENSMUSG00000021540	1569.11	1557.81	1557.74	782.618	623.584	780.345	1.09828	3.79e-17
ENSMUSG00000027776	127.066	182.402	132.927	26.6022	11.6657	14.225	3.05168	3.79e-17
ENSMUSG00000028111	85.6953	120.287	101.773	9.43947	7.42361	12.1929	3.40319	3.84e-17
ENSMUSG00000026594	935.754	956.377	973.07	435.932	449.659	501.941	1.04683	3.86e-17
ENSMUSG00000039521	2663.45	2813.92	2477.85	1200.53	1425.33	1136.99	1.08057	3.9e-17
ENSMUSG00000032586	117.215	116.343	90.3491	347.544	311.792	421.671	-1.73754	4.08e-17
ENSMUSG00000024991	6352.29	6231.24	6957.92	14112.9	18328.9	13074.8	-1.21983	4.16e-17
ENSMUSG00000062510	128.051	136.062	138.12	409.33	329.821	420.655	-1.52901	4.17e-17
ENSMUSG00000055170	732.843	844.964	845.335	3005.19	2030.89	1940.7	-1.52624	4.4e-17
ENSMUSG00000025047	1948.34	2024.17	2153.84	4534.38	6132.97	4291.9	-1.28783	4.44e-17
ENSMUSG00000029408	229.506	214.938	213.93	509.732	660.702	544.616	-1.3799	4.48e-17
ENSMUSG00000052125	631.388	708.902	667.752	284.9	246.04	309.903	1.25504	4.53e-17
ENSMUSG00000067995	424.537	324.379	397.744	1065.8	1154.9	854.519	-1.4234	4.95e-17
ENSMUSG00000031200	525.992	485.09	552.479	181.924	107.112	172.733	1.75532	5.08e-17
ENSMUSG00000038763	117.215	137.048	106.965	16.3045	16.9683	20.3215	2.75671	5.18e-17
ENSMUSG00000026004	287.621	248.461	283.509	74.6577	88.0228	92.4628	1.68734	5.34e-17
ENSMUSG00000032300	483.637	546.219	438.245	1319.81	2175.12	1355.44	-1.72348	5.4e-17
ENSMUSG00000021214	91.6054	56.1995	114.234	530.327	327.699	424.719	-2.29418	5.44e-17
ENSMUSG00000033809	277.771	303.674	322.972	707.102	820.84	658.416	-1.27337	5.44e-17
ENSMUSG00000022124	2478.27	2610.81	2582.74	1110.43	687.214	1004.9	1.45179	5.73e-17
ENSMUSG00000030346	118.2	140.992	133.966	594.687	347.849	585.259	-1.95951	5.73e-17
ENSMUSG00000073725	995.839	980.04	1082.11	479.697	483.595	530.391	1.03397	5.78e-17
ENSMUSG00000056076	4022.76	4173.55	4058.44	11039.9	19089.3	10518.4	-1.72977	5.9e-17
ENSMUSG00000019982	1865.6	1966.98	1899.41	804.072	437.993	566.97	1.66191	6.51e-17
ENSMUSG00000021775	957.424	917.925	936.722	447.946	314.973	368.835	1.31034	6.77e-17
ENSMUSG00000021886	1185.94	1124.98	1241	564.652	627.826	535.471	1.03998	6.84e-17
ENSMUSG00000030225	308.306	351	339.588	733.705	985.22	804.731	-1.33622	6.95e-17
ENSMUSG00000000489	59.1002	66.059	64.3867	247.143	215.285	207.279	-1.82272	6.99e-17
ENSMUSG00000074480	68.9503	69.0169	65.4252	222.257	289.521	225.569	-1.85611	6.99e-17
ENSMUSG00000027379	188.136	126.202	143.312	435.932	449.659	481.619	-1.5782	6.99e-17
ENSMUSG00000035351	179.271	146.907	144.351	533.759	396.633	465.362	-1.56961	7e-17
ENSMUSG00000039055	64.0253	64.0871	62.3097	207.668	215.285	225.569	-1.76719	7.22e-17
ENSMUSG00000027425	404.837	365.79	367.627	895.034	1089.15	812.86	-1.2965	7.46e-17
ENSMUSG00000031575	812.628	728.621	751.87	1488.86	1658.65	1443.84	-1.00128	7.47e-17
ENSMUSG00000045983	7548.08	7768.34	7747.17	16771.4	23743.9	16228.7	-1.29881	7.54e-17
ENSMUSG00000107894	102.44	91.6939	83.0796	3.43254	7.42361	9.14467	3.82355	7.54e-17
ENSMUSG00000035545	8269.11	8621.2	8214.5	2865.31	1284.29	2409.11	1.93607	7.63e-17
ENSMUSG00000008892	868.773	831.161	923.222	1846.7	2153.91	1679.57	-1.11455	8.18e-17
ENSMUSG00000064043	130.021	121.273	125.658	324.375	451.78	378.996	-1.61381	8.42e-17
ENSMUSG00000062345	288.606	216.91	212.891	67.7926	43.4812	50.8037	2.13989	8.47e-17
ENSMUSG00000051890	301.411	323.393	289.74	108.125	79.5387	103.64	1.64637	8.66e-17
ENSMUSG00000001424	2533.43	2438.27	2574.43	5502.36	8058.86	5566.06	-1.34169	8.71e-17
ENSMUSG00000021537	333.916	321.422	329.203	851.269	673.428	756.975	-1.21371	1.05e-16
ENSMUSG00000026187	559.482	517.627	612.712	1255.45	1372.31	1113.62	-1.14689	1.07e-16
ENSMUSG00000050711	65.0103	73.9467	102.811	269.454	369.06	304.822	-1.9648	1.09e-16
ENSMUSG00000039086	674.728	598.475	597.135	189.648	90.1439	177.813	2.02698	1.1e-16
ENSMUSG00000031672	1750.35	1681.05	1765.44	3819.55	5367.27	3703.59	-1.31041	1.13e-16
ENSMUSG00000073405	688.518	801.582	832.873	312.361	256.645	344.449	1.34549	1.28e-16
ENSMUSG00000004748	19.7001	26.6208	17.6544	147.599	110.294	171.717	-2.74624	1.3e-16
ENSMUSG00000014786	80.7703	66.059	76.8486	415.337	228.011	450.121	-2.29069	1.31e-16
ENSMUSG00000003604	290.576	290.857	246.123	773.179	1195.2	742.75	-1.71091	1.37e-16
ENSMUSG00000041268	157.601	157.753	176.544	39.4742	38.1786	39.6269	2.06742	1.4e-16
ENSMUSG00000022390	694.428	667.492	767.448	1627.88	2396.77	1680.59	-1.42156	1.43e-16
ENSMUSG00000115219	34.4751	38.4523	30.1164	201.661	181.348	137.17	-2.33597	1.44e-16
ENSMUSG00000022748	162.526	107.469	145.389	417.053	439.054	397.285	-1.5935	1.46e-16
ENSMUSG00000024844	1052.97	1017.51	1100.8	3278.07	2140.12	2652.97	-1.34821	1.49e-16
ENSMUSG00000029275	1578.96	1435.55	1498.55	4203.14	2882.48	3734.07	-1.26178	1.5e-16
ENSMUSG00000059734	557.512	533.402	510.94	1213.4	1018.1	1108.54	-1.06068	1.51e-16
ENSMUSG00000054387	7820.93	7889.62	7948.64	3898.5	2620.54	3467.86	1.24395	1.56e-16
ENSMUSG00000031162	294.516	273.11	253.393	85.8134	92.2649	64.0127	1.76141	1.64e-16
ENSMUSG00000019782	597.897	590.587	586.75	1292.35	1216.41	1089.23	-1.01963	1.66e-16
ENSMUSG00000031901	246.251	221.84	259.624	560.362	563.134	538.519	-1.19204	1.68e-16
ENSMUSG00000081752	225.566	221.84	205.622	509.732	491.019	493.812	-1.19442	1.69e-16
ENSMUSG00000021185	114.26	116.343	114.234	342.395	358.454	289.581	-1.52225	1.72e-16
ENSMUSG00000073433	2.95501	12.8174	11.4234	127.862	95.4465	104.656	-3.59815	1.73e-16
ENSMUSG00000027997	381.197	328.323	375.935	1325.82	818.718	1429.62	-1.71984	1.78e-16
ENSMUSG00000027298	157.601	140.006	145.389	399.032	406.178	353.594	-1.38736	1.78e-16
ENSMUSG00000038762	2441.82	2357.42	2439.42	5000.35	6845.63	4951.33	-1.21428	1.79e-16
ENSMUSG00000006418	3879.93	4110.45	4420.87	2149.63	1580.17	1887.87	1.14298	1.83e-16
ENSMUSG00000026687	808.688	753.27	822.488	1745.44	2076.49	1546.47	-1.17069	1.85e-16
ENSMUSG00000020393	992.884	960.321	916.991	417.911	488.898	474.507	1.05679	1.98e-16
ENSMUSG00000106734	385.137	337.197	480.823	83.239	24.3919	69.0931	2.75808	1.99e-16
ENSMUSG00000037617	279.741	293.815	317.779	105.55	94.3859	108.72	1.5283	2.04e-16
ENSMUSG00000022180	255.116	224.798	224.315	66.9345	78.4782	58.9323	1.787	2.05e-16
ENSMUSG00000038046	108.35	92.6798	109.042	314.077	345.728	277.388	-1.59594	2.12e-16
ENSMUSG00000002565	389.077	399.312	361.396	161.329	134.686	141.234	1.39188	2.18e-16
ENSMUSG00000037822	830.358	823.273	839.104	418.769	325.578	332.256	1.20853	2.24e-16
ENSMUSG00000063077	3167.77	3191.54	3232.83	1298.36	1666.07	1153.24	1.22044	2.34e-16
ENSMUSG00000023951	382.182	335.225	346.857	1102.7	750.845	1057.73	-1.4525	2.35e-16
ENSMUSG00000059149	2307.86	2499.4	2280.53	846.978	1195.2	849.438	1.29436	2.52e-16
ENSMUSG00000031904	826.418	834.118	882.721	1993.45	1572.75	1754.76	-1.06572	2.53e-16
ENSMUSG00000058809	144.796	72.9607	86.1951	417.053	424.206	390.173	-2.01758	2.66e-16
ENSMUSG00000022437	957.424	1155.54	1107.04	2326.4	2726.59	2114.45	-1.15429	2.67e-16
ENSMUSG00000030335	358.541	290.857	383.205	914.771	756.148	866.711	-1.29829	2.7e-16
ENSMUSG00000034681	2051.76	1960.08	2025.07	4437.41	3502.88	4327.46	-1.02322	2.84e-16
ENSMUSG00000041126	984.019	869.613	1026.03	342.395	179.227	306.854	1.79453	2.85e-16
ENSMUSG00000031367	560.467	632.984	615.828	275.461	201.498	222.52	1.36741	2.87e-16
ENSMUSG00000017418	1457.81	1652.46	1575.4	814.369	789.024	678.738	1.03731	2.9e-16
ENSMUSG00000058258	507.277	496.922	581.557	1194.52	1189.9	1025.22	-1.10504	2.92e-16
ENSMUSG00000041939	137.901	119.301	135.004	344.97	378.604	332.256	-1.42847	3.1e-16
ENSMUSG00000037126	1981.83	2048.82	1998.06	1000.58	664.944	774.249	1.30359	3.1e-16
ENSMUSG00000033777	85.6953	91.6939	91.3876	8.58134	1.06052	3.04822	4.33162	3.17e-16
ENSMUSG00000022913	324.066	345.084	341.665	764.597	756.148	664.513	-1.11272	3.19e-16
ENSMUSG00000103711	141.841	144.935	151.62	18.8789	3.18155	21.3376	3.31728	3.19e-16
ENSMUSG00000031555	683.593	611.293	648.021	302.063	301.187	305.838	1.09576	3.23e-16
ENSMUSG00000022706	355.586	298.745	310.51	833.248	706.304	707.188	-1.22022	3.23e-16
ENSMUSG00000025429	115.245	96.6237	117.35	15.4464	12.7262	18.2893	2.82263	3.36e-16
ENSMUSG00000089809	215.716	261.278	221.199	66.9345	40.2996	62.9966	2.02899	3.39e-16
ENSMUSG00000039153	797.853	742.425	681.253	338.963	323.457	357.658	1.12294	3.43e-16
ENSMUSG00000051378	127.066	96.6237	108.003	302.063	416.783	356.642	-1.69521	3.46e-16
ENSMUSG00000019297	693.443	666.506	673.983	1644.18	2404.19	1542.4	-1.45838	3.46e-16
ENSMUSG00000041632	234.431	287.899	253.393	649.607	598.131	575.098	-1.23312	3.5e-16
ENSMUSG00000024462	1181.02	1313.29	1112.23	450.52	257.705	429.799	1.66221	3.55e-16
ENSMUSG00000000056	881.578	1006.66	927.376	349.261	464.506	366.803	1.25589	3.62e-16
ENSMUSG00000027864	390.062	407.2	436.168	877.013	1200.5	952.062	-1.2958	3.63e-16
ENSMUSG00000001569	702.308	677.352	772.64	1455.4	1795.45	1445.87	-1.12555	3.83e-16
ENSMUSG00000020894	2482.21	2326.86	2234.84	842.688	402.996	727.509	1.83456	4.04e-16
ENSMUSG00000101439	124.11	110.427	111.119	14.5883	20.1498	20.3215	2.66111	4.14e-16
ENSMUSG00000024177	46.2952	31.5506	51.9247	253.15	166.501	214.392	-2.29257	4.2e-16
ENSMUSG00000037526	337.856	376.635	375.935	145.883	127.262	143.266	1.38679	4.54e-16
ENSMUSG00000051518	232.461	250.433	256.508	550.064	526.016	563.921	-1.14975	4.91e-16
ENSMUSG00000061972	121.155	139.02	130.85	24.0278	28.6339	22.3536	2.38524	5.15e-16
ENSMUSG00000035237	223.596	221.84	190.045	64.3601	38.1786	40.643	2.1384	5.26e-16
ENSMUSG00000025701	412.717	306.632	339.588	115.848	117.717	84.3342	1.7347	5.29e-16
ENSMUSG00000021892	1333.7	1356.67	1523.47	713.109	530.258	558.841	1.22349	5.39e-16
ENSMUSG00000041977	603.807	646.787	570.134	224.831	243.919	287.549	1.26939	5.48e-16
ENSMUSG00000028018	337.856	422.975	408.129	871.864	820.84	880.937	-1.13902	5.84e-16
ENSMUSG00000020689	1790.74	1753.03	1708.32	584.389	804.932	471.459	1.49774	6.28e-16
ENSMUSG00000033545	3412.05	3225.06	3451.96	1512.03	1052.03	1560.69	1.28987	6.43e-16
ENSMUSG00000047180	986.974	1016.52	914.914	497.718	389.209	429.799	1.1463	6.44e-16
ENSMUSG00000022415	19.7001	30.5646	15.5774	142.45	136.807	123.961	-2.61142	6.49e-16
ENSMUSG00000038379	65.9953	74.9326	97.6185	248.859	327.699	278.404	-1.84195	6.61e-16
ENSMUSG00000090236	93.5754	73.9467	93.4645	6.86507	5.30258	9.14467	3.61232	6.78e-16
ENSMUSG00000042228	218.671	214.938	203.545	66.9345	44.5417	59.9484	1.88695	6.86e-16
ENSMUSG00000027194	1412.5	1368.51	1342.77	673.635	739.18	584.243	1.04631	6.99e-16
ENSMUSG00000026420	4.92502	7.88765	8.30796	92.6785	72.1151	114.816	-3.73044	7.17e-16
ENSMUSG00000056895	120.17	129.16	101.773	19.7371	6.3631	13.209	3.13131	7.3e-16
ENSMUSG00000039264	15078.4	15024	15391.5	8068.18	5841.32	7427.5	1.09216	7.39e-16
ENSMUSG00000026887	198.971	244.517	185.891	528.611	679.791	535.471	-1.46885	7.41e-16
ENSMUSG00000042903	922.949	803.554	942.953	413.621	393.452	444.025	1.09311	7.45e-16
ENSMUSG00000005628	185.181	161.697	189.006	29.1766	43.4812	47.7555	2.16382	7.47e-16
ENSMUSG00000035112	163.511	172.542	159.928	30.8928	42.4206	43.6912	2.09244	7.67e-16
ENSMUSG00000029066	462.952	446.638	526.517	1095.84	956.586	984.576	-1.08154	7.98e-16
ENSMUSG00000015568	334.901	299.731	277.278	65.2182	109.233	77.2217	1.86461	8.33e-16
ENSMUSG00000019122	475.757	516.641	456.938	219.682	185.59	198.135	1.26194	8.56e-16
ENSMUSG00000042129	149.721	99.5815	158.89	14.5883	25.4524	16.2572	2.86999	8.6e-16
ENSMUSG00000024524	366.421	418.045	318.818	137.301	95.4465	112.784	1.67024	8.69e-16
ENSMUSG00000053318	159.571	168.598	146.428	37.7579	39.2391	38.6108	2.03878	9.15e-16
ENSMUSG00000013701	918.024	623.124	720.716	2271.48	2692.65	1739.52	-1.56732	9.36e-16
ENSMUSG00000023186	781.108	857.781	864.028	387.877	292.702	256.051	1.41508	9.51e-16
ENSMUSG00000021819	3739.07	3645.08	3750.01	1992.59	1579.11	1981.35	1.00318	9.53e-16
ENSMUSG00000056665	327.021	329.309	356.204	671.061	732.817	792.538	-1.11676	9.91e-16
ENSMUSG00000101970	1527.74	1629.78	1555.67	770.604	575.86	762.056	1.15938	9.95e-16
ENSMUSG00000009566	383.167	345.084	380.089	961.11	732.817	916.499	-1.23686	1.09e-15
ENSMUSG00000037108	185.181	201.135	213.93	471.974	627.826	496.86	-1.41061	1.09e-15
ENSMUSG00000020697	601.837	552.135	606.481	1375.59	1711.67	1188.81	-1.28013	1.15e-15
ENSMUSG00000026275	667.833	620.166	668.791	1335.26	1601.38	1256.88	-1.09937	1.15e-15
ENSMUSG00000025492	793.913	725.663	866.105	318.368	176.046	251.986	1.67267	1.22e-15
ENSMUSG00000084883	56.1452	57.1854	101.773	336.389	538.742	289.581	-2.43822	1.23e-15
ENSMUSG00000001100	527.962	525.514	600.25	1192.81	1106.12	1052.65	-1.01994	1.25e-15
ENSMUSG00000020263	415.672	365.79	371.781	141.592	107.112	152.411	1.52127	1.29e-15
ENSMUSG00000020661	1644.96	1762.89	1765.44	4043.53	6079.94	3814.34	-1.4297	1.29e-15
ENSMUSG00000066839	241.326	282.969	233.661	578.382	781.6	628.95	-1.39039	1.31e-15
ENSMUSG00000020401	115.245	94.6517	140.197	435.932	341.486	346.481	-1.68546	1.34e-15
ENSMUSG00000020413	348.691	398.326	412.283	806.646	781.6	836.229	-1.06483	1.36e-15
ENSMUSG00000019838	219.656	187.332	210.814	477.981	659.641	532.423	-1.43347	1.4e-15
ENSMUSG00000004530	1352.41	1469.07	1405.08	2892.77	3879.37	2833.83	-1.18419	1.4e-15
ENSMUSG00000033728	327.021	267.194	308.433	672.777	763.572	648.255	-1.2072	1.41e-15
ENSMUSG00000028345	558.497	609.321	651.136	1230.56	1397.76	1167.47	-1.06125	1.42e-15
ENSMUSG00000032607	178.286	216.91	265.855	54.0624	54.0863	32.5144	2.22887	1.44e-15
ENSMUSG00000000295	100.47	86.7641	75.8101	311.503	292.702	244.874	-1.69038	1.49e-15
ENSMUSG00000000538	616.612	620.166	673.983	302.921	290.581	311.935	1.07699	1.56e-15
ENSMUSG00000035126	176.316	219.868	225.353	57.495	47.7232	60.9645	1.90038	1.62e-15
ENSMUSG00000023262	160.556	116.343	136.043	404.181	399.815	352.578	-1.48611	1.71e-15
ENSMUSG00000035696	2514.71	2727.15	2494.46	1353.28	1008.55	1252.82	1.097	1.76e-15
ENSMUSG00000025591	294.516	295.787	346.857	756.874	641.612	721.413	-1.17896	1.8e-15
ENSMUSG00000032528	211.776	201.135	211.853	464.251	462.385	468.41	-1.15906	1.88e-15
ENSMUSG00000036278	164.496	207.051	204.584	462.534	499.503	459.266	-1.30282	1.92e-15
ENSMUSG00000038963	239.356	198.177	224.315	790.341	503.745	671.625	-1.57182	1.95e-15
ENSMUSG00000030257	52.2052	42.3961	65.4252	182.783	256.645	224.552	-2.05287	1.95e-15
ENSMUSG00000053289	624.492	620.166	768.486	1476.85	1546.23	1320.9	-1.10998	1.96e-15
ENSMUSG00000036591	223.596	210.009	212.891	492.569	640.552	504.989	-1.34009	1.99e-15
ENSMUSG00000044934	241.326	283.955	248.2	659.047	576.921	818.956	-1.40952	2.03e-15
ENSMUSG00000021327	3007.22	3192.52	3158.06	1243.44	607.676	992.705	1.71729	2.04e-15
ENSMUSG00000031574	333.916	323.393	310.51	132.153	107.112	119.897	1.42673	2.14e-15
ENSMUSG00000050394	60.0852	59.1573	60.2327	277.177	177.106	273.324	-2.02128	2.19e-15
ENSMUSG00000037318	2626.02	2861.24	2896.36	1493.15	1187.78	1460.1	1.01696	2.21e-15
ENSMUSG00000026922	166.466	136.062	181.737	424.776	481.474	400.333	-1.43228	2.25e-15
ENSMUSG00000019851	213.746	207.051	192.122	52.3462	68.9336	52.8359	1.82073	2.26e-15
ENSMUSG00000092341	54216.6	57229.8	45638.7	17614.9	24437.5	24392.9	1.24136	2.36e-15
ENSMUSG00000025321	591.987	535.374	610.635	267.738	265.129	268.244	1.11707	2.53e-15
ENSMUSG00000073889	242.311	308.604	244.046	84.0971	82.7203	86.3663	1.65094	2.56e-15
ENSMUSG00000015127	998.794	1115.12	933.607	498.576	432.691	501.941	1.08771	2.63e-15
ENSMUSG00000030036	2065.55	2171.07	2313.77	4693.99	6628.23	4529.66	-1.27489	2.94e-15
ENSMUSG00000012640	719.053	858.767	806.911	370.714	294.823	363.755	1.21053	2.98e-15
ENSMUSG00000022856	61.0702	45.354	75.8101	314.935	198.317	301.774	-2.16435	3.14e-15
ENSMUSG00000078249	113.275	130.146	139.158	334.672	440.114	344.449	-1.54798	3.24e-15
ENSMUSG00000028874	133.961	135.076	123.581	28.3184	29.6945	25.4019	2.23496	3.27e-15
ENSMUSG00000039197	657.983	544.248	677.099	1612.43	1242.92	1444.86	-1.19497	3.37e-15
ENSMUSG00000024151	1039.18	1019.48	1108.07	2073.25	2539.94	1977.28	-1.05719	3.44e-15
ENSMUSG00000022504	261.026	265.222	263.778	70.367	100.749	83.3181	1.64078	3.47e-15
ENSMUSG00000035173	704.278	721.72	768.486	367.281	352.091	370.867	1.00872	3.53e-15
ENSMUSG00000008035	257.086	220.854	256.508	572.375	516.471	577.13	-1.18243	3.55e-15
ENSMUSG00000057147	255.116	235.643	262.739	611.85	527.077	550.712	-1.16637	3.73e-15
ENSMUSG00000037363	400.897	464.385	459.015	168.194	92.2649	130.058	1.75561	3.77e-15
ENSMUSG00000018774	484.622	485.09	411.244	187.931	142.109	186.958	1.4151	3.86e-15
ENSMUSG00000027613	1743.46	1694.86	1889.02	4083.86	5522.11	3580.65	-1.3075	4.1e-15
ENSMUSG00000027184	5582.02	5578.54	5936.04	11556.5	15605.5	11053.9	-1.16041	4.12e-15
ENSMUSG00000040746	1870.52	1835.85	1827.75	851.269	480.414	607.613	1.51102	4.31e-15
ENSMUSG00000037860	665.863	795.666	735.254	321.8	244.979	328.192	1.29376	4.57e-15
ENSMUSG00000033991	432.417	489.034	503.67	995.435	1254.59	987.624	-1.18348	4.57e-15
ENSMUSG00000063052	295.501	276.068	316.741	701.954	593.889	739.702	-1.19717	4.68e-15
ENSMUSG00000030980	672.758	739.467	720.716	1516.32	1821.97	1352.4	-1.13672	4.92e-15
ENSMUSG00000002767	552.587	448.61	601.289	1242.58	1439.12	1128.86	-1.24981	5.16e-15
ENSMUSG00000108621	624.492	674.394	628.289	310.645	237.556	286.533	1.2046	5.63e-15
ENSMUSG00000061859	2261.57	2222.34	2221.34	729.414	1091.27	661.464	1.43454	5.65e-15
ENSMUSG00000073771	231.476	221.84	247.162	719.116	500.564	771.2	-1.50798	5.99e-15
ENSMUSG00000107215	110.32	86.7641	146.428	17.1627	5.30258	8.1286	3.45358	6.28e-15
ENSMUSG00000014444	1561.23	1604.15	1427.93	3174.24	4830.65	3430.27	-1.31555	6.43e-15
ENSMUSG00000025880	1379.01	1382.31	1437.28	538.908	365.878	624.886	1.45582	6.52e-15
ENSMUSG00000044786	3326.36	3440.99	3293.07	1710.26	1124.15	1460.1	1.22733	6.72e-15
ENSMUSG00000002985	545.692	589.601	967.877	221.399	191.953	185.942	1.80962	6.92e-15
ENSMUSG00000012443	452.117	393.396	439.283	1009.17	854.776	1186.77	-1.24786	7.02e-15
ENSMUSG00000091639	89.6354	71.9748	117.35	290.907	410.42	314.983	-1.86558	7.02e-15
ENSMUSG00000014164	105.395	106.483	123.581	343.254	392.391	279.42	-1.59786	7.08e-15
ENSMUSG00000053101	96.5304	72.9607	99.6955	11.1557	6.3631	3.04822	3.67575	7.48e-15
ENSMUSG00000020834	108.35	117.329	133.966	345.828	407.238	300.758	-1.5513	7.73e-15
ENSMUSG00000025650	106.38	124.23	121.504	24.8859	14.8472	20.3215	2.53833	7.73e-15
ENSMUSG00000039512	474.772	487.062	491.208	1004.87	1397.76	1047.57	-1.2469	7.95e-15
ENSMUSG00000083899	96.5304	125.216	118.388	338.963	521.774	338.353	-1.81666	8e-15
ENSMUSG00000032611	179.271	189.303	148.505	43.7648	37.1181	21.3376	2.33078	8.11e-15
ENSMUSG00000094410	461.967	508.753	492.247	171.627	92.2649	164.604	1.7672	8.17e-15
ENSMUSG00000026319	1477.51	1561.75	1593.05	849.553	664.944	767.136	1.02033	8.22e-15
ENSMUSG00000078851	93.5754	86.7641	119.427	12.0139	9.54465	16.2572	2.98538	8.26e-15
ENSMUSG00000042700	4752.64	4746.39	4062.59	1551.51	2299.2	1572.88	1.32271	8.37e-15
ENSMUSG00000037336	287.621	301.702	232.623	96.9691	69.9941	83.3181	1.71077	8.69e-15
ENSMUSG00000028907	536.827	554.107	665.675	1267.46	1162.33	1183.73	-1.04143	8.78e-15
ENSMUSG00000050271	110.32	125.216	144.351	381.012	453.901	319.047	-1.6034	8.9e-15
ENSMUSG00000044103	106.38	67.045	91.3876	5.1488	1.06052	0	5.30752	9.28e-15
ENSMUSG00000074695	44.3252	45.354	36.3473	286.617	158.017	186.958	-2.32718	9.7e-15
ENSMUSG00000021037	1252.92	1217.66	1399.89	3290.09	2353.29	3044.16	-1.16688	1.04e-14
ENSMUSG00000004668	110.32	83.8062	71.6562	3.43254	9.54465	1.01607	4.27813	1.05e-14
ENSMUSG00000028261	331.946	371.705	385.282	901.041	709.485	923.612	-1.21947	1.05e-14
ENSMUSG00000056529	138.886	163.669	105.926	27.4603	16.9683	24.3858	2.56033	1.07e-14
ENSMUSG00000020024	606.762	523.542	615.828	1120.72	1344.73	1174.58	-1.05943	1.07e-14
ENSMUSG00000024780	2093.13	2215.44	2174.61	1107.85	803.871	1064.85	1.12214	1.07e-14
ENSMUSG00000004508	175.331	200.149	198.353	43.7648	63.631	43.6912	1.9315	1.1e-14
ENSMUSG00000048439	94.5604	118.315	93.4645	279.752	284.218	298.726	-1.4927	1.11e-14
ENSMUSG00000048087	255.116	231.7	318.818	610.133	776.298	680.77	-1.35944	1.13e-14
ENSMUSG00000026189	29.5501	30.5646	31.1548	133.869	124.08	160.54	-2.19715	1.14e-14
ENSMUSG00000029014	1580.93	1610.07	1840.21	3532.94	4667.33	3321.55	-1.19531	1.16e-14
ENSMUSG00000069792	99.4854	63.1012	96.58	7.72321	1.06052	5.08037	4.17547	1.17e-14
ENSMUSG00000028405	582.137	525.514	599.212	1073.53	1298.07	1132.92	-1.03743	1.23e-14
ENSMUSG00000003283	167.451	109.441	168.236	30.8928	22.2708	14.225	2.71034	1.24e-14
ENSMUSG00000027522	2509.79	2455.03	2441.5	1143.03	745.543	1118.7	1.29947	1.26e-14
ENSMUSG00000039230	676.698	711.86	721.754	1614.15	2614.17	1660.27	-1.48007	1.31e-14
ENSMUSG00000051341	1931.59	2115.86	2134.11	1100.99	831.445	1023.19	1.06351	1.31e-14
ENSMUSG00000001053	168.436	132.118	151.62	356.126	406.178	396.269	-1.35644	1.33e-14
ENSMUSG00000034868	178.286	213.952	169.275	53.2043	34.997	50.8037	2.00783	1.33e-14
ENSMUSG00000031730	248.221	253.391	289.74	768.03	549.347	688.898	-1.34375	1.34e-14
ENSMUSG00000033031	210.791	208.037	205.622	470.257	442.235	538.519	-1.21628	1.35e-14
ENSMUSG00000027907	878.623	779.891	899.337	375.005	250.282	360.706	1.37303	1.36e-14
ENSMUSG00000041774	146.766	115.357	133.966	485.704	318.155	450.121	-1.66415	1.36e-14
ENSMUSG00000042208	126.081	130.146	116.311	304.638	326.639	314.983	-1.34368	1.37e-14
ENSMUSG00000020383	154.646	102.539	117.35	395.6	335.123	382.044	-1.57132	1.38e-14
ENSMUSG00000028982	91.6054	38.4523	78.9256	334.672	358.454	274.34	-2.21161	1.42e-14
ENSMUSG00000038188	122.14	119.301	128.773	24.8859	21.2103	29.4662	2.29124	1.42e-14
ENSMUSG00000046798	60.0852	69.0169	76.8486	212.817	208.922	233.697	-1.67119	1.45e-14
ENSMUSG00000040112	270.876	243.531	317.779	625.58	618.281	627.934	-1.17029	1.46e-14
ENSMUSG00000045573	1272.63	1390.2	1448.7	685.649	701.001	545.632	1.08894	1.53e-14
ENSMUSG00000044894	1000.76	920.883	1056.15	2788.94	1859.08	2519.86	-1.2678	1.58e-14
ENSMUSG00000024683	294.516	286.913	297.01	694.23	693.578	565.953	-1.15372	1.58e-14
ENSMUSG00000068101	65.9953	101.553	79.9641	280.61	281.037	244.874	-1.7043	1.61e-14
ENSMUSG00000031342	446.207	424.947	464.207	1007.45	846.292	1142.07	-1.16613	1.63e-14
ENSMUSG00000028869	1163.29	1088.5	1270.08	2330.69	2824.15	2191.67	-1.06063	1.63e-14
ENSMUSG00000040550	438.327	531.43	504.709	1064.94	956.586	985.592	-1.02881	1.64e-14
ENSMUSG00000052302	1482.43	1454.28	1558.78	550.922	780.54	536.487	1.26821	1.64e-14
ENSMUSG00000032997	634.343	591.573	678.137	1250.3	1515.48	1221.32	-1.06602	1.7e-14
ENSMUSG00000032905	1097.29	1160.47	1220.23	480.555	285.279	464.346	1.49752	1.72e-14
ENSMUSG00000079065	733.828	786.793	826.642	350.977	234.374	332.256	1.3525	1.8e-14
ENSMUSG00000041096	903.249	873.557	859.874	463.392	358.454	418.623	1.08581	1.94e-14
ENSMUSG00000098557	254.131	243.531	209.776	82.3809	74.2361	59.9484	1.70439	1.94e-14
ENSMUSG00000035575	985.004	964.265	997.994	2060.38	2702.2	1895.99	-1.17557	1.95e-14
ENSMUSG00000027324	114.26	127.188	181.737	442.797	733.877	458.25	-1.95002	1.96e-14
ENSMUSG00000031954	591.002	594.531	743.562	1404.77	1465.63	1253.84	-1.09665	2e-14
ENSMUSG00000004127	65.9953	74.9326	83.0796	238.561	233.314	213.376	-1.61472	2.16e-14
ENSMUSG00000038372	66.9803	65.0731	89.3106	225.689	274.674	230.649	-1.72416	2.2e-14
ENSMUSG00000044309	628.432	730.593	790.295	295.198	194.074	158.508	1.72628	2.4e-14
ENSMUSG00000027533	327.021	307.618	319.856	1343.84	685.093	1130.89	-1.72786	2.49e-14
ENSMUSG00000021690	1245.04	1334.98	1334.47	533.759	701.001	504.989	1.17104	2.51e-14
ENSMUSG00000022391	2323.62	2243.05	2359.46	4550.68	5846.63	4245.16	-1.07991	2.56e-14
ENSMUSG00000042042	588.047	588.616	632.443	307.212	270.432	287.549	1.06243	2.59e-14
ENSMUSG00000027357	324.066	360.86	305.318	686.507	688.275	664.513	-1.04185	2.61e-14
ENSMUSG00000043445	406.807	356.916	487.054	895.034	1115.66	957.142	-1.24655	2.7e-14
ENSMUSG00000032478	75.8453	61.1292	60.2327	205.094	215.285	207.279	-1.669	2.77e-14
ENSMUSG00000047751	25.6101	5.91573	16.6159	141.592	137.867	116.849	-3.04198	2.79e-14
ENSMUSG00000040466	203.896	192.261	218.084	66.9345	61.5099	68.077	1.64257	2.98e-14
ENSMUSG00000059674	803.763	757.214	759.14	237.703	137.867	294.662	1.78998	2.99e-14
ENSMUSG00000025574	431.432	390.438	378.012	1056.36	775.237	1104.47	-1.2914	3.04e-14
ENSMUSG00000029198	561.452	605.377	685.407	1267.46	1372.31	1158.32	-1.03625	3.06e-14
ENSMUSG00000021501	767.318	723.691	832.873	391.309	309.671	362.739	1.1253	3.15e-14
ENSMUSG00000061979	279.741	239.587	295.971	709.677	563.134	643.175	-1.23416	3.17e-14
ENSMUSG00000022558	1816.35	1919.66	1625.24	701.954	952.344	809.811	1.12278	3.26e-14
ENSMUSG00000057637	4338.94	4228.76	4086.48	1723.13	2354.35	1677.54	1.13717	3.27e-14
ENSMUSG00000038007	378.241	315.506	313.625	121.855	99.6885	135.138	1.49656	3.31e-14
ENSMUSG00000081769	183.211	274.096	241.969	72.0833	61.5099	55.8841	1.87979	3.48e-14
ENSMUSG00000097990	193.061	180.43	157.851	39.4742	33.9365	55.8841	2.0403	3.51e-14
ENSMUSG00000026880	166.466	152.823	181.737	51.488	36.0575	37.5948	1.99179	3.57e-14
ENSMUSG00000020261	697.383	644.815	637.636	300.347	284.218	344.449	1.09184	3.65e-14
ENSMUSG00000062981	480.682	452.554	466.284	939.657	870.684	1090.25	-1.05141	3.69e-14
ENSMUSG00000033386	283.681	296.773	293.894	603.268	722.212	591.355	-1.13171	3.69e-14
ENSMUSG00000028452	4710.29	4423	4843.54	9695.2	12990.3	8821.56	-1.17258	3.72e-14
ENSMUSG00000028224	394.002	384.523	459.015	864.999	818.718	818.956	-1.01688	3.85e-14
ENSMUSG00000025950	211.776	176.486	192.122	62.6438	56.2074	56.9002	1.72086	4.09e-14
ENSMUSG00000055760	105.395	88.736	91.3876	282.326	242.858	279.42	-1.49531	4.14e-14
ENSMUSG00000028292	340.811	298.745	315.702	703.67	703.122	612.693	-1.08027	4.22e-14
ENSMUSG00000043257	445.222	487.062	442.399	202.52	197.256	150.379	1.31967	4.24e-14
ENSMUSG00000026360	1128.81	1248.22	1253.46	424.776	188.772	380.012	1.86726	4.28e-14
ENSMUSG00000048967	95.5454	108.455	86.1951	12.872	18.0288	11.1768	2.7936	4.43e-14
ENSMUSG00000063087	83.7253	130.146	79.9641	6.00694	8.48413	14.225	3.37179	4.73e-14
ENSMUSG00000035683	142.826	124.23	104.888	311.503	446.477	372.899	-1.60165	4.95e-14
ENSMUSG00000030493	124.11	132.118	123.581	311.503	373.302	305.838	-1.38182	4.99e-14
ENSMUSG00000023923	320.126	387.481	325.049	739.712	962.949	753.927	-1.24931	5.11e-14
ENSMUSG00000030822	2031.08	2078.39	1870.33	1044.35	709.485	881.953	1.18065	5.15e-14
ENSMUSG00000054702	193.061	195.219	223.276	472.832	484.656	430.816	-1.18353	5.25e-14
ENSMUSG00000075595	1261.79	1209.77	1233.73	517.455	688.275	558.841	1.07184	5.26e-14
ENSMUSG00000024800	168.436	156.767	154.736	389.593	360.575	366.803	-1.21912	5.39e-14
ENSMUSG00000110218	238.371	279.025	233.661	42.0486	85.9018	50.8037	2.08055	5.71e-14
ENSMUSG00000042215	60.0852	55.2135	59.1942	218.824	166.501	215.408	-1.78541	5.82e-14
ENSMUSG00000030096	1434.17	1474	1403.01	2670.51	3500.76	2698.69	-1.04051	5.82e-14
ENSMUSG00000078713	516.142	435.792	510.94	1409.91	948.101	1276.19	-1.31366	6.01e-14
ENSMUSG00000040540	250.191	219.868	217.045	74.6577	84.8413	66.0448	1.60856	6.06e-14
ENSMUSG00000039735	149.721	171.556	177.583	47.1974	42.4206	48.7716	1.84802	6.06e-14
ENSMUSG00000097295	149.721	161.697	108.003	30.0347	10.6052	15.2411	2.88386	6.54e-14
ENSMUSG00000052749	80.7703	86.7641	72.6946	11.1557	6.3631	7.11252	3.26414	6.57e-14
ENSMUSG00000020692	480.682	511.711	498.478	1110.43	888.713	1047.57	-1.03191	6.57e-14
ENSMUSG00000029471	426.507	380.579	414.359	919.92	1095.51	790.506	-1.19963	6.57e-14
ENSMUSG00000014353	770.273	812.427	715.523	369.856	272.553	355.626	1.20142	6.72e-14
ENSMUSG00000045409	1753.31	1698.8	1798.67	826.383	505.866	742.75	1.33803	6.8e-14
ENSMUSG00000037965	3640.57	3637.19	3890.2	1832.97	1245.05	1799.47	1.19461	7.06e-14
ENSMUSG00000040123	1251.94	1211.74	1245.16	686.507	532.379	624.886	1.00675	7.27e-14
ENSMUSG00000029925	178.286	150.851	165.121	30.0347	46.6627	45.7233	2.02354	7.96e-14
ENSMUSG00000045799	564.407	591.573	699.946	1585.83	1588.65	1173.57	-1.22872	7.96e-14
ENSMUSG00000028438	73.8753	78.8765	69.5792	200.803	299.066	248.938	-1.74896	8.07e-14
ENSMUSG00000032788	254.131	266.208	257.547	574.092	677.67	522.262	-1.18879	8.23e-14
ENSMUSG00000043795	174.346	257.334	253.393	64.3601	44.5417	65.0288	1.97309	8.6e-14
ENSMUSG00000027469	318.156	282.969	368.666	669.345	712.667	734.622	-1.1263	8.77e-14
ENSMUSG00000033961	111.305	98.5956	105.926	288.333	256.645	289.581	-1.4027	8.93e-14
ENSMUSG00000032643	291.561	349.028	321.933	756.016	917.346	655.368	-1.27426	9.08e-14
ENSMUSG00000031145	541.752	447.624	503.67	223.115	201.498	230.649	1.18726	9.08e-14
ENSMUSG00000021998	12467.2	12453.6	13561.7	24793.2	30256.5	22249	-1.00623	9.12e-14
ENSMUSG00000021215	473.787	384.523	439.283	857.276	921.589	852.486	-1.01976	9.21e-14
ENSMUSG00000049882	199.956	187.332	191.083	403.323	443.296	433.864	-1.14572	9.39e-14
ENSMUSG00000026779	56.1452	55.2135	65.4252	178.492	205.74	190.006	-1.69959	9.41e-14
ENSMUSG00000035637	194.046	154.795	177.583	409.33	570.558	446.057	-1.43631	9.5e-14
ENSMUSG00000017697	92.5904	57.1854	61.2712	233.412	249.221	239.794	-1.77378	9.95e-14
ENSMUSG00000058163	70.9203	76.9045	65.4252	3.43254	7.42361	5.08037	3.76972	9.99e-14
ENSMUSG00000078521	38.4152	29.5787	37.3858	158.755	130.443	144.283	-2.0428	1.01e-13
ENSMUSG00000025019	634.343	585.658	619.981	270.312	323.457	278.404	1.07877	1.02e-13
ENSMUSG00000033047	2996.38	2889.84	3308.64	6439.44	8677.14	5855.64	-1.18952	1.07e-13
ENSMUSG00000036285	439.312	489.034	493.285	1027.19	1132.63	872.808	-1.09308	1.09e-13
ENSMUSG00000046794	318.156	304.66	261.701	90.1041	121.959	92.4628	1.5427	1.16e-13
ENSMUSG00000026475	881.578	887.36	1104.96	2255.18	1883.48	1890.91	-1.06973	1.19e-13
ENSMUSG00000027076	133.961	108.455	142.274	525.178	306.489	479.587	-1.77112	1.19e-13
ENSMUSG00000028885	233.446	250.433	274.163	95.2529	93.3254	86.3663	1.46174	1.24e-13
ENSMUSG00000030826	547.662	428.891	454.861	1173.93	922.649	1155.28	-1.18421	1.27e-13
ENSMUSG00000035164	159.571	158.739	160.967	43.7648	50.9048	41.6591	1.8162	1.28e-13
ENSMUSG00000059326	651.088	670.45	584.673	246.284	116.657	193.054	1.77321	1.31e-13
ENSMUSG00000091491	2289.15	2419.54	2438.39	917.345	430.57	825.052	1.71658	1.31e-13
ENSMUSG00000044465	1163.29	1116.1	1211.92	639.31	472.99	529.375	1.08659	1.33e-13
ENSMUSG00000049357	65.0103	72.9607	88.2721	1.71627	8.48413	4.0643	4.03641	1.34e-13
ENSMUSG00000057914	64.0253	83.8062	92.4261	6.86507	10.6052	6.09645	3.36044	1.34e-13
ENSMUSG00000030283	522.052	494.95	498.478	939.657	1173.99	979.496	-1.02848	1.35e-13
ENSMUSG00000032171	592.972	612.278	634.52	1572.1	1113.54	1375.76	-1.14331	1.36e-13
ENSMUSG00000092981	597.897	570.868	586.75	246.284	143.17	224.552	1.51192	1.37e-13
ENSMUSG00000002625	1945.38	1974.87	2162.15	822.951	407.238	721.413	1.63865	1.44e-13
ENSMUSG00000022571	272.846	244.517	335.434	804.93	609.797	715.316	-1.32224	1.49e-13
ENSMUSG00000025792	151.691	159.725	141.235	337.247	373.302	357.658	-1.23735	1.5e-13
ENSMUSG00000031827	2789.53	2876.03	3007.48	5420.83	6932.59	5176.9	-1.01514	1.5e-13
ENSMUSG00000019773	229.506	188.318	202.507	574.092	430.57	580.179	-1.35407	1.5e-13
ENSMUSG00000076612	264.966	172.542	282.471	66.9345	34.997	31.4983	2.41951	1.53e-13
ENSMUSG00000003934	160.556	168.598	224.315	52.3462	26.5129	38.6108	2.22375	1.53e-13
ENSMUSG00000085894	201.926	171.556	176.544	51.488	54.0863	60.9645	1.72602	1.63e-13
ENSMUSG00000034786	919.009	921.869	918.03	507.157	383.907	420.655	1.07032	1.67e-13
ENSMUSG00000003134	183.211	182.402	192.122	36.8998	30.755	61.9805	2.10706	1.68e-13
ENSMUSG00000023940	107.365	80.8484	108.003	264.305	313.913	273.324	-1.5231	1.68e-13
ENSMUSG00000021614	85.6953	89.722	111.119	18.0208	9.54465	11.1768	2.86517	1.72e-13
ENSMUSG00000021714	61.0702	45.354	45.6938	215.392	155.896	204.231	-1.92054	1.78e-13
ENSMUSG00000008450	623.507	574.812	583.634	1357.57	1045.67	1323.94	-1.06519	1.78e-13
ENSMUSG00000045312	93.5754	78.8765	91.3876	11.1557	15.9077	9.14467	2.87266	1.83e-13
ENSMUSG00000037225	175.331	196.205	200.43	503.725	446.477	402.365	-1.24321	1.87e-13
ENSMUSG00000036955	540.767	534.388	535.863	271.17	255.584	218.456	1.11065	1.89e-13
ENSMUSG00000022768	15.7601	26.6208	23.8854	131.295	100.749	124.977	-2.43247	1.91e-13
ENSMUSG00000029832	87.6653	116.343	85.1566	14.5883	5.30258	14.225	3.06506	1.91e-13
ENSMUSG00000081418	66.9803	64.0871	72.6946	2.5744	2.12103	2.03215	4.90895	1.91e-13
ENSMUSG00000111942	131.006	129.16	125.658	342.395	645.854	398.301	-1.84382	2e-13
ENSMUSG00000102644	373.316	386.495	385.282	158.755	167.562	180.861	1.17631	2.04e-13
ENSMUSG00000085808	13.7901	17.7472	10.3849	91.8203	86.9623	100.591	-2.73273	2.04e-13
ENSMUSG00000032690	234.431	233.671	256.508	91.8203	63.631	83.3181	1.59567	2.07e-13
ENSMUSG00000056260	1273.61	1402.03	1313.7	665.912	437.993	594.404	1.23038	2.12e-13
ENSMUSG00000054814	133.961	125.216	141.235	322.658	401.936	317.015	-1.37849	2.18e-13
ENSMUSG00000087175	90.6204	99.5815	141.235	14.5883	18.0288	20.3215	2.65267	2.19e-13
ENSMUSG00000087179	31.5201	27.6068	37.3858	148.457	116.657	167.652	-2.16755	2.2e-13
ENSMUSG00000059040	385.137	333.253	367.627	705.386	785.842	701.091	-1.013	2.22e-13
ENSMUSG00000065037	274.816	292.829	256.508	39.4742	84.8413	28.4501	2.43927	2.37e-13
ENSMUSG00000028718	144.796	105.497	142.274	321.8	444.356	375.948	-1.53969	2.41e-13
ENSMUSG00000021715	202.911	199.163	199.391	437.648	530.258	424.719	-1.21027	2.46e-13
ENSMUSG00000022822	1380.98	1493.72	1438.32	703.67	458.143	654.352	1.24633	2.47e-13
ENSMUSG00000044573	537.812	591.573	663.598	1270.9	1490.03	1132.92	-1.11889	2.47e-13
ENSMUSG00000054206	110.32	146.907	144.351	30.8928	29.6945	31.4983	2.12373	2.58e-13
ENSMUSG00000029145	673.743	640.871	689.561	1330.11	1573.81	1196.94	-1.0327	2.67e-13
ENSMUSG00000020739	876.653	893.276	888.952	2400.2	1602.44	2568.64	-1.30564	2.69e-13
ENSMUSG00000052534	178.286	204.093	180.698	36.8998	57.2679	58.9323	1.88831	2.69e-13
ENSMUSG00000028037	127.066	138.034	171.352	31.751	18.0288	36.5787	2.33016	2.69e-13
ENSMUSG00000036019	200.941	189.303	232.623	67.7926	68.9336	48.7716	1.74514	2.72e-13
ENSMUSG00000025969	473.787	498.894	493.285	244.568	232.253	207.279	1.09811	2.72e-13
ENSMUSG00000027134	371.346	360.86	429.937	840.971	808.113	731.574	-1.0355	2.73e-13
ENSMUSG00000056305	978.109	1029.34	1012.53	2010.61	2704.32	1912.25	-1.13353	2.79e-13
ENSMUSG00000033967	33.4901	13.8034	21.8084	182.783	106.052	162.572	-2.70908	2.84e-13
ENSMUSG00000026715	137.901	140.992	179.66	42.0486	36.0575	38.6108	1.96984	2.87e-13
ENSMUSG00000028394	407.792	389.452	501.593	1140.46	853.716	1022.17	-1.21682	3.05e-13
ENSMUSG00000049916	53.1902	61.1292	34.2703	179.35	187.711	194.07	-1.91362	3.06e-13
ENSMUSG00000003644	1615.41	1568.66	1437.28	3028.35	4222.98	3007.58	-1.15018	3.07e-13
ENSMUSG00000009145	328.006	344.099	364.512	154.464	136.807	149.363	1.23223	3.27e-13
ENSMUSG00000032437	1863.63	1744.16	1893.18	3723.44	5393.79	3628.4	-1.21208	3.34e-13
ENSMUSG00000030316	209.806	253.391	249.239	522.604	529.198	490.764	-1.11491	3.46e-13
ENSMUSG00000055639	102.44	94.6517	97.6185	21.4534	14.8472	13.209	2.55907	3.46e-13
ENSMUSG00000107023	212.761	220.854	176.544	65.2182	67.873	64.0127	1.6313	3.47e-13
ENSMUSG00000026573	27.5801	20.7051	41.5398	213.675	166.501	121.929	-2.48835	3.54e-13
ENSMUSG00000025436	87.6653	63.1012	113.196	287.475	279.976	285.517	-1.69433	3.61e-13
ENSMUSG00000076462	100.47	75.9186	110.08	255.724	282.097	286.533	-1.52527	3.74e-13
ENSMUSG00000026728	5220.52	4896.26	4742.81	2151.34	2916.42	2355.26	1.00177	3.77e-13
ENSMUSG00000028884	628.432	649.745	662.56	1783.2	1172.93	1565.77	-1.22105	3.78e-13
ENSMUSG00000027984	265.951	285.927	230.546	765.456	528.137	696.011	-1.34711	3.8e-13
ENSMUSG00000008540	66.9803	54.2276	112.157	4.29067	1.06052	2.03215	4.92537	3.85e-13
ENSMUSG00000017405	1318.92	1324.14	1426.89	592.971	382.846	624.886	1.3451	3.92e-13
ENSMUSG00000000617	86.6803	77.8905	62.3097	8.58134	8.48413	4.0643	3.41624	3.98e-13
ENSMUSG00000027293	303.381	343.113	414.359	800.639	1104	809.811	-1.35528	4.01e-13
ENSMUSG00000021476	556.527	516.641	552.479	261.731	249.221	281.453	1.03651	4.01e-13
ENSMUSG00000020424	234.431	259.306	239.892	614.424	474.051	606.596	-1.20916	4.02e-13
ENSMUSG00000039345	141.841	140.992	122.542	366.423	298.005	367.819	-1.34886	4.07e-13
ENSMUSG00000027478	237.386	170.57	208.737	523.462	456.022	510.069	-1.27294	4.3e-13
ENSMUSG00000025473	699.353	656.646	671.906	320.942	271.492	356.642	1.09461	4.41e-13
ENSMUSG00000030410	71.9053	70.9888	88.2721	266.88	199.377	298.726	-1.72859	4.46e-13
ENSMUSG00000027784	435.372	441.708	480.823	108.125	193.014	104.656	1.74686	4.47e-13
ENSMUSG00000024740	5467.76	5307.4	5414.71	11088.8	16516.5	10609.8	-1.23899	4.48e-13
ENSMUSG00000045273	76.8303	57.1854	73.7331	270.312	185.59	281.453	-1.8294	4.49e-13
ENSMUSG00000028085	113.275	132.118	125.658	299.489	374.362	300.758	-1.39205	4.53e-13
ENSMUSG00000021532	343.766	340.155	380.089	874.439	657.52	839.277	-1.15733	4.63e-13
ENSMUSG00000110622	135.931	170.57	101.773	16.3045	31.8155	21.3376	2.56935	4.72e-13
ENSMUSG00000042262	991.899	917.925	896.221	1674.22	2413.73	2023	-1.12224	4.81e-13
[truncated: 2,891 more rows]
