# Supplementary material for: Engaging natural regulatory myeloid cells to restrict T-cell hyperactivation-induced liver inflammation via extracellular vesicle-mediated purine metabolism regulation
Source: Theranostics. 2024 Aug 12;14(12):4874–93. doi: 10.7150/thno.97427 (PMC11373623; doi:10.7150/thno.97427)
Supplement: Supplementary file 1 — Supplementary figures and tables. [file thnov14p4874s1.zip › Supplementary information/Table S5_Diff_gene_ConA+M and ConA.xlsx]

## Sheet: Sheet1
ID	ConA_1	ConA_2	ConA_3	ConA_4	ConA+M_1	ConA+M_2	ConA+M_3	ConA+M_4	log2FC	FDR
ENSMUSG00000000001	25.7136	25.0213	29.9621	26.536	21.3571	25.5958	19.0869	25.7625	-0.344063	0.0289106
ENSMUSG00000000088	36.9658	37.9783	35.63	40.6486	34.3324	36.1541	29.0608	35.5039	-0.277608	0.0196043
ENSMUSG00000000142	0.29264	0.458276	0.223843	0.451352	0.523178	0.763558	0.591471	0.463588	0.624237	0.0464232
ENSMUSG00000000157	0.73614	0.754524	0.684414	0.721906	1.57151	0.728157	1.87799	1.19339	0.760263	0.00944703
ENSMUSG00000000290	4.24389	7.73137	3.72878	4.61358	8.58917	8.84858	7.06045	10.0103	0.655618	0.0032826
ENSMUSG00000000409	2.42266	4.07898	3.35242	2.61098	1.60144	2.68168	2.2249	2.54047	-0.571164	0.0183991
ENSMUSG00000000420	5.43529	6.83185	5.77776	5.73041	4.95802	5.86389	4.72023	5.08698	-0.317514	0.0247131
ENSMUSG00000000439	0.748913	0.922048	0.915885	1.0873	1.41744	1.06676	1.29948	1.28483	0.344375	0.0435187
ENSMUSG00000000440	1.24114	2.07084	1.7561	1.34689	2.79002	2.37393	1.97342	2.48513	0.467555	0.0353251
ENSMUSG00000000530	1.00193	1.71416	1.4253	0.946774	2.29396	1.66919	2.33029	1.79369	0.548243	0.0194666
ENSMUSG00000000600	0.986618	1.12485	1.00631	1.58293	1.8562	1.29783	2.04737	1.69383	0.435118	0.0140903
ENSMUSG00000000682	15.2364	30.036	17.7629	22.4737	36.0007	32.3	36.3733	36.8679	0.629617	0.000443292
ENSMUSG00000000732	0.318157	0.413031	0.319232	0.558467	0.53854	0.528101	0.709716	1.05149	0.68156	0.032492
ENSMUSG00000000753	67.0932	70.9878	65.1834	62.5002	61.0032	61.1814	51.4802	55.0518	-0.334435	0.00657998
ENSMUSG00000000759	3.55453	3.75437	3.19994	5.71107	6.70104	4.37286	7.1929	5.94137	0.460895	0.0197319
ENSMUSG00000000958	0.714582	1.21871	0.715977	0.676572	1.6998	1.39652	1.04697	1.52231	0.648321	0.0180637
ENSMUSG00000001020	2.67191	4.33194	2.38417	2.90869	7.23853	5.39319	5.99963	4.10611	0.811531	0.0173312
ENSMUSG00000001025	5.22337	8.72565	7.7547	10.0203	13.3455	14.2367	19.9837	32.4006	1.22684	1.97868e-05
ENSMUSG00000001082	1.35132	2.06626	2.09844	3.0229	4.05581	2.30219	3.65333	3.86034	0.585084	0.0174798
ENSMUSG00000001119	0.194838	0.485445	0.355379	0.625355	0.474614	0.851338	1.22506	0.981146	0.990648	0.00874316
ENSMUSG00000001120	0.652337	0.620877	1.0614	0.82471	1.13874	1.08334	1.73055	1.46864	0.656569	0.0226909
ENSMUSG00000001128	6.72439	9.353	4.275	7.50155	20.3219	14.2987	14.1415	14.6406	1.07795	1.09163e-06
ENSMUSG00000001138	0.819645	1.32383	0.978319	1.3647	1.66783	1.98774	1.81288	1.55225	0.545155	0.0047533
ENSMUSG00000001151	0.592177	0.636669	0.496203	0.721646	0.972062	0.735359	1.10509	0.883376	0.473837	0.00859159
ENSMUSG00000001229	17.018	18.222	17.5055	17.8038	18.2955	13.4577	16.4172	16.179	-0.258774	0.0151971
ENSMUSG00000001270	1.04757	1.46095	0.910824	1.05222	2.6783	2.57085	2.60856	1.11705	0.904915	0.0030707
ENSMUSG00000001281	1.79318	3.19768	1.85274	2.29212	2.75755	3.08929	3.53044	4.93467	0.529451	0.0293333
ENSMUSG00000001305	3.22347	3.45833	4.52602	3.75474	3.50668	2.80866	2.94564	3.271	-0.378506	0.0270489
ENSMUSG00000001348	21.168	28.217	17.8792	31.5268	42.6325	39.4292	24.6397	42.8767	0.494562	0.021175
ENSMUSG00000001416	22.7297	25.1059	24.873	22.6592	24.9421	21.8187	19.2308	20.7711	-0.258489	0.0378923
ENSMUSG00000001467	91.8804	71.7268	93.9553	65.9942	22.4977	55.7836	50.8291	43.287	-1.03225	0.000260005
ENSMUSG00000001525	41.1193	44.2889	51.019	37.4633	31.9813	37.0423	35.3383	38.8446	-0.402978	0.00828449
ENSMUSG00000001542	7.0804	7.08324	7.52557	7.35768	6.65992	6.20044	6.00635	6.02378	-0.34466	0.00126983
ENSMUSG00000001663	49.3914	47.2688	47.3086	36.1177	37.6979	40.8426	30.2782	33.9617	-0.454746	0.0105127
ENSMUSG00000001665	8.03743	10.5776	7.26307	5.72405	7.99223	5.76323	5.72717	5.6569	-0.453979	0.0329644
ENSMUSG00000001666	305.348	393.254	271.997	260.222	237.77	322.912	188.226	228.223	-0.431587	0.0281872
ENSMUSG00000001670	1209.97	912.081	988.483	879.831	880.509	777.165	771.353	784.191	-0.444137	0.00645898
ENSMUSG00000001741	0.211901	0.395916	0.154852	0.227093	0.405034	0.411835	0.484975	0.748477	0.91877	0.00558325
ENSMUSG00000001774	6.84988	8.94648	8.35622	8.15968	7.38621	7.28673	6.70902	7.1877	-0.293466	0.00739566
ENSMUSG00000001783	19.742	24.9062	24.8066	27.17	20.6019	22.3854	18.859	23.4277	-0.291485	0.0213061
ENSMUSG00000001833	5.6514	5.96924	6.59687	5.61898	5.52764	5.52406	5.03191	5.64645	-0.257066	0.0371735
ENSMUSG00000001964	7.41884	7.60088	8.77023	6.65717	6.86357	6.83987	5.59534	7.0902	-0.328838	0.048617
ENSMUSG00000001986	0.1604	0.44651	0.138204	0.660589	1.51777	0.452509	1.12839	0.461879	1.24929	0.0109417
ENSMUSG00000001995	0.0861844	0.207539	0.149635	0.184796	0.273494	0.223278	0.238278	0.444752	0.774659	0.0233425
ENSMUSG00000001998	0.583465	0.680203	0.547919	0.905402	1.05137	0.782989	1.421	0.94742	0.513573	0.0223232
ENSMUSG00000002028	1.44077	1.53255	1.38621	2.26621	2.49681	1.76418	3.16635	2.58631	0.47647	0.0161681
ENSMUSG00000002032	3.10477	3.33202	1.57984	2.82329	3.38439	7.81705	5.96511	3.33067	0.822141	0.0136723
ENSMUSG00000002111	1.84765	2.80471	1.5508	2.71114	6.15946	4.79772	3.99455	5.70516	1.10027	4.6418e-07
ENSMUSG00000002265	1.05504	1.27483	0.552606	1.23186	3.45928	2.69417	4.67527	0.983823	1.41079	0.000270682
ENSMUSG00000002396	1.56594	1.62503	1.14509	2.31227	3.33514	2.18184	3.32747	1.89163	0.579079	0.0184531
ENSMUSG00000002455	10.0453	11.5643	11.5952	10.561	10.1788	9.99647	9.14551	9.26801	-0.298317	0.0117731
ENSMUSG00000002602	2.1429	4.26475	2.88817	3.84482	4.77374	4.10235	4.29278	5.07142	0.364721	0.0482891
ENSMUSG00000002608	7.17352	7.45887	6.5773	8.85806	9.67732	9.06592	9.48098	10.0933	0.232796	0.0423524
ENSMUSG00000002625	6.48191	7.39131	6.14019	8.29667	11.3139	7.35051	12.6546	9.31154	0.400879	0.0194946
ENSMUSG00000002797	2.05498	2.30615	2.9399	2.87425	2.17999	1.90857	2.03017	2.38981	-0.380578	0.0141635
ENSMUSG00000002844	7.57264	9.22547	8.81972	9.2523	7.73212	7.97636	5.70769	8.64046	-0.330075	0.0363625
ENSMUSG00000002881	18.461	22.1231	21.3341	17.5042	16.8067	19.9584	12.7993	16.4769	-0.381861	0.0314848
ENSMUSG00000002885	2.64639	3.71232	2.67404	3.1859	5.28226	4.74382	4.78439	7.38142	0.73846	5.46802e-05
ENSMUSG00000002944	15.9448	11.3503	18.3719	3.30047	7.02668	5.22659	7.22697	4.76046	-1.17149	0.0286583
ENSMUSG00000003206	0.475725	0.870085	1.09994	0.997943	1.1884	1.74217	1.26273	4.22855	1.15882	0.0188195
ENSMUSG00000003283	3.4305	5.00893	3.3083	4.19594	7.67761	6.2975	6.77695	9.02698	0.781672	1.08353e-05
ENSMUSG00000003345	13.9206	13.9857	14.2422	12.4042	11.725	12.9448	12.1838	12.7787	-0.259193	0.0452422
ENSMUSG00000003352	0.913893	1.36785	1.32597	0.838753	2.08333	1.05167	2.80489	2.225	0.742754	0.014158
ENSMUSG00000003378	1.45905	1.59129	0.92654	1.57786	2.38175	2.54827	3.6608	2.60425	0.8958	4.63277e-05
ENSMUSG00000003484	0.993692	1.44487	0.766067	0.880851	2.72745	2.0433	2.19507	3.25775	1.19291	2.99838e-05
ENSMUSG00000003528	59.9485	53.0846	55.4193	43.379	39.7083	45.4955	40.8369	37.755	-0.494665	0.00353925
ENSMUSG00000003555	61.7733	40.4493	53.7504	47.7853	45.9685	38.5661	47.2318	32.6383	-0.442505	0.0279578
ENSMUSG00000003721	95.3547	115.048	91.7024	82.0076	82.0063	70.7426	72.0494	85.6938	-0.430388	0.00180477
ENSMUSG00000003762	21.6067	17.631	34.7857	20.4532	14.8973	9.34507	12.0228	17.0837	-0.967122	0.000135111
ENSMUSG00000003813	4.63189	5.71953	4.66528	4.80508	4.1531	4.40377	2.9558	4.33837	-0.437571	0.0158653
ENSMUSG00000003824	2.19637	2.54775	2.23471	2.63749	3.60296	2.51477	4.07536	4.80553	0.51221	0.0232271
ENSMUSG00000003847	1.62137	1.78447	1.58616	2.76677	3.6491	2.07812	4.15005	2.78881	0.589355	0.00996454
ENSMUSG00000003970	381.856	413.895	394.18	396.035	367.319	378.096	345.059	353.747	-0.247019	0.00677128
ENSMUSG00000004056	9.30247	10.5414	9.78424	9.44012	7.96853	9.92903	7.88652	9.23749	-0.274556	0.0467944
ENSMUSG00000004069	32.9764	26.808	33.6068	27.2181	30.7941	24.9532	25.9601	22.7649	-0.33797	0.0425595
ENSMUSG00000004187	0.496344	0.526009	0.298626	0.583863	0.815346	0.96946	1.21734	0.879326	0.918285	0.00136563
ENSMUSG00000004266	9.56859	13.0493	8.20576	9.2509	14.7629	13.1054	14.2927	17.7771	0.461629	0.00492601
ENSMUSG00000004359	1.26192	1.82231	1.28567	1.83539	4.74215	2.9971	3.16311	2.8793	1.0389	1.30956e-06
ENSMUSG00000004530	2.47131	2.79851	2.61735	2.54363	2.13521	2.26257	2.22193	2.48208	-0.318657	0.00904147
ENSMUSG00000004568	1.50785	1.95764	1.72763	1.80032	2.74884	2.0428	2.86265	2.06803	0.355805	0.0173798
ENSMUSG00000004609	0.321812	0.40085	0.293958	0.469412	0.628192	0.512073	0.507917	1.4915	0.94426	0.00895397
ENSMUSG00000004730	0.341997	0.624938	0.318149	0.287081	1.48157	0.899804	0.67351	0.360228	1.0137	0.0242009
ENSMUSG00000004815	1.1201	1.11003	0.806807	1.78515	2.54273	1.52212	2.46647	1.55068	0.631956	0.0147838
ENSMUSG00000004843	27.9702	30.5019	33.5681	29.0134	27.3059	26.9155	23.8337	28.2874	-0.304965	0.0144196
ENSMUSG00000004864	0.402616	0.712727	0.705764	0.985585	1.36884	1.00265	1.66878	2.04051	0.992461	0.00111852
ENSMUSG00000004885	0.53707	0.429663	1.13364	0.716784	0.356046	0.152331	0.4529	0.326476	-1.25851	0.0305564
ENSMUSG00000004897	57.7618	63.1909	64.4516	57.2352	49.4252	52.2641	48.1278	51.7061	-0.386868	0.000507992
ENSMUSG00000004980	76.7604	84.2201	93.036	93.0369	78.8135	75.9703	75.8848	78.4415	-0.286271	0.0022651
ENSMUSG00000005237	0.0848477	0.141319	0.125494	0.152145	0.286076	0.209521	0.286648	0.215723	0.872772	0.00103303
ENSMUSG00000005312	31.8956	33.6733	33.4635	29.831	29.1022	32.6647	26.3591	24.1601	-0.316325	0.0354448
ENSMUSG00000005413	26.2952	31.6636	39.832	38.3649	81.9519	37.5218	49.6157	81.3319	0.755439	0.00198749
ENSMUSG00000005417	8.9747	10.5262	9.32455	13.1091	14.4085	11.183	16.484	14.7704	0.320853	0.0226029
ENSMUSG00000005506	8.72731	10.163	10.0299	10.8086	9.95616	8.41916	9.04039	8.79004	-0.252509	0.00625632
ENSMUSG00000005547	16.9306	17.3659	35.211	30.1767	10.5891	11.7349	6.98149	23.0167	-1.05221	0.00252199
ENSMUSG00000005610	50.0833	54.3873	56.568	52.6798	49.5092	47.4987	44.5767	46.2988	-0.307737	0.00210292
ENSMUSG00000005621	3.983	4.70449	4.01198	5.34048	6.57675	4.80851	6.86887	6.09913	0.31325	0.0209772
ENSMUSG00000005682	5.21988	5.54227	5.61342	6.75934	7.52946	5.96984	8.68656	8.16795	0.268811	0.0448693
ENSMUSG00000005686	0.44956	0.622231	0.574461	0.681961	1.0108	0.797543	0.885173	1.54436	0.730453	0.00414486
ENSMUSG00000005779	154.749	149.5	138.799	154.76	137.719	142.32	131.341	117.031	-0.293198	0.0156572
ENSMUSG00000005800	2.17489	4.21942	2.91105	5.26571	5.00408	8.46223	6.4855	17.107	1.24724	0.000606873
ENSMUSG00000005802	2.64579	2.80058	3.21835	2.50061	2.05218	2.61638	2.02497	2.34573	-0.422703	0.0188134
ENSMUSG00000005823	6.02917	7.60028	6.28747	6.55582	13.9562	7.57855	13.4918	8.22501	0.587627	0.00627827
ENSMUSG00000005936	3.99133	4.68118	3.78662	4.46342	5.97195	5.02883	5.65141	5.03064	0.239639	0.0327645
ENSMUSG00000006262	2.69327	2.7005	3.37848	2.56535	2.35868	2.48831	2.15342	2.84733	-0.33091	0.0414939
ENSMUSG00000006281	1.52008	1.9424	1.61502	1.89633	2.82681	1.91964	2.55263	2.33259	0.344317	0.016465
ENSMUSG00000006333	158.116	169.139	175.698	169.077	145.421	168.211	142.582	154.075	-0.254577	0.0272892
ENSMUSG00000006344	0.116257	0.1062	0.0778267	0.367753	0.404227	0.533191	0.526169	0.620881	1.54501	0.000361648
ENSMUSG00000006356	17.4812	19.4223	19.8939	21.669	14.0758	19.3246	15.7214	18.4681	-0.32509	0.0304953
ENSMUSG00000006392	18.9845	18.4846	19.9406	20.0115	16.9722	16.9071	15.5408	17.6506	-0.326938	0.00347283
ENSMUSG00000006471	1.11502	1.1983	1.06691	1.54527	2.65053	1.15187	2.15984	1.81061	0.532729	0.0291555
ENSMUSG00000006517	20.7714	20.3846	31.9169	22.0118	11.3235	13.2827	22.3592	20.2703	-0.625025	0.0140131
ENSMUSG00000006519	20.4537	35.5121	20.5806	25.5267	41.0774	38.1884	34.2506	43.21	0.519102	0.00281013
ENSMUSG00000006526	3.75362	3.7217	3.71197	3.40203	2.93948	3.17973	3.10662	2.8248	-0.392463	0.00853532
ENSMUSG00000006711	0.189409	0.186337	0.0438766	0.0857901	0.494843	0.273427	0.441578	0.143592	1.29874	0.0145738
ENSMUSG00000006777	0.219801	0.301387	0.218862	0.160416	0.827835	0.373402	0.792559	0.737115	1.4679	0.00826012
ENSMUSG00000006818	52.4944	45.8739	56.4142	49.9883	43.6354	40.2683	35.822	43.4156	-0.456582	0.000946602
ENSMUSG00000006932	16.5202	19.7476	21.3267	17.7818	13.1226	18.3632	10.6218	15.7693	-0.494496	0.0124233
ENSMUSG00000006998	41.9619	44.6839	49.3215	46.8347	42.4302	43.5256	35.9316	41.2772	-0.282143	0.0189641
ENSMUSG00000007458	42.9268	44.79	43.2049	49.7184	34.6352	42.8917	34.9178	40.8665	-0.350909	0.00581398
ENSMUSG00000007476	5.047	5.00597	6.87087	6.08061	3.1553	3.96645	3.84848	5.2581	-0.627803	0.00137324
ENSMUSG00000007833	5.01792	6.07861	4.57256	6.42439	7.33814	8.03401	6.65081	7.74576	0.319257	0.0206734
ENSMUSG00000008226	7.96868	8.9641	8.96215	9.07615	8.53825	7.76471	7.40848	6.18014	-0.340478	0.0117113
ENSMUSG00000008763	3.70598	3.56746	3.5425	4.07955	3.0608	3.49272	3.06895	3.00068	-0.35342	0.00829196
ENSMUSG00000008845	0.22488	0.154072	0.141101	0.15174	0.477408	0.48529	0.681736	0.242438	1.3824	0.000581382
ENSMUSG00000008855	0.903166	1.14711	0.855836	1.15791	1.33169	1.96122	1.86779	2.02699	0.710696	0.000210382
ENSMUSG00000009079	19	21.0239	18.8967	29.3578	33.8361	21.734	31.9448	35.1003	0.355319	0.040824
ENSMUSG00000009092	13.4082	11.8734	12.9291	14.3028	17.5401	26.8294	19.9523	37.4475	0.835453	0.000414832
ENSMUSG00000009145	2.23523	2.92644	1.36244	3.56667	4.42014	3.3772	4.49019	4.30574	0.609062	0.0122067
ENSMUSG00000009185	11.3599	11.3662	9.88209	14.9431	30.4992	16.4666	17.8933	19.1744	0.736912	0.00425188
ENSMUSG00000009292	0.132324	0.247219	0.163298	0.289749	0.522399	0.419382	0.512656	0.987623	1.42906	7.01727e-06
ENSMUSG00000009293	27.3958	27.2906	33.103	28.769	19.6652	27.6782	18.0593	27.6984	-0.441213	0.0209961
ENSMUSG00000009470	4.44039	4.8878	5.14452	4.75987	4.56894	4.67031	4.2915	4.29067	-0.228684	0.0468584
ENSMUSG00000009630	32.7937	42.9668	54.4746	48.573	31.551	34.9269	27.1124	47.5921	-0.453622	0.0288162
ENSMUSG00000009687	5.88105	9.2032	7.27577	6.71255	8.49911	8.7508	10.3088	14.4754	0.411891	0.0385301
ENSMUSG00000009731	0.101768	0.265617	0.087563	0.328149	0.350837	0.240092	0.478393	0.591035	0.964571	0.0322532
ENSMUSG00000009739	0.393992	0.829759	0.395785	0.720145	1.04744	0.697948	1.08237	0.917648	0.56653	0.0317407
ENSMUSG00000010051	1.76123	1.89303	0.76863	2.37603	7.67551	2.39743	6.20651	1.75856	1.29057	0.0032424
ENSMUSG00000010307	1.37323	1.90285	1.10506	1.29606	4.56391	2.00369	2.87163	1.3541	0.814772	0.0254121
ENSMUSG00000010406	63.0795	71.1777	78.4619	67.3089	56.2292	63.1103	63.9214	65.1813	-0.28273	0.0260495
ENSMUSG00000010554	1.34802	1.61199	1.61699	1.62886	1.27019	1.22974	1.2811	1.63777	-0.32164	0.018312
ENSMUSG00000010663	25.2052	28.5515	19.546	21.7686	16.7723	22.1168	21.3097	15.4505	-0.443626	0.0186427
ENSMUSG00000010914	7.76702	7.76737	8.54529	8.25637	7.50167	6.80482	6.87909	7.16058	-0.31065	0.00704416
ENSMUSG00000012350	0.151282	0.339209	0.386615	0.391468	0.799116	0.464516	0.91738	0.779518	1.10182	0.000618796
ENSMUSG00000012428	422.528	262.8	617.4	337.605	125.765	300.243	111.058	320.063	-1.06531	0.00484558
ENSMUSG00000012640	1.81953	1.86823	1.64518	2.78882	2.37865	3.66885	3.55398	3.55637	0.589872	0.0064291
ENSMUSG00000013150	5.0205	5.6142	5.00372	4.2164	4.89008	3.35382	4.61842	3.86596	-0.37463	0.0260959
ENSMUSG00000013646	1.62145	1.82128	1.82149	1.49774	1.52518	1.24376	1.53087	1.4806	-0.352817	0.0293402
ENSMUSG00000013662	8.45592	9.33215	10.9119	11.269	8.25621	8.76748	7.52801	8.97568	-0.369516	0.00540685
ENSMUSG00000013707	1.56027	3.30441	1.46389	1.82758	4.41393	4.35722	3.78052	4.77435	0.979114	0.000693713
ENSMUSG00000013974	2.14701	3.23583	2.13652	5.13513	3.4431	5.04064	3.14598	13.6467	0.89319	0.0473227
ENSMUSG00000014164	0.611767	0.672477	0.385441	0.651819	0.927574	0.832341	0.908807	0.792815	0.461367	0.0310462
ENSMUSG00000014226	29.1049	37.2533	35.9698	36.5547	28.2368	33.0937	22.3895	31.3031	-0.381791	0.0139931
ENSMUSG00000014361	1.55749	1.97893	1.74197	2.19453	2.98998	2.58143	2.39873	2.26967	0.345748	0.0385079
ENSMUSG00000014418	3.22659	2.87237	2.88722	3.76745	4.491	3.9794	4.93475	4.18028	0.343764	0.0146934
ENSMUSG00000014470	4.76858	5.65789	4.34306	5.55098	7.99184	6.05242	6.46602	6.85788	0.313913	0.0420539
ENSMUSG00000014542	2.39252	2.93497	2.03232	2.27489	4.63964	5.99401	4.18968	5.4659	0.962492	2.53443e-06
ENSMUSG00000014778	1.12687	1.01431	0.981063	1.59308	1.68777	1.59274	1.90658	2.30573	0.545205	0.00978092
ENSMUSG00000014932	2.7079	2.74117	2.93387	2.81873	2.3683	2.78183	2.14851	2.20569	-0.350721	0.0245421
ENSMUSG00000015224	0.543972	0.561826	0.616146	0.694977	0.780625	1.22661	1.48814	0.901153	0.762517	0.0113547
ENSMUSG00000015340	1.42358	2.02289	1.33677	1.73388	2.87543	2.44351	1.61053	3.55745	0.566029	0.0187851
ENSMUSG00000015522	2.97867	3.21317	3.28769	3.79955	4.9834	3.44727	5.0408	4.61906	0.321938	0.0223105
ENSMUSG00000015568	1.53586	2.05185	1.21213	1.34734	2.96818	3.36898	2.36431	2.2145	0.71787	0.00105099
ENSMUSG00000015647	0.61304	0.957328	0.715784	0.816459	1.17441	0.874837	1.45005	1.23683	0.488063	0.00981932
ENSMUSG00000015749	8.81175	11.0696	11.9675	10.6414	7.96156	9.88292	8.2475	8.09914	-0.423764	0.00533757
ENSMUSG00000015759	43.5572	51.9953	49.5295	50.0458	36.9839	50.8447	38.2945	37.0166	-0.363195	0.0186154
ENSMUSG00000015804	5.53565	7.61353	7.53131	8.70558	4.50706	6.46471	4.512	6.38251	-0.532453	0.00497053
ENSMUSG00000015850	0.685395	0.981545	0.780365	2.07068	1.45574	1.28002	1.61684	4.99268	0.937736	0.0373294
ENSMUSG00000015854	2.47971	4.79249	2.11084	2.85665	24.1007	7.44299	6.73916	4.22882	1.6832	0.000209438
ENSMUSG00000015932	141.742	145.189	170.216	168.367	115.125	169.32	95.6048	128.216	-0.408358	0.0364502
ENSMUSG00000015947	3.20718	3.86952	2.4299	3.07557	6.40622	3.51442	4.3046	4.7367	0.46769	0.0320648
ENSMUSG00000015950	2.76159	4.57666	3.39066	4.4894	5.31143	4.77744	4.80297	12.4001	0.724651	0.0175486
ENSMUSG00000015961	10.6137	12.0851	10.4087	10.9133	11.4049	8.45789	10.2431	9.17422	-0.286114	0.0184932
ENSMUSG00000015966	3.00146	5.63883	3.07251	5.09576	5.6785	5.36802	5.96513	6.78498	0.39587	0.0472059
ENSMUSG00000016128	1.35409	1.38946	0.874825	1.26135	2.03791	2.16314	2.24512	1.25836	0.547104	0.0197282
ENSMUSG00000016257	32.5114	33.2538	31.9425	29.6386	30.3509	30.4193	27.1452	27.0842	-0.263413	0.0357755
ENSMUSG00000016520	4.73985	5.38545	4.61926	4.49917	4.5377	4.15885	3.92299	4.26687	-0.308784	0.018515
ENSMUSG00000016554	16.6024	18.6678	21.895	22.1205	19.1617	15.6563	17.5523	19.6836	-0.259053	0.0346253
ENSMUSG00000016757	3.01028	3.70211	3.81232	3.91606	2.65335	3.01497	2.90045	3.32411	-0.396962	0.00750043
ENSMUSG00000016758	0.862459	2.02021	1.12737	0.996834	2.91453	1.54632	2.83694	1.64378	0.729155	0.0392959
ENSMUSG00000016831	6.0622	6.827	7.30994	7.22188	6.19563	5.67306	5.73384	6.65196	-0.298982	0.00564996
ENSMUSG00000016833	36.7894	35.8641	32.8907	40.8373	33.7587	35.586	31.2327	27.44	-0.296308	0.0333354
ENSMUSG00000017221	17.925	19.9336	18.7377	18.6533	18.4169	17.1743	14.789	15.9413	-0.300795	0.00928104
ENSMUSG00000017405	0.927825	1.2781	0.813073	1.30072	1.85591	1.08344	1.70875	1.81423	0.456226	0.0397922
ENSMUSG00000017453	15.7387	19.1158	12.7568	18.3354	22.683	32.1058	26.0774	17.6514	0.478842	0.0241791
ENSMUSG00000017466	0.380922	1.13561	0.824219	1.02192	1.23496	1.34047	1.38497	1.47985	0.589757	0.0327475
ENSMUSG00000017550	0.161134	0.22998	0.212489	0.207744	0.423455	0.309754	0.384595	0.298097	0.689708	0.0169787
ENSMUSG00000017631	0.807797	1.05674	1.03238	1.35254	1.6302	1.18576	1.35097	2.15473	0.449268	0.0296066
ENSMUSG00000017718	0.222089	0.365232	0.267114	0.41344	0.435988	1.25172	0.555541	0.655367	1.11252	0.0093071
ENSMUSG00000017723	11.9143	23.4845	10.3676	24.1555	37.3951	23.2432	28.6607	29.9466	0.679742	0.00847454
ENSMUSG00000017737	1.22149	2.08994	1.33557	3.11168	2.04121	2.87062	2.75855	8.43785	0.948212	0.0240965
ENSMUSG00000017756	2.53676	2.96516	2.2298	3.95323	4.27288	3.94122	4.14025	3.95692	0.371574	0.0184262
ENSMUSG00000017760	20.1114	28.2702	19.5229	29.0228	33.6518	34.3984	31.8058	36.9952	0.390015	0.0044225
ENSMUSG00000017776	15.0129	15.3416	16.8845	15.1443	15.8214	13.4681	12.6068	13.5984	-0.292134	0.018597
ENSMUSG00000018008	1.18512	1.60547	0.958639	1.33186	2.6596	1.85344	2.21413	2.20487	0.693156	0.000100139
ENSMUSG00000018326	37.4885	38.4899	38.4766	33.4793	32.4042	34.1342	27.1527	29.4885	-0.38454	0.00659322
ENSMUSG00000018339	12.0544	20.3402	14.7057	24.6775	27.7835	20.3131	28.7204	30.0867	0.472786	0.0188312
ENSMUSG00000018362	9.42312	9.49895	11.6325	10.1739	10.7769	8.06957	8.1767	7.44022	-0.361138	0.0260517
ENSMUSG00000018381	0.206101	0.325226	0.131546	0.16534	0.401553	0.548853	0.46951	0.230576	0.902998	0.0368466
ENSMUSG00000018398	0.514707	0.733933	0.64295	0.714854	0.954131	0.989201	0.772618	1.11408	0.436098	0.0390479
ENSMUSG00000018405	1.81021	1.425	1.81228	2.07132	2.53176	1.92697	2.94623	3.07742	0.429156	0.0499592
ENSMUSG00000018449	5.09085	4.72869	4.87112	4.18358	7.26925	6.17707	7.66752	5.59402	0.37975	0.0269388
ENSMUSG00000018604	1.79402	1.83838	1.23598	2.47319	3.30156	3.97794	4.58803	2.16928	0.832319	0.00160832
ENSMUSG00000018623	12.1466	16.3843	22.6506	23.9032	29.8432	17.1025	40.9279	41.1198	0.672649	0.0198316
ENSMUSG00000018774	9.56309	36.1512	19.903	36.4734	34.3493	56.3339	34.2915	85.2864	0.965493	0.0107604
ENSMUSG00000018819	2.30489	3.26022	2.50759	2.58282	3.33574	3.24844	4.58337	6.08146	0.569319	0.00852215
ENSMUSG00000018845	3.24178	2.23691	2.768	4.0252	1.24765	1.3208	1.83409	3.24794	-0.818463	0.0078589
ENSMUSG00000018861	8.01375	8.70342	5.93786	9.12503	8.79326	10.8112	12.9958	14.3538	0.447615	0.0203932
ENSMUSG00000018927	6.98737	9.64395	4.63022	5.80521	9.32472	15.9148	10.6262	12.5493	0.735948	0.00434382
ENSMUSG00000019054	52.662	52.7902	46.4318	46.4868	43.783	48.0489	42.4051	42.7515	-0.279994	0.0298572
ENSMUSG00000019088	0.854207	1.49031	0.77573	1.25105	2.14058	2.36909	2.22509	1.80656	0.867201	0.00112548
ENSMUSG00000019139	8.22345	10.1918	7.85761	11.9764	12.7448	20.6739	15.9059	17.5941	0.70678	0.000298805
ENSMUSG00000019232	0.357086	1.74796	0.377242	1.20541	1.46652	2.10841	3.23585	1.93145	1.17016	0.00680268
ENSMUSG00000019437	2.23057	2.27658	1.55938	2.52069	3.71162	2.7371	3.80817	3.77047	0.58434	0.00105554
ENSMUSG00000019518	1.79109	2.1074	1.49595	1.99686	2.79199	2.03282	3.04025	2.38315	0.351248	0.0443015
ENSMUSG00000019806	3.23185	4.15832	3.44622	4.40914	3.28887	3.60497	2.98585	3.74491	-0.274611	0.0417237
ENSMUSG00000019810	1.14055	1.7893	1.18276	2.04486	2.54966	1.9909	2.02046	2.8881	0.503548	0.0145442
ENSMUSG00000019818	63.6991	71.1651	66.3877	70.3862	60.4153	69.0587	52.0053	63.6808	-0.262921	0.0385064
ENSMUSG00000019866	7.93783	8.69733	8.63001	9.1818	7.44964	6.61772	6.39308	8.52054	-0.373058	0.00144233
ENSMUSG00000019873	11.5912	12.4371	14.2876	11.7555	9.68639	10.3976	8.65558	11.7678	-0.42976	0.00376597
ENSMUSG00000019874	0.359271	0.525612	0.570452	0.348378	2.60147	1.08769	1.08812	0.436275	1.42722	0.0125056
ENSMUSG00000019883	1.28323	0.827526	1.05989	0.481066	0.674041	0.751248	0.456544	0.557338	-0.714293	0.0465888
ENSMUSG00000019907	3.03035	3.49237	3.21581	4.77631	5.49036	3.85931	5.36848	5.39158	0.352165	0.0276143
ENSMUSG00000019917	3.72483	3.40329	4.29301	4.29648	3.3442	3.6061	2.2848	3.63576	-0.406963	0.0441341
ENSMUSG00000019923	14.7226	17.4274	14.8754	15.434	16.649	12.8684	12.6844	14.2063	-0.268152	0.0252749
ENSMUSG00000019935	0.0982351	0.104699	0.115003	0.192735	0.277927	0.258161	0.283288	0.181445	0.877586	0.0473927
ENSMUSG00000019951	4.94113	5.37122	4.07162	6.03536	9.17344	5.44527	8.44353	6.35899	0.404605	0.0253533
ENSMUSG00000019977	9.34725	9.9232	10.4394	10.6153	8.59493	9.07169	9.84294	9.01421	-0.261044	0.0146577
ENSMUSG00000019989	1.28326	1.96147	1.07174	2.60699	2.24936	4.89148	2.20253	3.3042	0.787678	0.0154478
ENSMUSG00000020018	28.6206	29.3696	28.4978	30.8414	28.0839	24.5368	27.2841	25.8877	-0.252986	0.0376879
ENSMUSG00000020038	7.4665	11.3984	8.00222	8.14658	4.04693	5.36347	5.74323	5.45982	-0.874656	1.2147e-06
ENSMUSG00000020070	0.494752	0.571299	0.497164	0.944618	1.06913	0.85426	1.21576	0.771517	0.535756	0.0293489
ENSMUSG00000020072	6.33282	7.78537	3.23228	8.45713	10.6666	15.576	9.5508	7.28569	0.649099	0.0335934
ENSMUSG00000020077	33.2783	57.5464	40.4185	42.6434	55.4797	58.5355	50.8	81.9806	0.396706	0.0370963
ENSMUSG00000020088	31.1985	33.9934	34.3003	34.988	31.3229	31.008	30.0365	34.9214	-0.198854	0.0352039
ENSMUSG00000020089	125.077	132.523	98.6086	125.992	109.672	120.202	101.495	98.8218	-0.278204	0.0457712
ENSMUSG00000020101	0.998866	1.75479	0.863708	1.13087	1.53803	1.79975	1.66268	3.29337	0.68373	0.0198537
ENSMUSG00000020111	2.67913	3.64836	3.02122	2.75314	2.77792	2.50547	2.31336	2.67087	-0.357285	0.0107714
ENSMUSG00000020120	2.40079	4.19715	2.72055	3.84545	5.04504	5.08437	3.3157	7.67597	0.572241	0.0241603
ENSMUSG00000020131	2.07376	2.21469	1.15961	1.63441	4.46551	1.80249	3.96289	2.18294	0.681996	0.0342597
ENSMUSG00000020132	13.8121	16.1869	15.5632	17.4163	15.0163	14.7117	13.4886	15.1139	-0.226084	0.0198458
ENSMUSG00000020150	12.0819	7.95258	13.8798	4.57995	4.06391	2.92139	3.06678	7.43027	-1.29879	0.000883235
ENSMUSG00000020175	0.358435	0.49678	0.111713	0.194162	1.42571	0.593607	0.717894	0.137114	1.1853	0.0413263
ENSMUSG00000020182	3.21415	5.90436	3.08516	4.03847	6.95252	6.35394	5.46836	5.41118	0.469469	0.0219469
ENSMUSG00000020185	0.645053	0.145388	0.0841979	0.0905509	0.104962	0.131942	0.0946035	0.103364	-1.32433	0.0401758
ENSMUSG00000020196	1.48698	1.73578	1.45796	2.06236	2.50811	1.90594	2.54342	2.44513	0.35953	0.00978023
ENSMUSG00000020211	5.20372	5.86068	6.14565	6.33284	8.75899	5.69045	8.55061	10.2833	0.372081	0.0377543
ENSMUSG00000020265	19.5408	19.6538	20.2328	20.1569	17.4397	19.4646	14.8651	17.918	-0.309198	0.0210765
ENSMUSG00000020271	7.4816	7.86753	9.03488	8.41023	6.48979	6.68336	6.15721	8.23724	-0.373977	0.00806797
ENSMUSG00000020272	0.875046	0.853564	0.937889	1.04789	1.40504	1.03543	1.3098	1.95487	0.482441	0.0302569
ENSMUSG00000020284	0.574738	0.808507	0.473377	0.914314	1.01776	0.974612	1.15644	1.31797	0.570915	0.00984797
ENSMUSG00000020305	1.57667	1.54411	1.36891	1.77045	1.14267	1.07687	1.57468	1.48752	-0.371741	0.04827
ENSMUSG00000020349	17.6247	21.1603	21.3918	20.0585	18.9751	18.1761	15.7448	18.8759	-0.279951	0.013909
ENSMUSG00000020385	9.70739	9.38641	9.93277	13.289	15.3737	11.1117	19.4329	16.6341	0.440956	0.0130752
ENSMUSG00000020392	14.9961	13.8995	14.3331	15.4181	11.3614	14.3118	12.005	12.5761	-0.335297	0.021665
ENSMUSG00000020429	413.207	502.415	611.85	675.957	331.575	273.046	226.011	706.258	-0.636444	0.0395006
ENSMUSG00000020431	1.50196	1.3828	2.1421	2.05904	1.53239	1.07224	1.29591	1.85432	-0.432362	0.0395057
ENSMUSG00000020437	1.28988	1.64756	1.17496	1.15945	1.93596	1.70589	1.86821	1.86008	0.360999	0.0278128
ENSMUSG00000020444	25.2883	25.4535	25.5916	22.7382	16.6474	23.8954	21.7885	21.5194	-0.355356	0.0310914
ENSMUSG00000020448	13.9744	12.8186	16.6578	13.7306	12.6027	13.2555	12.494	12.5072	-0.290269	0.048099
ENSMUSG00000020467	0.934457	1.78227	1.62284	1.70512	2.23902	1.92859	2.63866	2.9337	0.568208	0.0237998
ENSMUSG00000020485	41.825	43.7157	33.3466	35.9414	54.4576	55.3928	46.7467	47.6768	0.293599	0.042495
ENSMUSG00000020491	0.516756	0.726314	0.657684	0.798805	1.38403	0.821201	1.44178	0.978079	0.661153	0.012049
ENSMUSG00000020521	7.84418	8.662	9.3502	9.01237	8.01776	8.25071	6.09203	8.28781	-0.303981	0.0382835
ENSMUSG00000020532	2.20978	2.3494	2.16128	1.80389	2.09277	1.55818	2.03759	1.56963	-0.361142	0.0277138
ENSMUSG00000020549	6.49152	7.54275	7.23115	6.82511	5.99388	6.20445	6.22236	7.00755	-0.264142	0.032083
ENSMUSG00000020553	41.0176	64.7001	43.2924	26.8092	39.039	18.7309	32.0339	14.3211	-0.880632	0.00671796
ENSMUSG00000020572	53.3547	52.1238	77.8871	67.1571	46.4545	39.7234	48.2568	69.2469	-0.427025	0.0327776
ENSMUSG00000020573	0.134594	0.155726	0.0721387	0.220402	0.281025	0.262479	0.249351	0.254602	0.736547	0.0312609
ENSMUSG00000020592	56.8007	77.596	63.0847	58.5303	48.6314	46.4237	35.4208	48.2464	-0.634673	2.75538e-05
ENSMUSG00000020593	9.23515	5.45743	7.35512	5.64106	7.07189	4.44645	5.35044	4.69735	-0.508391	0.0327101
ENSMUSG00000020601	2.38157	2.71556	4.11349	3.37161	1.64729	0.968271	2.26	2.13797	-0.977171	0.000302909
ENSMUSG00000020612	35.4864	34.6515	39.4366	32.1218	34.1973	29.7414	29.262	28.7065	-0.343201	0.0108318
ENSMUSG00000020661	0.842632	1.07257	0.92872	1.34	1.42115	1.32707	1.38886	1.55	0.328034	0.0210515
ENSMUSG00000020664	31.1808	30.1011	34.1806	32.0999	30.1274	30.3214	27.8815	30.1805	-0.227524	0.0461679
ENSMUSG00000020698	0.268371	0.286162	0.133885	0.218091	0.754739	0.60699	0.762878	0.328111	1.34058	0.0102761
ENSMUSG00000020733	120.523	137.105	153.18	159.346	107.722	107.951	93.3928	160.805	-0.395214	0.0259432
ENSMUSG00000020738	14.667	17.7262	17.0028	13.3888	14.4848	14.556	7.34031	13.2717	-0.454756	0.0485463
ENSMUSG00000020785	0.231113	0.307124	0.105316	0.432407	0.543832	0.394655	0.562147	0.723549	0.921905	0.021272
ENSMUSG00000020840	5.0524	6.08652	5.94711	5.24039	4.35464	5.03947	4.32228	4.40189	-0.416245	0.00277291
ENSMUSG00000020849	90.7318	94.649	108.057	94.6558	90.8217	84.822	85.2333	94.5747	-0.248342	0.0244071
ENSMUSG00000020869	75.7232	74.6652	76.6944	66.5454	68.2093	73.257	53.1798	61.6219	-0.317124	0.0412361
ENSMUSG00000020889	0.851659	0.754565	0.827133	1.13702	2.37019	1.28068	2.33312	2.09241	1.05245	5.86995e-05
ENSMUSG00000020901	0.704823	0.807978	0.804745	0.841007	1.03773	1.05805	1.20915	1.89016	0.583857	0.0131854
ENSMUSG00000020917	13.7021	14.6454	15.947	12.4322	9.29234	12.0127	11.8147	10.2249	-0.50811	0.00171431
ENSMUSG00000020926	0.148697	0.308715	0.149296	0.185765	0.302116	0.405834	0.609017	0.349807	0.96495	0.01077
ENSMUSG00000020935	14.0209	15.7551	15.3217	15.8721	13.8082	12.2141	12.6871	12.8216	-0.358898	0.00032643
ENSMUSG00000020964	17.2439	17.6715	18.7768	18.8785	20.2293	26.2517	24.5276	26.1675	0.302593	0.0239446
ENSMUSG00000021007	0.134294	0.102221	0.0974995	0.161319	0.280488	0.15106	0.291782	0.19336	0.76575	0.0277107
ENSMUSG00000021066	0.147995	0.0976306	0.057847	0.129271	0.286979	0.31448	0.407138	0.213047	1.38862	0.000184461
ENSMUSG00000021069	5.33989	7.15542	6.83811	8.89575	8.98011	10.1237	8.03004	12.0394	0.363409	0.0352173
ENSMUSG00000021091	4419.38	4195.14	4753.34	3573.81	3356.76	4540.9	2818.45	3363.99	-0.385839	0.0494152
ENSMUSG00000021109	16.6491	16.3942	20.549	15.6691	17.322	12.1347	13.3828	13.6898	-0.423993	0.00803291
ENSMUSG00000021123	0.268436	0.245269	0.241917	0.472957	0.239298	0.64595	0.461995	1.74725	1.2018	0.0342922
ENSMUSG00000021131	14.9187	16.1336	15.9426	13.5681	15.6445	12.4284	11.9143	13.5863	-0.300386	0.0321213
ENSMUSG00000021134	28.4768	31.6088	26.5759	51.8646	64.3655	31.0738	80.9681	50.7027	0.598916	0.0285192
ENSMUSG00000021209	2.96835	3.5762	2.69818	5.22087	7.07431	4.3754	8.12837	4.63488	0.633969	0.0104536
ENSMUSG00000021252	16.7565	15.8112	14.8011	13.8936	11.1783	13.1091	14.244	10.3002	-0.448143	0.00711727
ENSMUSG00000021262	1.43686	2.15508	1.52015	1.32677	2.92414	2.09992	2.09938	2.43036	0.447305	0.0426404
ENSMUSG00000021270	75.3654	97.6827	90.5876	91.1461	78.0815	86.8722	52.2397	72.4661	-0.402903	0.020671
ENSMUSG00000021273	50.767	41.5239	46.3634	35.8664	19.778	29.4093	39.1566	26.5811	-0.731891	0.00165589
ENSMUSG00000021279	2.89207	3.25284	3.12276	4.13472	5.46903	3.74475	5.7431	4.96288	0.451264	0.00389457
ENSMUSG00000021282	36.6886	35.7152	42.4358	36.2388	37.376	31.9142	32.8125	37.078	-0.246365	0.0448645
ENSMUSG00000021298	0.709472	1.05344	0.828378	1.09893	1.2642	1.46773	1.75284	2.50331	0.794876	0.00451147
ENSMUSG00000021306	0.153288	0.392089	0.184619	0.376016	0.630118	0.540875	0.424591	0.660809	0.914543	0.00753445
ENSMUSG00000021322	0.348589	0.530719	0.298179	0.380234	0.84266	0.687938	0.637786	0.652379	0.740812	0.00378109
ENSMUSG00000021327	5.98272	6.06337	4.33224	9.53459	12.2353	8.29164	15.6564	8.5394	0.674273	0.0079547
ENSMUSG00000021339	2.93516	3.16279	2.6392	3.63583	5.30529	3.75435	4.97441	3.41151	0.378335	0.0275951
ENSMUSG00000021365	1.30407	1.3333	1.32175	1.36269	1.84021	1.58902	2.06437	1.87304	0.345894	0.0233089
ENSMUSG00000021377	7.65869	8.92862	8.49403	8.76589	7.0298	8.87939	5.24776	6.53842	-0.396929	0.0328085
ENSMUSG00000021395	20.7197	22.8149	22.602	20.4235	20.1545	18.1849	18.7664	19.1045	-0.306019	0.00294011
ENSMUSG00000021457	1.08724	1.08873	0.825689	1.02095	1.38395	1.4677	1.31547	2.58384	0.61503	0.0105404
ENSMUSG00000021461	1.06753	1.48746	2.18196	1.67105	1.12525	0.970363	1.03701	1.67409	-0.543618	0.0270724
ENSMUSG00000021468	7.79972	8.418	9.12429	9.17936	8.10365	6.27638	7.49053	8.09616	-0.327972	0.00751717
ENSMUSG00000021569	0.566683	0.55916	0.408903	0.532969	0.161798	0.391811	0.273664	0.334408	-0.940357	0.0131999
ENSMUSG00000021578	2.98001	2.71478	3.13013	3.00607	2.47672	2.82016	2.39068	2.85045	-0.289336	0.0460054
ENSMUSG00000021595	11.0414	12.5743	12.1989	12.3193	12.2224	10.8822	10.0413	11.7965	-0.219366	0.0349221
ENSMUSG00000021624	0.326403	0.376656	0.224063	0.286444	1.31973	0.735329	0.638811	0.317241	1.19927	0.00409331
ENSMUSG00000021640	0.0415695	0.0632897	0.0556456	0.0544011	0.185797	0.0832039	0.240063	0.170732	1.52666	0.00812946
ENSMUSG00000021670	11.9412	9.80164	15.5517	12.1594	6.36814	5.95926	10.19	8.9463	-0.78703	0.000322881
ENSMUSG00000021687	9.64487	10.3387	12.2363	11.0013	9.18949	11.0095	8.37111	9.48319	-0.298877	0.0495557
ENSMUSG00000021774	1.63468	2.84376	2.68679	3.00185	1.18056	2.45518	1.18793	2.098	-0.650544	0.0256422
ENSMUSG00000021775	2.96697	2.48989	3.57707	5.75414	5.46897	4.61398	5.69264	6.97855	0.506471	0.0349061
ENSMUSG00000021795	1.44403	2.3936	1.94774	1.87102	5.35106	2.27498	3.83038	3.66436	0.858998	0.00116675
ENSMUSG00000021814	17.0002	18.3858	21.0699	21.263	17.9959	17.1353	15.2655	20.3705	-0.255568	0.0476072
ENSMUSG00000021822	0.721692	0.879319	0.755933	0.738891	1.98817	1.70748	1.5025	1.01102	0.904017	0.00222446
ENSMUSG00000021840	5.78867	6.21038	6.46657	7.1628	5.81501	5.11338	5.58777	5.77125	-0.322032	0.000985071
ENSMUSG00000021850	0.0597386	0.345653	0.339446	0.214718	0.462214	0.359023	0.619063	0.685946	1.02218	0.0209356
ENSMUSG00000021877	78.1536	73.4332	84.1911	77.6482	75.4418	67.4541	65.0583	75.8758	-0.268379	0.0218665
ENSMUSG00000021903	0.0241239	0.165275	0.121141	0.0947472	0.237301	0.171973	0.355579	0.223033	1.16944	0.0150103
ENSMUSG00000021906	3.82457	3.693	4.53644	3.80505	3.69495	3.46741	2.9588	2.97371	-0.396264	0.0131718
ENSMUSG00000021922	1643.74	1398.21	1490.98	1240.22	994.688	1420.22	1071.71	991.681	-0.488771	0.0115307
ENSMUSG00000021930	10.7756	11.8739	10.5716	8.84459	9.6905	9.19235	7.57394	8.75093	-0.379187	0.0154214
ENSMUSG00000021947	0.753876	1.03341	1.01689	0.773057	1.84389	1.53302	1.8065	1.06182	0.701527	0.0161808
ENSMUSG00000021951	12.4503	15.2175	10.2682	11.2108	10.8355	10.7058	8.03585	8.24091	-0.477132	0.015597
ENSMUSG00000022010	1.48532	1.99293	1.83021	1.92955	1.71229	1.66784	1.29026	1.65665	-0.308647	0.0451822
ENSMUSG00000022014	1.72092	4.01178	2.00126	2.81407	4.34429	4.28356	4.48433	4.9499	0.671044	0.00421757
ENSMUSG00000022035	9.56152	11.9149	11.0185	10.6174	6.78428	9.85148	5.76632	7.62404	-0.630346	0.000991443
ENSMUSG00000022091	2.03183	3.73238	2.2317	5.4435	4.97689	6.35066	6.67673	7.70847	0.844273	0.00201593
ENSMUSG00000022110	16.3507	17.2428	14.4942	16.0483	13.376	16.5874	11.7575	12.3929	-0.357759	0.0260998
ENSMUSG00000022111	6.49038	6.93654	7.67395	5.9415	7.36062	5.24418	5.4449	4.94599	-0.358142	0.0401845
ENSMUSG00000022125	16.4976	18.7862	19.0557	23.3063	14.1877	16.2048	12.9741	21.9752	-0.36338	0.0461443
ENSMUSG00000022131	17.6695	16.1493	19.5893	15.7953	15.3359	17.0888	14.0037	12.1655	-0.355524	0.0437759
ENSMUSG00000022139	1.87587	2.12462	1.98679	2.4404	3.26955	3.25832	3.48012	2.54738	0.463694	0.00127046
ENSMUSG00000022148	0.599123	1.04248	0.644408	1.03599	1.40254	1.20996	1.48251	2.26712	0.815127	0.0012871
ENSMUSG00000022149	25.2629	22.0168	17.5014	21.7084	40.9185	46.6939	31.6636	24.0163	0.614206	0.00823649
ENSMUSG00000022180	0.27713	0.393813	0.154523	0.332344	0.811735	0.716636	0.626337	0.511998	1.09832	0.000603143
ENSMUSG00000022184	12.0408	9.74861	12.4278	10.9638	9.15872	9.5897	7.90791	10.2369	-0.41623	0.0137713
ENSMUSG00000022200	23.6683	24.9073	28.3575	27.8634	25.8741	23.047	20.7286	25.3572	-0.261423	0.0304184
ENSMUSG00000022221	1.81631	2.14797	1.88675	2.05297	4.69002	2.92282	3.50877	3.44767	0.763157	0.000179519
ENSMUSG00000022228	14.0403	11.5277	10.0198	18.4404	23.1757	14.5885	29.838	19.2514	0.562935	0.0179965
ENSMUSG00000022234	43.0751	52.3551	51.8709	49.3152	43.3639	50.1823	34.9857	40.748	-0.327199	0.0284022
ENSMUSG00000022340	0.974347	0.82708	1.29544	0.841122	1.46167	1.2551	1.86238	1.37171	0.465492	0.0371644
ENSMUSG00000022347	1.55685	3.27829	2.84278	0.826993	0.482021	1.85976	0.435318	0.331935	-1.52248	0.00765824
ENSMUSG00000022351	34.1336	28.6416	33.3109	31.4799	18.9775	21.4158	24.3688	24.2327	-0.647116	1.19311e-05
ENSMUSG00000022370	5.54459	6.45938	6.18511	5.91577	5.49028	5.91297	5.38526	4.86161	-0.269779	0.0317772
ENSMUSG00000022372	0.500921	0.780086	0.387925	0.435756	0.727592	0.923805	0.720538	0.871407	0.509481	0.0412449
ENSMUSG00000022391	10.3774	12.2488	13.1214	11.8625	10.265	11.0676	10.5455	11.4707	-0.25335	0.03211
ENSMUSG00000022451	22.9997	24.5089	27.5423	24.2743	18.8597	24.9032	19.5315	21.6045	-0.341427	0.0245517
ENSMUSG00000022453	8.51267	11.0959	7.9529	11.4159	11.0378	14.6949	11.7963	15.6258	0.340575	0.0486001
ENSMUSG00000022466	9.39974	9.2609	10.9903	8.29193	6.71994	9.77819	7.7388	5.5793	-0.460487	0.0339527
ENSMUSG00000022488	1.54657	2.27221	1.48829	1.46767	3.27257	2.7179	2.85946	3.46269	0.738146	3.12301e-05
ENSMUSG00000022489	0.626196	0.858053	0.600055	1.04756	1.57738	0.90803	1.4791	3.26131	1.07679	0.00193591
ENSMUSG00000022510	0.621786	0.271632	0.959927	0.274467	0.0645091	0.162219	0.187811	0.244573	-1.85313	0.000222882
ENSMUSG00000022529	3.20352	4.00644	3.55784	5.59532	5.69272	4.34816	6.60746	6.64353	0.394337	0.0354833
ENSMUSG00000022534	0.681054	1.28895	0.731051	1.19106	1.90913	1.33474	1.38322	3.04886	0.854686	0.00665627
ENSMUSG00000022536	9.71564	10.8795	10.9299	11.7908	10.1026	9.62199	9.56985	8.68973	-0.305456	0.00262406
ENSMUSG00000022537	0.0509366	0.0387722	0.0255969	0.0500513	0.0759743	0.114609	0.17698	0.0837956	1.34563	0.0135018
ENSMUSG00000022546	7.83208	14.2381	7.29949	14.1116	13.0934	22.7033	14.0374	17.1394	0.536567	0.0372573
ENSMUSG00000022557	8.05561	9.52667	10.1705	9.09802	7.30113	7.33417	6.63039	9.09887	-0.401322	0.00584305
ENSMUSG00000022565	5.582	6.17664	6.5296	9.13522	12.41	5.72554	12.8312	10.5074	0.472143	0.0412842
ENSMUSG00000022584	4.06817	7.48792	3.16359	5.69804	6.44105	9.40095	6.16287	11.0639	0.59647	0.0304591
ENSMUSG00000022586	1.18675	3.32814	1.72481	2.83429	6.76651	4.43588	3.31611	5.46635	1.03724	0.00158847
ENSMUSG00000022613	3.40785	1.6047	3.54987	1.05587	1.60262	1.24693	1.00925	0.88226	-1.16078	0.00772808
ENSMUSG00000022620	4.85692	8.68008	4.78345	7.45262	10.6088	9.4597	11.5813	11.5796	0.639453	0.000462976
ENSMUSG00000022634	11.66	12.5758	11.7677	7.66756	9.68077	8.65587	7.92451	9.23069	-0.424418	0.031974
ENSMUSG00000022651	18.2447	26.8218	25.2197	45.2547	26.5491	48.0863	46.613	149.088	1.14411	0.0473059
ENSMUSG00000022673	2.29727	3.15824	2.50002	2.72262	2.12815	2.31814	1.69874	1.96393	-0.504476	0.00544565
ENSMUSG00000022674	1.2572	1.58634	1.2844	1.39175	1.15317	1.32688	1.16478	1.01164	-0.351289	0.0400462
ENSMUSG00000022698	21.6807	27.4218	26.2122	21.9366	21.8516	22.3893	17.4012	21.4708	-0.344608	0.0174223
ENSMUSG00000022704	1.63767	1.41975	1.54261	2.45881	3.70238	1.6187	3.62812	2.5102	0.575178	0.0356381
ENSMUSG00000022707	5.49754	5.69079	7.92512	7.08576	4.63152	6.01222	3.4682	5.90641	-0.503881	0.0210739
ENSMUSG00000022744	8.94147	9.1198	10.0475	8.65135	9.16876	8.07873	7.89257	8.03313	-0.267609	0.0488714
ENSMUSG00000022749	1.65197	1.78966	1.71464	2.34846	2.95729	2.20112	3.33179	2.75929	0.464216	0.00345868
ENSMUSG00000022774	15.0413	14.4889	16.2385	14.3508	13.3214	11.9109	11.6746	13.0113	-0.390705	0.0024299
ENSMUSG00000022790	5.05235	6.12786	6.10691	5.97015	5.48349	4.58395	5.09966	5.64674	-0.282743	0.0162368
ENSMUSG00000022801	0.195931	0.147393	0.16207	0.350852	0.700925	0.250789	0.679709	0.269977	1.03547	0.0174264
ENSMUSG00000022822	1.02749	1.38205	1.37966	1.68092	2.04752	1.60953	2.20234	2.67539	0.519649	0.00377253
ENSMUSG00000022831	4.38461	6.96027	5.21833	5.5389	9.77528	8.23696	7.00456	9.06768	0.511554	0.00217105
ENSMUSG00000022863	7.59478	7.96772	7.73321	8.96903	5.42829	6.56595	4.41267	8.38875	-0.499206	0.0117869
ENSMUSG00000022864	2.44407	2.66846	3.88099	3.0057	1.99844	1.92996	2.11956	3.08488	-0.524558	0.0127395
ENSMUSG00000022865	11.6818	16.3199	16.0953	16.4008	12.5424	12.5107	10.9746	15.9247	-0.335431	0.0244678
ENSMUSG00000022867	5.12279	6.76678	6.16844	7.3814	4.5663	5.31522	4.20332	6.87097	-0.394283	0.0265037
ENSMUSG00000022885	22.8421	22.7158	30.088	27.9831	9.33628	22.2731	10.468	20.5386	-0.83605	0.00391563
ENSMUSG00000022894	0.0348216	0.0445284	0.0630145	0.0342273	0.0997531	0.109665	0.145299	0.120345	1.30824	0.00393731
ENSMUSG00000022895	15.4071	14.7883	19.6202	15.9955	15.8589	9.78362	12.0074	16.391	-0.419026	0.0239357
ENSMUSG00000022901	1.28521	2.38751	1.35275	2.05708	3.1543	2.09236	2.32894	3.29279	0.49996	0.0303725
ENSMUSG00000022902	0.600665	0.826946	0.570168	1.1121	4.04948	4.23125	6.35399	4.83074	2.58008	1.15647e-05
ENSMUSG00000022905	5.09523	4.54021	5.70239	5.17252	4.44786	4.60341	4.1851	4.61555	-0.324222	0.0194059
ENSMUSG00000022961	11.6123	12.9363	12.5209	18.5254	24.9021	15.0355	26.4329	20.7335	0.528112	0.00477756
ENSMUSG00000022972	4.26464	5.42804	4.19347	5.41173	4.5456	3.79002	3.0701	3.75325	-0.457409	0.0174085
ENSMUSG00000022973	2.34056	2.06099	1.80631	2.40063	3.39268	2.6054	3.3165	2.71397	0.359412	0.0222004
ENSMUSG00000022974	6.0456	6.68066	6.20931	9.72091	9.79965	7.88362	11.5595	12.6666	0.431373	0.0178267
ENSMUSG00000023004	36.9454	43.5134	53.0246	44.1661	33.6042	34.9176	36.303	43.6977	-0.376106	0.0121094
ENSMUSG00000023027	7.16569	8.3263	9.15276	9.93838	7.31502	8.15979	5.8785	7.7179	-0.361323	0.0239083
ENSMUSG00000023032	0.0517547	0.0735338	0.0520446	0.0791536	0.123583	0.0948476	0.180075	0.134901	0.931483	0.0138265
ENSMUSG00000023033	1.32573	1.32331	2.85735	1.67155	0.801479	0.958282	1.07961	1.80684	-0.762989	0.0141825
ENSMUSG00000023044	4.61266	7.98074	3.51979	6.98176	14.0471	19.5047	15.5418	6.82897	1.18916	0.000204451
ENSMUSG00000023045	17.8854	18.9502	15.8747	20.363	33.7299	20.7198	32.4305	29.2121	0.547083	0.000610308
ENSMUSG00000023078	0.398154	1.74771	1.81474	0.154183	20.2887	1.99116	3.20332	1.15814	2.56121	0.0204723
ENSMUSG00000023150	22.9534	21.9746	18.1509	27.463	28.0673	29.9734	41.6696	34.5974	0.450922	0.00727312
ENSMUSG00000023156	6.6305	7.88283	8.42295	8.56374	7.22701	6.77355	6.70087	7.13334	-0.292625	0.0234977
ENSMUSG00000023206	8.70034	10.3853	8.13379	12.8423	18.6732	9.62379	16.1915	14.1231	0.430195	0.0308629
ENSMUSG00000023349	0.67786	1.52111	0.674064	1.07788	3.4356	2.56148	1.56326	3.07594	1.31555	0.000276035
ENSMUSG00000023800	0.21753	0.155728	0.135975	0.167625	0.268482	0.334992	0.276138	0.254053	0.631969	0.0217368
ENSMUSG00000023832	25.4572	21.4927	26.5777	21.3855	9.86529	16.5532	15.531	13.8219	-0.887026	2.20474e-05
ENSMUSG00000023903	0.159417	0.211824	0.189124	0.184893	0.336782	0.315485	0.288648	0.642741	0.93993	0.0134134
ENSMUSG00000023912	0.495943	0.489337	0.437632	0.836197	1.55854	0.506691	1.59327	0.92743	0.900185	0.0164124
ENSMUSG00000023913	2.25211	2.81061	2.11737	2.52672	5.70392	4.87456	3.73305	7.45313	1.04111	2.72541e-06
ENSMUSG00000023944	257.563	317.423	307.188	308.258	251.738	277.055	184.247	241.322	-0.430432	0.00459529
ENSMUSG00000023952	10.6622	12.1751	10.6013	16.5628	20.8982	10.7005	19.7835	23.1118	0.453044	0.0396692
ENSMUSG00000023961	11.2387	12.2213	15.8582	11.7897	6.02082	6.65463	6.72471	9.76104	-0.937617	1.36067e-06
ENSMUSG00000024011	0.13186	0.219002	0.144472	0.105932	0.171517	0.278847	0.332604	0.546752	1.00247	0.0199906
ENSMUSG00000024013	0.77342	0.753664	0.551797	0.640585	1.28964	1.00671	1.3228	0.740573	0.567932	0.0299315
ENSMUSG00000024019	0.480496	0.523837	0.490784	0.875888	0.978077	0.836915	1.09097	0.908565	0.575409	0.00697537
ENSMUSG00000024044	0.0574603	0.0524832	0.0173347	0.0508448	0.236683	0.0904656	0.10996	0.0496616	1.33117	0.015717
ENSMUSG00000024053	0.362385	0.840332	0.5877	0.711355	1.19606	1.20309	0.833045	2.38707	1.04941	0.00202964
ENSMUSG00000024070	4.00925	3.95475	2.94087	3.86052	4.41332	6.88167	5.96335	4.14083	0.424333	0.0468732
ENSMUSG00000024120	8.39063	8.06206	8.82533	7.78997	7.8106	6.86674	8.22858	6.95217	-0.274066	0.0312606
ENSMUSG00000024140	28.6	28.5695	36.5502	32.7573	20.2815	23.0415	21.9838	27.2967	-0.572202	0.000123264
ENSMUSG00000024163	3.54234	4.28583	3.62458	5.34095	5.94479	4.17954	7.19645	6.82776	0.403986	0.0226056
ENSMUSG00000024174	0.612907	0.746532	0.791028	0.701727	1.31732	0.766813	1.21309	1.02471	0.473906	0.0378102
ENSMUSG00000024242	3.19078	3.28227	3.32965	3.66603	4.20929	4.13045	4.80632	4.38778	0.260561	0.016032
ENSMUSG00000024259	5.53357	5.99871	5.56936	5.86149	4.79439	5.13091	5.31978	4.65554	-0.32157	0.00651654
ENSMUSG00000024298	1.47967	1.88226	1.22952	2.41749	2.75824	2.19871	3.25424	2.70214	0.52713	0.00709247
ENSMUSG00000024299	0.403267	0.602767	0.340776	0.603307	0.615073	0.797456	0.962963	0.870581	0.624196	0.00967055
ENSMUSG00000024300	1.14772	1.47353	0.7316	1.18697	2.48083	2.21238	1.85249	3.70584	1.05006	6.2957e-05
ENSMUSG00000024359	84.622	94.3098	96.5609	90.3343	83.5586	81.5633	68.0398	81.738	-0.33577	0.00365784
ENSMUSG00000024378	8.29125	6.6085	8.28297	6.19794	4.58944	5.53286	6.69517	4.0764	-0.619165	0.00422501
ENSMUSG00000024395	9.65811	12.2404	7.2286	10.7518	13.1254	16.8467	12.204	15.0212	0.413476	0.0256771
ENSMUSG00000024397	2.70426	4.53213	1.34598	1.97306	7.28716	5.70116	4.25117	3.91475	0.899174	0.010118
ENSMUSG00000024410	2.0754	2.7422	1.62522	2.65625	3.29186	2.71624	2.98794	3.63931	0.355063	0.0403845
ENSMUSG00000024413	3.62881	4.88394	3.64182	3.84754	6.36693	4.82503	5.10467	5.27375	0.310088	0.0211159
ENSMUSG00000024424	2.87676	3.70192	2.93231	3.55774	4.36726	4.04863	4.5279	5.21783	0.353944	0.00410052
ENSMUSG00000024426	1.83945	1.68043	1.20219	1.90361	3.37695	1.92616	3.44465	2.16086	0.595703	0.0136714
ENSMUSG00000024472	3.23792	3.9091	4.74597	4.55476	2.86651	2.51968	3.23449	4.38038	-0.465591	0.0136339
ENSMUSG00000024479	24.8772	29.073	26.2351	24.72	24.2709	24.6186	20.1972	18.4432	-0.375016	0.0108126
ENSMUSG00000024483	1.98484	2.4024	2.47937	3.49159	4.23999	2.79338	4.71896	4.0315	0.490138	0.010511
ENSMUSG00000024501	0.484217	0.905697	0.891666	0.41889	0.412438	0.346024	0.359958	0.412199	-0.945502	0.00221468
ENSMUSG00000024521	1.55612	2.09258	1.6162	2.26921	3.50542	2.67251	2.64954	3.67562	0.609325	0.00206955
ENSMUSG00000024561	18.8212	15.941	20.8347	20.5898	15.6185	11.2484	15.8776	20.1321	-0.41066	0.0230726
ENSMUSG00000024610	31.4975	47.0736	38.0513	36.1523	62.2539	51.5455	62.9482	60.5832	0.523757	5.68816e-05
ENSMUSG00000024621	0.822249	1.28417	0.838921	0.520739	1.84963	1.94093	1.3905	1.4709	0.824465	0.00272253
ENSMUSG00000024659	2.19227	3.55549	2.77115	2.70885	2.97997	4.49267	4.57352	6.9655	0.642995	0.0126437
ENSMUSG00000024665	39.9897	54.9584	34.3015	29.0699	23.2457	20.8144	27.1486	21.5388	-0.89205	1.06373e-05
ENSMUSG00000024668	4.84607	4.9378	4.66698	4.542	4.40109	4.50697	4.12253	4.40067	-0.24498	0.0454936
ENSMUSG00000024672	0.0870334	0.23853	0.0698527	0.119504	0.435352	0.313724	0.240818	0.149999	1.04935	0.0437272
ENSMUSG00000024677	1.38207	2.02016	1.21327	1.08443	3.10181	2.78928	1.88232	2.02047	0.667609	0.00965386
ENSMUSG00000024679	6.58256	11.6322	7.00004	7.60149	17.22	13.9037	12.0758	9.76676	0.58816	0.0092129
ENSMUSG00000024691	1.71726	2.9653	1.76018	2.09079	2.94893	2.62228	3.01645	3.80848	0.41851	0.0360325
ENSMUSG00000024694	0.108243	0.123599	0.0950939	0.172654	0.108861	0.954589	0.105503	0.30011	1.49766	0.0291458
ENSMUSG00000024713	4.6565	3.19457	4.57386	2.86427	3.48904	2.18367	3.35387	3.09868	-0.484188	0.0367753
ENSMUSG00000024758	24.4237	24.1196	23.4353	23.4227	18.0556	24.1639	21.287	20.332	-0.303946	0.0358773
ENSMUSG00000024799	13.4755	9.97728	11.5395	6.94482	6.41935	8.28118	7.9499	8.91201	-0.548561	0.0226619
ENSMUSG00000024851	1.3193	2.12378	1.51002	2.09229	2.47626	2.21492	2.60823	2.85361	0.411753	0.0113664
ENSMUSG00000024885	2.6278	2.84491	2.01859	3.19622	4.88731	4.05122	4.18067	4.05738	0.573675	0.00229769
ENSMUSG00000024948	1.90012	2.21667	1.80509	2.73145	2.47744	2.70541	3.42506	3.18939	0.332788	0.047777
ENSMUSG00000024963	4.4989	5.37436	4.67997	4.36184	7.75209	7.30521	7.75027	5.9908	0.504175	0.00756397
ENSMUSG00000024965	1.19144	2.17674	1.12985	1.39048	2.3789	2.02685	1.97304	2.30027	0.444991	0.0335946
ENSMUSG00000024966	49.3389	63.0972	60.2577	53.133	51.7606	55.0738	37.7817	47.7705	-0.343501	0.028837
ENSMUSG00000024981	26.1442	31.1732	24.4063	24.716	20.2987	23.1666	19.0822	20.5921	-0.472387	0.000577594
ENSMUSG00000024998	0.601798	0.835143	0.666301	0.61934	1.1365	0.919698	0.998809	0.800846	0.385314	0.0243817
ENSMUSG00000025006	0.253857	0.366348	0.26042	0.259609	0.518354	0.407247	0.543399	0.394991	0.591021	0.0052426
ENSMUSG00000025008	0.386364	0.816321	0.483866	0.685851	1.09848	0.707916	1.53982	1.06835	0.779646	0.0154853
ENSMUSG00000025041	1.90564	2.1571	1.99117	2.76962	3.607	2.10763	2.95251	3.92316	0.387206	0.0421599
ENSMUSG00000025103	8.27612	8.05854	9.72579	8.57454	7.89006	7.41263	7.03922	8.72516	-0.28161	0.0424507
ENSMUSG00000025138	5.47126	5.99499	5.53674	7.62789	7.90898	6.78938	9.17596	9.40958	0.315155	0.0279099
ENSMUSG00000025144	14.8714	15.5782	11.122	15.7142	18.8769	20.395	20.0762	17.4703	0.321988	0.0403093
ENSMUSG00000025153	8.99736	9.85428	9.85302	8.28408	8.76132	6.90091	8.28726	7.641	-0.355559	0.00477222
ENSMUSG00000025159	1.92809	2.13709	1.91654	2.56227	2.70207	2.38804	3.11953	2.92336	0.262163	0.0452415
ENSMUSG00000025172	7.18039	5.16466	10.2302	4.76343	3.91113	3.66847	4.73052	6.64739	-0.668353	0.0352298
ENSMUSG00000025173	8.23002	8.52616	10.0451	8.3888	8.80727	6.97012	7.26465	7.8345	-0.314243	0.021138
ENSMUSG00000025185	1.624	2.63008	1.12914	1.08575	0.5933	1.7326	0.733637	0.704079	-0.867078	0.033405
ENSMUSG00000025194	10.5415	9.75837	7.38014	8.63413	14.9107	16.4246	18.7253	10.732	0.621334	0.00278216
ENSMUSG00000025195	1.97721	3.31109	1.99613	2.59909	3.94796	2.91808	3.93452	3.51188	0.419139	0.0154188
ENSMUSG00000025207	6.75155	9.3143	3.22609	8.73374	9.30475	17.7563	16.4553	8.93239	0.812061	0.0128916
ENSMUSG00000025228	11.5381	12.5439	12.7822	11.0682	10.0803	11.6349	9.5078	10.5076	-0.318134	0.0220143
ENSMUSG00000025236	2.32896	2.39948	2.45137	2.71264	3.73392	2.78747	3.71348	3.31913	0.330537	0.00908182
ENSMUSG00000025261	4.39615	4.99662	4.47715	6.18998	6.84953	5.45949	6.76628	7.21193	0.270803	0.0254219
ENSMUSG00000025262	0.236628	0.204149	0.211199	0.271001	0.5759	0.355182	0.444279	0.22681	0.689979	0.0499455
ENSMUSG00000025330	0.23946	0.291673	0.304388	0.610813	0.385127	0.599298	0.511113	1.7497	1.04418	0.0306687
ENSMUSG00000025348	1.7866	2.07624	1.9081	2.18714	2.86238	2.51889	3.61406	2.50387	0.414236	0.00753279
ENSMUSG00000025350	5.41226	6.50697	5.1326	5.96483	7.03157	6.64198	9.16013	8.77722	0.337864	0.0268519
ENSMUSG00000025351	21.6945	33.5137	25.8243	31.6919	53.1657	31.77	40.4012	36.7611	0.410409	0.0161412
ENSMUSG00000025357	1.37878	1.70412	1.02548	1.38444	1.88406	1.77818	2.27356	2.03741	0.417769	0.0279936
ENSMUSG00000025409	11.6396	10.4427	10.6126	15.7501	20.8249	10.3219	21.4679	19.405	0.445225	0.0465481
ENSMUSG00000025437	0.86434	0.889075	0.814035	1.23207	1.61697	0.934339	1.58332	1.38374	0.414498	0.0422283
ENSMUSG00000025473	0.717103	0.85316	0.920335	0.965165	1.26638	1.60287	1.11076	4.29153	1.12854	0.00396982
ENSMUSG00000025481	159.594	163.209	172.176	132.591	98.6255	136.581	110.364	87.8698	-0.646709	0.000614253
ENSMUSG00000025486	3.86646	4.45589	2.22414	3.23021	6.52487	5.1596	5.98096	3.50298	0.50167	0.0449593
ENSMUSG00000025487	24.3315	26.3478	27.1891	25.2978	19.8107	25.7642	17.7947	19.4604	-0.429475	0.00786609
ENSMUSG00000025491	15.1735	19.149	18.1238	20.7404	21.9478	22.2404	22.8174	30.5768	0.304607	0.0477346
ENSMUSG00000025504	2.67115	3.87548	3.25508	4.33182	8.29896	4.76065	8.44935	6.37061	0.863732	1.2776e-05
ENSMUSG00000025508	131.094	139.949	151.946	144.817	110.413	125.851	126.108	138.565	-0.29726	0.0113676
ENSMUSG00000025511	18.3403	21.3163	24.084	24.6931	20.9157	16.4106	14.3394	21.1323	-0.399802	0.0113491
ENSMUSG00000025544	58.6378	54.6494	57.9901	55.287	43.5423	59.5052	45.4131	47.7531	-0.324589	0.0400206
ENSMUSG00000025580	22.6246	25.0028	26.9813	26.0688	25.8115	21.4567	20.8453	24.6609	-0.236855	0.0423168
ENSMUSG00000025588	0.665596	0.553171	0.662016	0.470501	1.39254	1.14306	1.12628	0.810548	0.827516	0.0388724
ENSMUSG00000025608	1.95761	3.41051	3.39718	1.52336	1.51239	2.30902	1.52609	1.6367	-0.669905	0.0237842
ENSMUSG00000025626	1.7847	1.85029	1.89181	1.5162	1.46903	1.60189	1.5198	1.22858	-0.39053	0.0289764
ENSMUSG00000025647	41.4251	51.858	38.6722	44.7499	30.7748	45.7257	29.9599	37.5434	-0.402341	0.0244253
ENSMUSG00000025701	0.0379268	0.155921	0.076076	0.167335	0.186265	0.156685	0.409605	0.886752	1.77078	0.00613206
ENSMUSG00000025743	2.14491	3.07897	2.43593	2.93298	5.26252	3.80384	3.22014	4.20139	0.522527	0.00300621
ENSMUSG00000025791	35.8199	39.9381	36.5755	40.4561	29.8358	37.6964	29.5721	37.2136	-0.298998	0.026379
ENSMUSG00000025795	8.62499	9.35493	9.28296	7.85282	6.36735	6.38777	6.44052	8.09547	-0.490536	0.000677228
ENSMUSG00000025804	1.97563	3.043	1.94949	3.56272	3.21951	4.16063	3.37354	9.59788	0.838641	0.0160243
ENSMUSG00000025815	0.6506	0.572295	0.326707	1.00554	1.54069	1.78104	1.90123	1.36637	1.2643	9.71819e-06
ENSMUSG00000025817	5.03218	6.03592	5.34947	6.06119	5.52024	4.9846	4.8226	4.79771	-0.274466	0.0103897
ENSMUSG00000025872	8.98844	10.3204	9.18916	9.99459	8.0314	9.20516	7.50851	8.52148	-0.321927	0.0156107
ENSMUSG00000025877	3.00188	3.69565	2.88122	4.1936	6.08042	4.81509	4.96058	7.75021	0.656202	0.000383439
ENSMUSG00000025878	9.02501	10.4578	9.34719	12.1989	14.9939	10.0834	16.7528	13.9703	0.323247	0.0395268
ENSMUSG00000025940	24.1415	27.2543	25.4618	23.4452	23.9743	21.1979	19.2353	21.1554	-0.34585	0.00504227
ENSMUSG00000025964	0.258007	0.31167	0.322327	0.237383	0.480858	0.433564	0.478204	0.287844	0.460118	0.0453423
ENSMUSG00000025980	101.505	130.819	121.558	113.252	105.962	111.587	84.6772	91.2144	-0.3596	0.0101043
ENSMUSG00000025986	2.39451	2.79431	3.68879	3.43402	2.36527	2.28617	2.07564	3.33768	-0.415252	0.0359543
ENSMUSG00000025993	2.33128	2.34392	1.65197	2.4721	4.18025	5.67305	3.68602	3.45589	0.842462	9.43975e-05
ENSMUSG00000026003	159.565	182.607	150.354	131.819	158.644	117.996	115.178	105.621	-0.448877	0.00793088
ENSMUSG00000026005	11.4177	11.7827	11.9723	12.0526	7.20418	11.2477	7.26435	9.14265	-0.549016	0.00325642
ENSMUSG00000026011	1.04912	1.69371	1.50331	1.43523	0.435697	1.18476	0.95903	1.02864	-0.75606	0.0226089
ENSMUSG00000026034	9.77193	10.8642	8.84702	15.3424	16.4047	11.4695	21.8822	18.7014	0.493286	0.0173051
ENSMUSG00000026078	6.48622	7.40703	7.85517	7.73339	6.1545	6.04805	5.35077	6.53134	-0.410372	0.000920409
ENSMUSG00000026087	26.9051	30.8341	24.1282	29.7591	26.6432	26.6231	24.5957	25.0148	-0.231299	0.0324657
ENSMUSG00000026097	2.47721	2.81755	2.51867	2.51057	1.72952	2.6484	1.81665	2.18169	-0.411878	0.0354031
ENSMUSG00000026126	0.317045	0.375422	0.353819	0.449686	0.672087	0.537472	0.885906	0.694854	0.77881	0.00168043
ENSMUSG00000026135	0.43635	0.585762	0.525133	0.955356	1.29035	0.788203	1.26464	1.10175	0.716082	0.00275021
ENSMUSG00000026156	0.123102	0.0899608	0.061814	0.120865	0.253179	0.0831402	0.30949	0.303478	1.113	0.0259063
ENSMUSG00000026177	1.96688	3.49731	1.59014	2.96387	6.30467	5.21221	4.87338	6.21662	1.0663	1.26324e-06
ENSMUSG00000026180	1.32973	3.04929	1.77563	3.54802	3.27778	4.09731	3.14237	10.4408	1.00915	0.0110819
ENSMUSG00000026185	0.0636488	0.162798	0.140614	0.274941	0.40975	0.429895	0.297903	0.188273	0.969863	0.0279444
ENSMUSG00000026187	10.389	10.3325	10.6464	9.69425	9.28006	8.69967	9.05415	8.00345	-0.3461	0.00903431
ENSMUSG00000026192	3.06298	4.14046	4.03071	3.56808	3.09693	2.83109	2.68394	3.09978	-0.457589	0.000567015
ENSMUSG00000026193	232.17	174.362	229.339	175.395	123.14	165.484	148.607	156.675	-0.581497	0.00227415
ENSMUSG00000026200	0.440509	0.520753	0.559423	0.63595	0.7877	0.807046	1.03301	0.654669	0.501271	0.0330832
ENSMUSG00000026202	39.3193	32.5953	38.3981	32.0589	28.8382	28.3343	28.5244	23.8794	-0.504949	0.00140976
ENSMUSG00000026203	13.0037	15.9233	15.9789	18.06	15.174	14.2584	14.1159	14.0462	-0.241403	0.0229537
ENSMUSG00000026229	13.4738	13.1002	13.7675	12.3101	13.3154	10.6572	12.0276	10.8926	-0.294727	0.0198331
ENSMUSG00000026245	15.0906	16.8783	18.1128	14.5487	15.7958	13.8517	12.9339	13.3488	-0.328514	0.0183748
ENSMUSG00000026254	8.64195	9.40065	8.75388	8.6578	9.36982	7.766	7.31594	8.53656	-0.227899	0.0496548
ENSMUSG00000026271	0.590156	0.976257	0.65627	0.75112	1.56768	1.40114	1.3664	1.27676	0.804464	0.000125297
ENSMUSG00000026295	80.399	83.0333	89.2699	61.0745	56.1221	64.3483	44.7175	64.4653	-0.566905	0.00264384
ENSMUSG00000026321	0.191576	0.350004	0.166727	0.163	0.468195	0.527164	0.354227	0.377784	0.879222	0.0118716
ENSMUSG00000026342	28.6497	28.0733	31.0085	28.8341	16.89	26.9356	13.799	26.3136	-0.589472	0.0106023
ENSMUSG00000026349	3.1085	3.06662	2.41754	6.02252	6.06131	4.35166	6.80623	5.28431	0.513765	0.0395056
ENSMUSG00000026358	0.689691	0.970007	0.824796	0.98915	2.20322	1.28132	1.39611	1.29589	0.714023	0.00112921
ENSMUSG00000026377	16.4166	17.053	21.3716	18.6179	17.0681	15.9758	15.4619	16.0975	-0.302256	0.0256668
ENSMUSG00000026390	3.46455	2.84976	2.55011	1.26733	46.2819	7.73644	12.9353	3.70761	2.64501	0.000819445
ENSMUSG00000026393	11.0418	10.293	12.7788	8.71303	11.4336	8.1987	8.34108	7.7669	-0.394388	0.0378861
ENSMUSG00000026409	3.71659	3.4523	3.1133	5.54254	9.37465	3.74649	11.8919	6.46828	0.867023	0.00413267
ENSMUSG00000026425	1.12747	1.44392	1.19972	1.4369	2.16331	1.57433	1.71739	1.70868	0.341239	0.0143698
ENSMUSG00000026430	1.83409	2.88773	1.80013	2.00844	3.03119	2.46237	3.05041	3.529	0.377785	0.0462923
ENSMUSG00000026434	18.2794	17.4258	21.1699	21.6342	19.1812	16.4868	17.8621	18.5232	-0.247294	0.031171
ENSMUSG00000026437	3.29139	3.42154	3.23778	3.10168	4.79499	3.90783	4.34874	4.23276	0.282352	0.0323355
ENSMUSG00000026480	0.445819	0.822592	0.600361	0.744652	1.14894	1.07673	1.06084	2.49701	1.02359	0.000726347
ENSMUSG00000026548	1.15072	1.36156	0.873982	1.57666	4.90568	2.15047	3.19566	1.64567	1.1585	0.00234839
ENSMUSG00000026558	4.50908	5.38943	9.98427	4.3428	4.72113	3.40563	3.60141	5.1229	-0.660886	0.0189688
ENSMUSG00000026603	2.77654	2.83391	2.33534	2.51396	2.15794	2.1776	2.03067	2.24756	-0.398659	0.0287218
ENSMUSG00000026623	33.6801	33.6229	34.2104	28.2294	30.6666	29.205	27.8928	21.0402	-0.378566	0.0251134
ENSMUSG00000026662	6.28751	6.26249	6.70254	5.90631	6.30263	5.11593	5.58343	5.25085	-0.302059	0.0198474
ENSMUSG00000026664	688.159	673.926	612.22	713.948	599.425	610.241	552.689	527.678	-0.346018	0.00199221
ENSMUSG00000026667	3.9335	4.55739	4.97605	4.06638	4.04624	3.87563	3.43148	3.43457	-0.36463	0.0108493
ENSMUSG00000026675	16.9389	13.5588	14.2918	10.405	10.2043	7.17914	13.8937	5.51811	-0.723968	0.01067
ENSMUSG00000026687	66.4464	71.2274	80.759	54.6094	56.8247	46.2277	49.6673	36.1542	-0.657967	0.000541191
ENSMUSG00000026691	6.08947	7.04023	5.8202	11.5753	8.9546	10.003	16.3012	11.508	0.513958	0.038931
ENSMUSG00000026728	8.0957	17.4403	12.9458	13.4709	22.456	16.1934	18.1939	17.9321	0.417436	0.031142
ENSMUSG00000026737	1.62954	2.66743	2.24552	2.10644	3.33197	2.89153	3.25946	3.0329	0.418792	0.0146234
ENSMUSG00000026749	9.02887	8.72756	8.71038	7.99894	8.42184	7.78033	7.58644	7.82777	-0.250987	0.0363453
ENSMUSG00000026753	10.6233	11.2189	12.1452	11.2573	8.63205	10.3489	9.26095	10.651	-0.337387	0.0109986
ENSMUSG00000026766	56.2343	58.3586	59.4799	48.1647	57.8872	41.3812	45.8591	40.4812	-0.383989	0.0153935
ENSMUSG00000026786	0.337795	0.635818	0.411371	0.573112	0.814997	0.837031	0.861702	1.18666	0.797326	0.000652117
ENSMUSG00000026791	1.72661	1.53247	1.38375	1.69084	2.02387	2.85555	2.7199	2.0004	0.494327	0.0260787
ENSMUSG00000026840	0.0627263	0.0343797	0.0755898	0.0492668	0.112174	0.0659017	0.130495	0.355643	1.40535	0.0302965
ENSMUSG00000026851	8.07095	8.84888	8.95523	10.1699	6.55437	8.80143	6.66437	8.29044	-0.360933	0.0215405
ENSMUSG00000026869	3.56124	3.91514	4.02103	3.43595	2.76281	3.51502	2.51592	3.12212	-0.442972	0.00836848
ENSMUSG00000026874	62.2836	61.469	46.779	73.475	85.45	100.936	91.3928	73.4559	0.414472	0.0143588
ENSMUSG00000026890	0.321372	0.616527	0.354751	0.315282	0.143571	0.313681	0.333687	0.138515	-0.870104	0.038355
ENSMUSG00000026925	1.15558	1.71551	0.923722	2.03624	2.25764	1.84426	2.80933	2.46686	0.575527	0.015758
ENSMUSG00000026928	0.569546	0.748172	0.391402	0.799926	1.48868	1.23288	1.43334	2.48637	1.27183	0.000129911
ENSMUSG00000026938	5.89654	8.32081	6.37026	5.47799	12.3582	13.4223	9.68928	11.2293	0.733877	0.000142377
ENSMUSG00000026944	1.10548	1.5395	0.919707	1.46005	1.9703	1.82829	2.12453	1.7103	0.492893	0.0048988
ENSMUSG00000026956	1.20557	2.72724	1.68885	3.15191	2.66553	4.93032	2.29793	4.82713	0.661089	0.0448444
ENSMUSG00000026972	1.51409	2.76708	1.61116	1.92134	2.81115	2.13344	2.9858	5.09675	0.610987	0.0343133
ENSMUSG00000026981	47.0378	43.5895	73.4103	67.8781	33.1276	41.1105	28.7049	64.9417	-0.587865	0.0287016
ENSMUSG00000027011	6.962	7.16733	6.96649	6.79313	6.24992	6.31658	5.51493	6.11206	-0.324301	0.00938435
ENSMUSG00000027016	0.312824	0.310956	0.194162	0.506207	0.584522	0.593512	0.495323	0.658299	0.704201	0.0109473
ENSMUSG00000027067	15.2982	18.1504	18.5724	18.1148	14.9453	17.021	14.0904	16.8312	-0.272135	0.0293715
ENSMUSG00000027071	0.373202	0.367235	0.172414	0.337071	0.48605	0.604621	0.74042	0.669558	0.882203	0.022444
ENSMUSG00000027080	12.6444	14.6739	14.7924	14.3406	12.9531	12.9743	11.7686	10.9566	-0.323954	0.0112046
ENSMUSG00000027091	25.2629	26.8868	28.1897	27.5275	24.9421	22.1766	20.9786	26.0071	-0.318199	0.00409224
ENSMUSG00000027130	0.666266	0.689714	0.602798	0.844009	1.34521	0.93819	1.23533	0.758324	0.495929	0.0198087
ENSMUSG00000027162	9.09661	8.48238	9.3157	9.09029	9.05938	6.88245	8.34081	7.33952	-0.311415	0.0184146
ENSMUSG00000027167	2.97454	2.71769	2.47966	2.42398	2.61092	2.36103	1.66125	1.63783	-0.471163	0.0354002
ENSMUSG00000027206	21.3228	25.7523	25.788	26.5762	20.7264	24.7592	18.0682	22.9781	-0.312147	0.0276775
ENSMUSG00000027219	0.665196	1.18165	0.759879	1.52194	1.55111	1.65151	1.62878	2.27406	0.674542	0.00889214
ENSMUSG00000027236	8.82306	9.69094	9.30755	9.74389	9.9894	7.89291	7.79369	8.25206	-0.267858	0.0186189
ENSMUSG00000027253	0.200446	0.418486	0.208708	0.309598	0.640839	0.483131	0.578699	0.353425	0.75017	0.00824801
ENSMUSG00000027263	0.873676	0.904996	0.832737	0.946891	1.4588	1.05391	1.36879	1.08893	0.36257	0.033209
ENSMUSG00000027293	5.76015	7.37801	8.11825	9.72959	5.00393	6.1396	5.21077	7.51829	-0.487486	0.00937967
ENSMUSG00000027315	0.231651	0.291041	0.521694	0.28331	0.799854	0.500971	0.746736	0.959656	1.0428	0.00754715
ENSMUSG00000027322	0.212745	0.340083	0.149609	0.229848	0.608975	0.494791	0.470713	0.327934	0.922758	0.00376682
ENSMUSG00000027339	0.256369	0.348391	0.339514	0.288914	0.470278	0.454759	0.522018	0.463161	0.513632	0.0109031
ENSMUSG00000027356	0.17477	0.159651	0.134982	0.131964	0.240372	0.272434	0.337795	0.347896	0.865296	0.0188373
ENSMUSG00000027360	4.08302	5.25653	4.02884	4.68905	7.00373	4.11196	6.13872	9.02172	0.412122	0.0468953
ENSMUSG00000027365	2.75362	3.0121	2.18815	3.86128	4.34835	3.82589	4.66137	4.22631	0.415886	0.00835061
ENSMUSG00000027399	0.799765	2.0389	1.2186	1.51961	4.03954	1.87163	1.76125	2.72933	0.785675	0.0206198
ENSMUSG00000027404	19.3826	24.6693	25.5197	24.4093	16.7003	20.1524	14.2179	21.9643	-0.476083	0.00492428
ENSMUSG00000027408	0.667074	1.43249	1.00065	1.33673	1.06892	2.25944	2.88934	1.5949	0.727132	0.0391401
ENSMUSG00000027412	2.0792	2.59739	2.27577	2.84848	3.46526	3.02887	3.55207	4.1227	0.409452	0.00816342
ENSMUSG00000027438	0.247955	0.275734	0.227431	0.434115	0.675025	0.275	0.542497	0.545042	0.654343	0.0441455
ENSMUSG00000027502	33.2289	43.9595	34.8938	33.8702	34.9665	33.2424	30.1631	30.579	-0.292451	0.0206729
ENSMUSG00000027522	9.57145	9.76996	7.76142	15.5417	16.7392	11.7913	19.7479	15.4833	0.467624	0.028515
ENSMUSG00000027550	0.294353	0.361591	0.214156	0.348956	0.644707	0.49494	0.510931	0.463171	0.680107	0.00757657
ENSMUSG00000027559	19.0428	8.50875	19.9297	12.8785	2.21158	1.9082	5.92305	9.03729	-1.82119	0.00172218
ENSMUSG00000027601	10.9143	12.1758	11.5186	11.2432	10.0178	11.7285	8.36168	10.0706	-0.305322	0.0390072
ENSMUSG00000027613	39.315	51.6183	58.4676	54.6808	40.1888	42.1179	32.3526	47.7742	-0.442667	0.00650866
ENSMUSG00000027690	1.41061	1.56818	1.34955	1.73739	1.77268	2.43701	1.98332	2.2631	0.368404	0.0387278
ENSMUSG00000027692	0.16989	0.105798	0.100991	0.0797523	0.0311295	0.0694554	0.0638756	0.0524651	-1.19494	0.00326177
ENSMUSG00000027714	2.69168	3.2986	2.88211	3.043	3.28462	2.14431	2.499	2.24328	-0.347125	0.0364404
ENSMUSG00000027722	2.7735	2.75419	3.66768	2.65954	2.13508	1.96282	2.0131	3.21418	-0.483474	0.025852
ENSMUSG00000027751	4.31235	5.6863	4.30643	6.93723	8.07191	4.79917	10.0756	8.9496	0.468281	0.0333693
ENSMUSG00000027774	9.63376	9.53842	9.20703	9.05246	9.09085	9.23786	7.29778	7.53887	-0.292594	0.0457253
ENSMUSG00000027784	2.19229	1.61635	2.43442	1.87312	1.46225	1.64393	1.46344	2.00725	-0.437513	0.0318086
ENSMUSG00000027801	94.3775	117.313	87.6915	108.121	130.275	132.949	115.781	137.526	0.23389	0.0358426
ENSMUSG00000027808	104.184	89.3825	111.791	90.8542	73.7959	95.3294	75.6152	80.2829	-0.409496	0.0152431
ENSMUSG00000027828	121.853	87.4904	113.241	84.102	66.9874	95.8796	68.6887	78.3415	-0.521345	0.0147965
ENSMUSG00000027835	9.62781	11.1758	11.2967	13.7238	9.52507	10.116	7.14047	11.1238	-0.386248	0.0213936
ENSMUSG00000027859	1.83502	2.48926	3.29792	3.1653	4.92657	3.04101	3.65842	5.26398	0.523913	0.0434903
ENSMUSG00000027879	17.855	19.5924	23.1977	18.6384	17.3777	18.9842	16.794	17.2364	-0.290549	0.0377475
ENSMUSG00000027881	12.6515	12.8063	14.1933	21.4646	24.2869	14.2463	26.7081	25.1274	0.443718	0.038557
ENSMUSG00000027952	24.3447	18.8599	26.6347	19.6194	6.84839	13.3642	9.76631	12.0243	-1.21131	9.71123e-07
ENSMUSG00000028001	6426.94	4731.03	6380.27	3924.68	4371.45	4108.52	3204.66	3713.65	-0.615788	0.00473918
ENSMUSG00000028010	8.30724	10.8473	16.0195	13.2475	9.03737	8.35632	8.62406	12.6202	-0.444599	0.0456961
ENSMUSG00000028019	2.19388	1.86593	1.94384	1.60341	1.3927	1.80601	1.36218	0.913193	-0.585257	0.0194472
ENSMUSG00000028028	11.2106	8.02439	8.49051	12.4458	18.7564	11.3534	20.728	14.0414	0.561098	0.010223
ENSMUSG00000028037	25.6146	30.7083	24.3088	30.9612	14.411	19.9517	19.1465	24.6584	-0.627523	0.000257801
ENSMUSG00000028039	1.19965	1.24848	0.933098	2.63849	5.04316	1.40459	4.8875	2.2472	1.06501	0.0113172
ENSMUSG00000028051	0.243512	0.205354	0.300599	0.330597	0.652357	0.30953	0.598878	0.599346	0.867028	0.0159565
ENSMUSG00000028059	0.619652	0.957302	0.853583	0.864614	1.18461	1.02117	1.2764	1.32171	0.421604	0.010301
ENSMUSG00000028069	16.498	19.0111	20.4088	17.261	18.3448	12.8912	16.4537	15.9235	-0.325361	0.0204817
ENSMUSG00000028098	11.6147	15.2759	14.3355	12.8521	11.3359	11.785	8.89939	14.3631	-0.339919	0.0437083
ENSMUSG00000028108	29.0339	40.4692	37.281	43.5227	51.822	40.9012	50.1401	51.4501	0.258042	0.0348963
ENSMUSG00000028111	0.34329	0.627639	0.626392	0.556495	0.810863	0.950688	1.40614	0.906524	0.818706	0.0490068
ENSMUSG00000028124	11.7434	12.0793	10.2101	11.1016	18.4967	18.2981	13.0636	12.9057	0.358394	0.0420772
ENSMUSG00000028136	2.83927	2.59356	2.77445	2.81012	2.33205	2.22144	2.49179	2.4656	-0.336282	0.0113115
ENSMUSG00000028140	13.8126	13.5711	12.872	14.0933	12.9675	11.5308	13.1707	12.358	-0.238736	0.0298015
ENSMUSG00000028150	6.73307	20.8143	9.77991	10.7069	6.93414	8.31118	6.66502	5.34737	-0.904947	0.00186183
ENSMUSG00000028156	10.9056	11.7174	12.4848	11.4561	9.98991	10.6482	9.07741	10.9161	-0.317119	0.00983611
ENSMUSG00000028158	30.5755	33.6397	28.6179	24.8616	25.0522	30.7741	22.2295	21.0205	-0.365984	0.0464921
ENSMUSG00000028159	0.868289	1.32783	0.75726	0.851335	1.51698	1.07754	1.41891	1.90472	0.504302	0.0419666
ENSMUSG00000028248	3.83365	3.5624	3.54941	5.53204	9.0254	3.71677	9.33445	5.28745	0.605091	0.0261776
ENSMUSG00000028252	4.87611	5.18308	4.87914	5.77418	4.85533	4.22546	4.28647	5.28329	-0.274545	0.0222939
ENSMUSG00000028256	0.876409	0.862086	0.752361	1.28561	1.73822	1.06661	1.98109	1.38971	0.589212	0.00818563
ENSMUSG00000028293	11.7469	9.98647	13.023	11.0946	9.47055	10.6135	8.02058	8.50599	-0.442248	0.0121647
ENSMUSG00000028357	0.139002	0.211663	0.278582	0.181553	0.392697	0.26118	0.479356	0.484126	0.860804	0.044695
ENSMUSG00000028403	1.32193	1.40779	1.56153	1.61753	1.23024	1.18583	1.0143	0.990695	-0.531109	0.000345323
ENSMUSG00000028452	49.1581	48.4536	48.6938	40.6897	40.7112	42.8685	32.8743	38.3803	-0.396336	0.0101461
ENSMUSG00000028459	0.966922	1.15686	0.599835	0.676583	1.21183	1.67836	1.52842	1.10373	0.592869	0.0404649
ENSMUSG00000028469	4.09227	4.19253	3.30827	5.36325	7.0456	5.64797	5.74713	5.40603	0.378408	0.019486
ENSMUSG00000028483	0.990949	1.41951	1.10851	1.6035	2.94092	1.31805	2.44189	1.79104	0.610661	0.0130867
ENSMUSG00000028484	5.48502	5.32904	6.11363	5.82816	4.19764	5.01636	4.57771	6.08425	-0.319241	0.0440027
ENSMUSG00000028494	387.685	475.329	498.382	336.134	459.113	187.186	317.241	245.458	-0.62424	0.0133354
ENSMUSG00000028496	0.599718	0.71325	0.57161	0.761531	0.31882	0.519908	0.532397	0.609259	-0.535901	0.0166956
ENSMUSG00000028557	25.2611	26.7242	27.2403	21.8044	23.2276	20.7794	19.2658	22.5668	-0.361301	0.00832211
ENSMUSG00000028560	6.79764	8.12717	8.39229	8.80036	7.00361	7.12516	6.31976	7.53488	-0.314318	0.0108881
ENSMUSG00000028573	2.68485	3.51737	2.09097	3.07275	3.82893	4.55093	3.33675	4.24491	0.380154	0.0403196
ENSMUSG00000028577	9.00931	9.73295	9.84534	8.99759	9.58151	7.7819	8.48988	7.29728	-0.303451	0.0166053
ENSMUSG00000028581	4.23456	7.03917	4.63901	4.89941	6.93281	7.49592	7.27526	7.80026	0.392284	0.0167537
ENSMUSG00000028601	55.3711	70.6962	46.1761	64.3534	83.1941	72.0389	88.0199	71.2627	0.300287	0.0322889
ENSMUSG00000028614	1.39388	1.5738	1.30459	1.30612	0.881663	1.1288	1.05723	1.44664	-0.434129	0.037174
ENSMUSG00000028617	8.88478	9.87702	10.0672	10.929	7.25109	9.87922	7.99564	8.00667	-0.368648	0.0195355
ENSMUSG00000028636	17.1274	20.6309	19.4512	19.1652	20.528	15.3453	17.4424	12.6931	-0.320528	0.0481345
ENSMUSG00000028649	1.64732	1.92456	1.5587	1.90894	2.52794	1.94076	2.66559	2.29016	0.298402	0.0125973
ENSMUSG00000028706	3.95512	3.26331	3.34389	3.21904	2.95455	2.72882	3.16263	2.31152	-0.428556	0.0133162
ENSMUSG00000028719	31.6289	36.5164	34.0041	28.3665	31.2396	32.6706	24.0727	24.0707	-0.336937	0.0465795
ENSMUSG00000028759	7.53979	7.55857	5.73915	8.78213	10.4292	9.29325	12.2779	9.84359	0.379516	0.0109502
ENSMUSG00000028820	24.678	25.6991	27.7549	28.5558	26.793	23.3728	23.9579	26.6374	-0.2041	0.0335239
ENSMUSG00000028830	4.08563	3.94381	4.37265	4.27493	3.7189	3.79804	3.62676	3.83354	-0.275525	0.0262943
ENSMUSG00000028838	0.214983	0.0982005	0.269574	0.210828	0.400021	0.403643	0.480094	0.242568	0.842369	0.0455629
ENSMUSG00000028843	40.1904	51.1528	42.3923	35.4721	67.4091	50.2632	54.3658	60.7839	0.353292	0.0217663
ENSMUSG00000028859	2.52293	3.93439	2.74691	6.32961	5.31819	6.78244	5.46049	18.0262	1.093	0.00521449
ENSMUSG00000028874	1.98258	2.47665	1.64305	2.14161	4.22598	3.35888	3.09177	4.30541	0.739068	4.22795e-05
ENSMUSG00000028882	4.74522	5.15802	6.47145	6.4861	4.8861	5.02468	4.38754	5.09029	-0.351898	0.0262602
ENSMUSG00000028884	2.79209	3.49867	5.48545	3.93051	2.34691	2.97933	2.49453	3.00465	-0.652323	0.00528266
ENSMUSG00000028917	2.41799	2.65607	3.12692	3.93039	4.56066	3.18488	4.35402	5.4455	0.409309	0.0333118
ENSMUSG00000028919	3.60928	5.42302	2.09501	3.62905	4.53228	10.0864	7.3789	5.16372	0.787404	0.012963
ENSMUSG00000028937	5.6211	8.18376	6.35101	5.82907	4.4468	6.01552	4.21117	5.4112	-0.479993	0.014401
ENSMUSG00000028949	0.120275	0.343354	0.316897	0.38357	0.591182	0.530463	0.663795	0.462975	0.849016	0.00977841
ENSMUSG00000028976	0.278003	0.190496	0.0696456	0.272329	0.434034	0.661655	0.679088	0.170868	1.17632	0.0283031
ENSMUSG00000028980	103.979	93.1211	116.594	102.37	92.4321	81.5378	82.9751	96.7369	-0.362941	0.00532549
ENSMUSG00000029004	1.81461	1.85478	1.83872	3.05751	4.33169	2.35426	4.24358	3.4661	0.629198	0.00435653
ENSMUSG00000029073	7.97122	8.09591	6.90985	6.84132	6.41536	6.28643	6.16226	6.9097	-0.332654	0.0194146
ENSMUSG00000029090	2.21098	2.41157	2.45612	2.50211	2.12856	2.28125	1.98449	1.86428	-0.325928	0.0192145
ENSMUSG00000029131	7.07287	8.45336	8.82453	8.70155	7.50784	7.40827	5.1035	7.19471	-0.396169	0.012967
ENSMUSG00000029162	145.564	79.2793	133.033	120.295	88.889	64.1426	65.8721	118.239	-0.644094	0.0112778
ENSMUSG00000029165	0.30177	0.43317	0.45473	0.433988	0.645906	0.50941	0.776106	0.571462	0.507576	0.0342558
ENSMUSG00000029186	7.45358	8.08407	8.93377	9.20274	6.67158	8.11863	6.4517	8.3483	-0.301902	0.0427018
ENSMUSG00000029195	0.0680806	0.171036	0.10246	0.150249	0.364902	0.639043	0.250237	0.293364	1.57185	0.00133441
ENSMUSG00000029246	3.19218	4.00583	3.76552	3.38876	2.89829	3.49053	2.942	3.23866	-0.305404	0.0478262
ENSMUSG00000029265	8.30356	9.42617	10.1584	8.97733	8.15578	8.24681	5.61939	8.87338	-0.374731	0.0300758
ENSMUSG00000029272	30.6337	16.6873	50.8049	9.05785	7.86494	12.1694	10.4156	6.5068	-1.67739	0.00396671
ENSMUSG00000029299	0.177083	0.505587	0.155303	0.238572	1.18514	0.598833	0.611005	0.381039	1.26063	0.00707358
ENSMUSG00000029304	27.579	24.7835	54.8027	35.8739	53.4099	48.8898	60.5474	57.7189	0.50116	0.0407366
ENSMUSG00000029322	28.6019	44.1659	28.2712	34.13	52.137	47.128	37.8141	50.9204	0.369442	0.0228047
ENSMUSG00000029352	81.1212	67.1733	96.4945	67.3948	47.2374	57.8389	61.6811	81.4049	-0.461726	0.029706
ENSMUSG00000029364	5.44877	6.77977	6.4159	5.20781	5.46731	5.30531	4.25762	4.99199	-0.371888	0.0159102
ENSMUSG00000029390	75.7846	69.4545	77.6316	69.6298	57.2058	70.4343	55.028	63.8897	-0.366503	0.0137201
ENSMUSG00000029405	14.1171	17.581	18.5544	18.8519	14.6944	12.3225	12.7915	14.1337	-0.476302	1.09769e-05
ENSMUSG00000029430	53.4202	67.2321	70.1562	65.9005	49.2649	49.6163	39.6972	52.9004	-0.537649	5.78744e-05
ENSMUSG00000029438	0.865716	0.805267	0.423116	1.37372	1.54258	1.1198	1.78733	1.28391	0.613948	0.0353837
ENSMUSG00000029439	3.13279	3.5273	3.24309	4.55612	5.5468	4.05384	5.53835	5.1369	0.369085	0.010047
ENSMUSG00000029442	0.143197	0.107717	0.110058	0.173818	0.173383	0.208478	0.256095	0.291006	0.66871	0.049308
ENSMUSG00000029447	48.1304	52.9078	52.5631	53.7623	51.6711	49.2806	43.1771	43.3929	-0.26141	0.0180908
ENSMUSG00000029482	6.06391	6.68873	8.86592	8.03102	3.85623	3.70244	5.62087	6.38673	-0.726492	0.000550927
ENSMUSG00000029538	24.8527	25.6392	29.0788	26.7619	26.3837	22.6465	22.5675	25.3614	-0.251482	0.0357549
ENSMUSG00000029575	8.13974	6.12884	7.32441	4.4175	4.04225	4.99244	5.23578	3.70462	-0.664171	0.0071797
ENSMUSG00000029602	0.155462	0.30436	0.155816	0.41344	0.396352	0.367172	0.325662	1.20151	1.0213	0.0488656
ENSMUSG00000029621	25.6157	28.9784	26.0981	30.0593	27.0117	24.6203	23.9077	27.5671	-0.219818	0.0174007
ENSMUSG00000029635	2.54298	2.32278	2.30216	2.86055	3.57882	2.96394	3.83395	3.40292	0.335019	0.0108971
ENSMUSG00000029642	16.6119	18.3521	17.9707	18.6664	17.3726	16.8112	14.9524	18.0308	-0.210171	0.0483516
ENSMUSG00000029647	1.66848	1.68819	1.63286	2.4512	3.29725	1.84242	3.36456	2.95493	0.498546	0.0126976
ENSMUSG00000029649	34.8279	37.352	34.486	38.6197	32.8007	33.3726	30.5644	33.4945	-0.275651	0.00248133
ENSMUSG00000029687	1.00354	1.37505	1.15693	1.46704	0.968938	1.02679	1.0979	1.16698	-0.348211	0.0402529
ENSMUSG00000029714	2.81545	2.96663	2.58868	5.17101	5.45702	3.53605	5.93997	6.50863	0.546901	0.0212712
ENSMUSG00000029715	12.1341	13.3801	16.1805	18.6373	12.1985	10.3776	9.70557	16.5572	-0.421568	0.0425235
ENSMUSG00000029720	0.069446	0.0951641	0.139344	0.136223	0.217113	0.221643	0.330273	0.42746	1.30693	0.0058081
ENSMUSG00000029819	6.7088	17.2567	22.546	15.891	41.1777	17.7327	31.0874	32.4682	0.884961	0.0100204
ENSMUSG00000029823	9.27015	7.91183	8.01101	12.4318	18.0281	10.849	21.0717	14.6003	0.653049	0.00209574
ENSMUSG00000029924	5.18155	5.08353	5.70052	5.64268	4.21276	4.57136	4.06968	5.07213	-0.391634	0.0038726
ENSMUSG00000029925	0.132752	0.22736	0.150106	0.187522	0.452957	0.224016	0.324348	0.204751	0.675731	0.0457303
ENSMUSG00000030017	2.68904	1.56707	0.350362	1.0654	0.173262	1.05686	0.66662	0.524872	-1.33821	0.0280458
ENSMUSG00000030022	0.27799	0.412599	0.36946	0.488144	0.537946	0.409337	0.587488	0.888892	0.51834	0.0372674
ENSMUSG00000030036	18.298	20.6529	24.675	22.7427	17.6621	18.888	18.019	21.0783	-0.308662	0.0203267
ENSMUSG00000030042	30.8751	27.5062	32.9142	28.423	25.3975	25.3942	24.0074	24.4276	-0.393591	0.0034178
ENSMUSG00000030047	0.559529	0.846611	0.491169	0.703104	0.968329	1.05048	1.17924	1.18386	0.635101	0.00669322
ENSMUSG00000030056	2.68029	3.13017	3.61244	3.67611	2.83217	2.72383	3.07033	3.13732	-0.274028	0.0430999
ENSMUSG00000030101	12.1049	14.9716	12.4085	10.9736	8.46604	13.0466	8.78	10.527	-0.417112	0.0316444
ENSMUSG00000030111	127.2	19.99	78.5158	19.5149	6.49909	40.7744	24.5947	17.7051	-1.61419	0.0470655
ENSMUSG00000030123	0.873576	1.34895	1.38961	1.46072	1.749	1.86468	2.06665	1.71858	0.436286	0.0132593
ENSMUSG00000030124	1.95375	3.39244	2.41997	2.44161	1.56347	2.38427	1.70431	1.8658	-0.540004	0.0299279
ENSMUSG00000030131	21.0778	35.8707	17.9261	19.6137	25.6546	43.6751	33.3611	39.2283	0.483013	0.0496497
ENSMUSG00000030137	8.05496	6.66773	3.35751	6.77524	2.28173	4.32457	2.69156	4.42571	-0.972463	0.00189029
ENSMUSG00000030144	0.857433	2.98815	2.18838	4.3295	3.80031	4.65218	2.22938	13.8591	1.14895	0.0282046
ENSMUSG00000030148	0.327014	0.398392	0.436569	0.533443	0.971642	1.18863	0.961272	0.669282	1.07135	0.00118691
ENSMUSG00000030159	0.482776	0.482372	0.393712	0.355295	1.90105	0.883419	0.875061	0.631832	1.19755	0.000782691
ENSMUSG00000030203	7.04491	8.51209	11.5017	9.93712	5.79879	5.90425	4.32729	8.10217	-0.737164	0.000551031
ENSMUSG00000030231	1.97444	2.38501	1.61196	3.00151	3.51264	2.75601	3.64091	3.22197	0.436249	0.0132649
ENSMUSG00000030237	1.04636	1.82475	0.800132	2.74372	3.84929	3.0425	7.21728	3.38601	1.35332	0.00015039
ENSMUSG00000030265	12.4282	13.7159	13.0098	13.0009	13.2917	10.2782	9.26994	11.2225	-0.366198	0.00544533
ENSMUSG00000030340	1.4693	1.13581	0.774608	1.47756	3.09506	1.69788	3.36917	2.50355	1.00637	0.000198521
ENSMUSG00000030342	52.3305	56.1101	53.0257	64.4682	47.3435	43.4845	40.399	62.314	-0.340708	0.0212576
ENSMUSG00000030346	0.27269	0.337033	0.225358	0.330471	0.114657	0.156567	0.249832	0.0987671	-0.997915	0.0170673
ENSMUSG00000030357	30.9321	38.9145	32.4819	38.5611	22.5361	39.2082	20.9795	27.775	-0.451262	0.035635
ENSMUSG00000030378	7.41075	11.4094	8.75072	4.47742	2.59687	3.96087	3.31751	6.68287	-1.08039	0.00102925
ENSMUSG00000030409	1.63148	2.11285	1.20497	1.86367	3.23452	2.15434	3.3011	1.94196	0.528482	0.024608
ENSMUSG00000030413	2.96871	4.92576	3.05263	4.80924	4.21755	5.85447	5.80063	16.4687	0.924829	0.0152028
ENSMUSG00000030428	0.454407	0.393242	0.324271	0.328766	0.727173	0.475575	0.839864	0.530682	0.651247	0.0202277
ENSMUSG00000030474	1.26937	1.82313	1.80911	1.94497	2.61667	2.35854	2.97598	6.65015	0.962853	0.00487277
ENSMUSG00000030483	12.6792	16.6856	22.0961	18.1689	6.62557	11.8141	12.679	17.9599	-0.619708	0.0255572
ENSMUSG00000030512	7.89229	9.83518	8.80653	8.14404	7.63977	7.43539	8.4545	7.0274	-0.297187	0.0230384
ENSMUSG00000030536	0.95175	1.64795	1.46093	1.66793	2.17763	1.58912	1.79423	3.29801	0.509521	0.0299453
ENSMUSG00000030579	19.0206	26.7398	17.063	23.6398	48.6828	45.966	33.7799	59.7726	1.02518	1.88842e-07
ENSMUSG00000030612	18.5029	23.7613	19.1368	22.7295	18.1255	18.9418	15.2254	17.5527	-0.373996	0.00427779
ENSMUSG00000030682	24.0078	24.6653	25.1085	22.1709	22.2966	22.2998	22.1904	21.2883	-0.243169	0.0404102
ENSMUSG00000030699	0.373021	0.298321	0.186022	0.499973	0.745076	0.562609	0.635607	0.911677	0.944366	0.0383288
ENSMUSG00000030751	55.71	56.0811	55.8372	61.768	45.8115	50.9871	36.8118	51.61	-0.42501	0.00280685
ENSMUSG00000030761	1.32726	1.47658	1.23134	1.82252	2.41367	1.87606	2.58661	2.05749	0.49235	0.00202379
ENSMUSG00000030780	2.65159	2.86609	2.4112	2.88868	3.64846	3.35529	4.04061	3.21581	0.282828	0.0388169
ENSMUSG00000030786	1.50284	2.26946	1.46218	2.01629	2.53522	2.32558	2.73444	4.74091	0.643494	0.00854715
ENSMUSG00000030793	0.947004	1.31659	0.784344	0.988712	1.85605	1.08271	1.49287	1.77262	0.489495	0.0420006
ENSMUSG00000030815	4.69855	4.93374	4.26214	5.60007	7.58939	5.91669	7.56108	6.2848	0.371245	0.00670536
ENSMUSG00000030826	4.62617	4.95829	3.33346	6.69414	7.59842	7.40216	9.64977	6.72601	0.57059	0.0051576
ENSMUSG00000030830	1.44998	2.05565	1.30493	1.77696	2.37569	2.18467	1.94157	2.71717	0.36585	0.0367124
ENSMUSG00000030834	6.49415	9.24716	3.80474	8.60912	11.42	12.8636	12.7388	9.02571	0.609645	0.0130708
ENSMUSG00000030835	9.02007	9.93476	9.22579	8.36173	7.76523	8.6068	8.68857	7.82939	-0.271328	0.0346817
ENSMUSG00000030846	6.15997	7.22737	6.35395	8.4414	10.2409	7.64772	9.26321	8.99495	0.241171	0.0448621
ENSMUSG00000030882	0.738008	0.64693	0.702409	0.949769	0.922682	0.746307	1.76287	1.3212	0.517449	0.0461788
ENSMUSG00000030929	0.826481	0.813025	0.777075	0.926233	1.37436	0.993678	1.25038	1.07145	0.36877	0.0385294
ENSMUSG00000030967	9.22881	10.4293	8.26533	9.95261	11.7723	11.612	13.5699	11.9238	0.250227	0.0259931
ENSMUSG00000030972	3.19189	4.15782	1.19749	3.45137	7.077	5.86373	5.91981	3.87552	0.816822	0.0102074
ENSMUSG00000031077	3.04157	2.79705	2.88933	2.76571	2.23301	2.69086	2.43641	2.43712	-0.346834	0.0385995
ENSMUSG00000031119	26.7916	21.7915	23.8334	23.9498	16.1898	24.4029	16.5764	21.8168	-0.406008	0.0353627
ENSMUSG00000031146	2.65627	4.79648	2.77082	3.41671	4.46175	4.77108	4.87371	6.94447	0.510991	0.0358617
ENSMUSG00000031161	2.35565	2.54859	2.56353	3.22966	3.54146	3.11119	3.91154	3.92476	0.317544	0.0215823
ENSMUSG00000031197	10.3071	12.2417	12.6105	11.7604	9.40583	10.9625	7.79328	11.9591	-0.341862	0.0421725
ENSMUSG00000031200	0.501826	0.632338	0.260413	0.678882	1.23658	0.662735	1.37664	0.788208	0.856052	0.0107529
ENSMUSG00000031229	1.78383	1.75098	1.46805	2.42364	2.78293	2.20003	3.35704	2.32619	0.403984	0.0258629
ENSMUSG00000031309	2.36293	2.80588	3.04127	2.8841	2.21197	2.16774	2.36755	2.76924	-0.3455	0.0108966
ENSMUSG00000031311	17.4857	20.3809	21.9176	23.0268	18.7223	18.0995	17.7079	20.214	-0.264791	0.0130382
ENSMUSG00000031320	239.169	305.024	252.617	281.605	222.882	284.306	215.325	233.185	-0.279193	0.0388001
ENSMUSG00000031347	13.8348	12.8828	13.7843	11.8569	10.8439	12.5135	10.1711	9.61211	-0.392012	0.0194829
ENSMUSG00000031349	34.5064	22.6487	27.2264	25.3259	10.3842	17.2947	25.3164	18.8099	-0.74223	0.00588681
ENSMUSG00000031353	15.6864	19.9957	16.8589	16.8825	13.7131	16.623	14.3204	14.0423	-0.352171	0.00871252
ENSMUSG00000031380	0.472088	0.585463	0.472071	0.362552	0.870482	0.710706	0.954249	0.82682	0.707967	0.0359813
ENSMUSG00000031387	1.49233	3.20164	2.56347	3.55242	4.39071	4.10179	3.11787	5.05284	0.519727	0.0356574
ENSMUSG00000031389	0.719064	0.887131	0.459817	0.935802	1.08625	1.00869	1.21622	1.75097	0.630241	0.0110002
ENSMUSG00000031400	2.03668	3.10931	2.63373	3.18033	4.36762	3.27585	3.55154	4.37048	0.387436	0.025356
ENSMUSG00000031431	18.8639	18.6708	16.5736	20.7614	12.0732	19.1491	13.6795	17.277	-0.379761	0.0372969
ENSMUSG00000031432	15.6984	15.9073	18.2504	15.1967	11.6564	15.7525	12.768	13.6543	-0.387596	0.018461
ENSMUSG00000031434	2.27366	2.05387	3.09504	2.4306	1.63767	1.27023	1.88319	2.05505	-0.661368	0.00131252
ENSMUSG00000031442	0.0173016	0.0210706	0.0811928	0.0567021	0.0568063	0.138361	0.0551821	0.227859	1.31845	0.0352414
ENSMUSG00000031523	0.610268	0.854681	0.78767	0.695104	1.07942	1.16658	1.03549	1.24974	0.501169	0.0014028
ENSMUSG00000031565	0.228763	0.292536	0.360268	0.502116	0.675721	0.337388	0.815074	0.771661	0.784928	0.0112634
ENSMUSG00000031584	32.3651	36.8067	42.9976	43.2832	35.1919	31.2425	31.747	41.5116	-0.273077	0.0447932
ENSMUSG00000031585	8.87655	8.30163	8.87453	9.62319	7.7765	8.40537	7.0139	8.58494	-0.28382	0.0452711
ENSMUSG00000031604	54.767	39.2279	51.8283	43.3825	16.5202	29.2404	38.8755	29.4694	-0.860154	0.000815055
ENSMUSG00000031626	1.86742	1.71267	1.52463	1.98249	2.7664	3.18698	2.9697	2.00027	0.508911	0.00571205
ENSMUSG00000031657	5.92621	6.49984	6.61973	6.43769	5.95542	5.35586	5.12472	4.53863	-0.395681	0.00286229
ENSMUSG00000031659	0.497531	1.04323	0.36346	0.577428	1.11247	1.02658	1.45156	1.17109	0.828515	0.00390976
ENSMUSG00000031709	0.363926	0.379934	0.221869	0.344502	0.615889	0.468212	0.495609	0.560635	0.5821	0.0331778
ENSMUSG00000031781	1.75225	2.09415	1.5966	1.72994	3.19509	1.96507	2.95921	2.03078	0.376757	0.0481588
ENSMUSG00000031783	5.66097	5.8796	5.91745	6.21573	6.21006	4.96326	4.88919	5.69436	-0.244998	0.0425734
ENSMUSG00000031788	1.14603	1.74927	1.32517	1.56602	2.43758	2.0799	2.78881	1.84076	0.551052	0.00351115
ENSMUSG00000031808	0.354182	0.802864	0.44784	0.927165	1.21971	0.886052	1.59146	1.69744	0.980123	0.00118645
ENSMUSG00000031838	25.9576	43.2943	24.5687	25.6955	63.6825	48.8548	49.5294	35.6769	0.628816	0.00495275
ENSMUSG00000031844	51.1755	43.4845	46.318	46.7073	48.5031	38.5418	37.9777	43.7753	-0.277977	0.0425116
ENSMUSG00000031845	16.513	15.7275	22.8724	14.2838	11.2269	13.43	10.5492	11.2959	-0.699967	0.000529443
ENSMUSG00000031858	2.37135	2.9283	2.62426	3.79172	4.56994	3.15416	4.4862	4.22077	0.370623	0.0196077
ENSMUSG00000031877	11.0763	7.95108	10.309	6.46008	6.64827	8.2408	7.75405	5.43164	-0.480635	0.0486474
ENSMUSG00000031885	5.8564	6.69342	6.75305	7.8199	5.58854	6.42344	5.61598	6.19923	-0.298127	0.0262009
ENSMUSG00000031886	25.4087	31.3457	27.0359	31.8992	16.7258	28.941	15.1347	16.6498	-0.677109	0.00274038
ENSMUSG00000031903	1.50483	2.17097	1.55986	2.19675	3.31872	3.03728	2.4996	2.3347	0.487794	0.017512
ENSMUSG00000031924	36.2924	36.3476	36.5856	30.6344	22.846	37.6331	24.751	25.9177	-0.4468	0.0283434
ENSMUSG00000031938	5.01118	7.172	6.02484	5.14312	3.5456	4.4469	3.15462	3.47234	-0.786739	9.20009e-06
ENSMUSG00000031948	20.4866	23.7435	22.9047	25.031	20.4862	21.017	17.3694	23.2752	-0.282554	0.0190544
ENSMUSG00000031953	4.65404	4.28872	4.62616	4.52244	3.97488	3.6629	4.26217	3.8169	-0.323894	0.0193329
ENSMUSG00000032006	0.100517	0.160718	0.176201	0.172243	0.291324	0.377842	0.389579	0.216123	0.977011	0.0464296
ENSMUSG00000032018	44.3371	35.9258	37.461	36.0625	22.9113	34.6456	32.0004	30.1328	-0.485353	0.00920758
ENSMUSG00000032033	0.633568	0.463228	0.969779	0.370897	0.375309	0.222828	0.180326	0.568396	-1.0345	0.0491115
ENSMUSG00000032042	63.1206	56.8558	65.9504	59.3022	46.2273	63.7267	47.4582	54.5002	-0.329908	0.0465818
ENSMUSG00000032064	0.347315	0.462068	0.144208	0.289402	0.662317	1.25698	1.01048	0.419309	1.33425	0.000791605
ENSMUSG00000032112	8.426	11.6707	13.602	11.9011	7.26508	9.21335	5.49185	8.90795	-0.672179	0.00148414
ENSMUSG00000032122	0.103195	0.157109	0.184273	0.168896	0.440958	0.378547	0.308283	0.296866	1.11058	0.00103578
ENSMUSG00000032193	8.60602	8.77639	10.0123	10.1584	6.69355	7.20568	9.27431	7.48913	-0.413205	0.00315766
ENSMUSG00000032199	17.9092	21.3514	24.7384	23.9518	15.5554	21.392	14.4697	21.7526	-0.37632	0.0430696
ENSMUSG00000032216	16.3625	15.005	16.8721	14.0233	12.8677	13.4177	12.7784	12.0534	-0.411674	0.00314343
ENSMUSG00000032238	4.22737	4.58321	4.37779	4.69696	3.52381	3.81348	3.25369	4.47686	-0.36885	0.0048347
ENSMUSG00000032261	2.59098	2.78901	3.14544	2.53587	2.34403	2.65164	1.74758	2.0791	-0.442521	0.0175468
ENSMUSG00000032290	3.17161	3.86826	3.71559	3.16003	3.44171	2.8179	2.2408	2.94422	-0.403686	0.0199014
ENSMUSG00000032295	3.05048	3.09171	2.98866	3.74766	5.28371	3.20247	4.74148	4.45274	0.331343	0.038992
ENSMUSG00000032310	70.9432	52.8696	61.1736	47.1335	32.7882	34.8114	33.1004	34.9165	-0.905994	7.00125e-07
ENSMUSG00000032349	53.554	76.9517	53.339	44.6402	44.8385	22.4127	39.2787	24.3729	-0.929159	0.000152886
ENSMUSG00000032350	39.4911	33.7057	45.9062	49.6843	26.6227	33.8248	29.1544	44.1509	-0.455932	0.0203622
ENSMUSG00000032363	0.0121496	0.0776887	0.0732116	0.119292	0.162968	0.291747	0.136939	0.194695	1.39546	0.0109258
ENSMUSG00000032376	2.92223	3.7249	2.79033	3.78646	3.98519	4.41005	4.11564	4.75393	0.270916	0.0457914
ENSMUSG00000032398	11.6757	15.4435	11.4373	11.3179	21.5858	20.6243	15.309	14.5291	0.426728	0.0258995
ENSMUSG00000032418	20.5174	18.7446	22.4254	16.4071	16.7379	13.5218	10.3657	13.7441	-0.65292	0.000602065
ENSMUSG00000032420	1.32644	1.82945	1.47431	1.23426	1.21058	1.42974	0.740033	1.13794	-0.488214	0.0395511
ENSMUSG00000032434	12.3851	11.7757	11.5857	11.5499	9.31385	10.5641	9.45535	10.61	-0.36439	0.00558081
ENSMUSG00000032435	4.74372	6.63909	6.63879	6.13379	4.57715	5.24712	4.23541	6.38193	-0.358109	0.0396903
ENSMUSG00000032458	21.8752	20.0154	20.4257	20.2405	18.2837	20.8679	17.009	17.2814	-0.289751	0.0396051
ENSMUSG00000032459	6.05822	6.28458	5.50694	5.32603	5.6009	5.56387	3.93296	4.35212	-0.369522	0.0375801
ENSMUSG00000032481	2.86341	2.8718	2.75081	2.87946	2.19838	2.69219	2.2422	2.27901	-0.386895	0.0082081
ENSMUSG00000032484	24.7479	21.4136	16.6349	19.4764	28.3649	27.4055	33.8381	59.9845	0.737611	0.00480553
ENSMUSG00000032511	0.215443	0.157432	0.17322	0.0931445	0.053984	0.0840252	0.0748509	0.0318971	-1.47333	0.00213064
ENSMUSG00000032519	8.49316	8.48052	8.2961	11.2219	10.4541	10.7359	13.7219	15.8336	0.357091	0.038158
ENSMUSG00000032525	1.00284	1.01169	1.20227	1.94196	2.51058	1.27275	2.91213	2.05907	0.643046	0.0143912
ENSMUSG00000032527	25.0657	24.2505	24.4234	22.0636	16.951	24.4001	17.6454	21.1505	-0.374758	0.0307019
ENSMUSG00000032531	2.74264	3.33676	3.22979	3.26484	4.26486	3.7519	5.23978	4.35316	0.365687	0.00731024
ENSMUSG00000032540	5.85542	5.18463	8.13633	6.01311	3.8691	4.17271	3.03824	4.28881	-0.838683	3.09721e-05
ENSMUSG00000032548	2.20971	3.01736	1.41109	3.01457	3.40844	4.6799	3.13822	3.15817	0.478229	0.049856
ENSMUSG00000032554	6419.54	5373.29	5999.51	5174.37	4011.27	6072.91	3977.17	4933.26	-0.395446	0.0448891
ENSMUSG00000032558	0.874969	0.851838	0.913541	1.54885	1.55477	1.67585	2.52616	1.831	0.747055	0.00181982
ENSMUSG00000032561	3.7079	2.13815	2.94479	1.98378	1.88086	1.67057	2.4717	1.04738	-0.748689	0.01379
ENSMUSG00000032594	7.42714	9.26424	7.42431	9.31246	10.4467	9.68224	11.2304	10.518	0.20919	0.0382615
ENSMUSG00000032667	5.99961	6.53862	6.6304	6.27912	3.96055	6.22374	4.28188	5.21755	-0.483677	0.00796716
ENSMUSG00000032702	2.5517	3.97162	2.61232	3.3566	4.02065	4.80575	5.90598	3.64908	0.452348	0.0236312
ENSMUSG00000032754	7.56921	7.80848	5.10265	8.39521	10.5054	11.0696	10.0358	9.52904	0.399483	0.0176649
ENSMUSG00000032827	0.241745	0.169126	0.150016	0.404614	0.640281	0.331602	0.622091	0.298523	0.85674	0.016325
ENSMUSG00000032842	1.77564	2.32145	1.67218	1.74382	3.15652	2.46465	3.32129	2.47673	0.484352	0.00408293
ENSMUSG00000032902	49.8229	49.4691	72.0752	49.3107	35.1451	35.8898	29.461	40.1334	-0.776885	2.33436e-05
ENSMUSG00000032939	2.39115	3.25171	3.44212	3.06073	2.52671	1.67251	3.20256	2.51613	-0.416743	0.0438798
ENSMUSG00000032966	24.2558	33.6197	33.1589	29.2176	27.4055	25.0887	23.0425	27.5949	-0.338408	0.00847743
ENSMUSG00000033054	0.769747	0.825918	0.883487	1.12766	1.42035	1.21943	1.3347	1.25005	0.421118	0.0181841
ENSMUSG00000033068	2.03799	2.30506	2.20742	1.99933	1.50295	1.91882	1.84728	2.01169	-0.351466	0.0418565
ENSMUSG00000033083	0.177772	0.32477	0.158773	0.320157	0.521319	0.614925	0.720106	0.353256	1.07719	0.000894475
ENSMUSG00000033105	12.0389	9.08087	12.6847	9.26541	5.45107	5.91895	10.096	7.03422	-0.733795	0.00156648
ENSMUSG00000033124	1.02339	1.28696	1.21439	1.44817	1.68727	1.40649	2.03841	1.85078	0.368714	0.0342198
ENSMUSG00000033184	19.0416	18.0173	19.7643	19.617	16.7578	19.0484	14.9517	14.4819	-0.347023	0.0180873
ENSMUSG00000033192	0.232695	0.48898	0.419715	0.661028	0.539743	0.664594	0.461393	2.68871	1.1478	0.0374596
ENSMUSG00000033220	4.52671	7.9915	4.09848	4.6324	9.05346	7.6336	7.35534	10.0854	0.568943	0.00785756
ENSMUSG00000033350	0.310805	0.397467	0.405933	0.244226	0.148287	0.256486	0.197792	0.204425	-0.861421	0.00908431
ENSMUSG00000033396	0.847239	1.07486	0.794599	1.23928	1.88675	1.26398	1.54473	1.60248	0.551557	0.00218864
ENSMUSG00000033400	0.991918	0.935219	0.729398	1.03301	1.31333	1.47523	1.25739	1.25117	0.40713	0.014305
ENSMUSG00000033439	0.560428	0.591576	0.562807	0.709182	1.25837	0.68225	1.16596	0.82893	0.577765	0.0170751
ENSMUSG00000033486	2.41796	2.15095	1.61597	3.15945	3.97539	3.10768	4.92389	3.13027	0.582116	0.0121975
ENSMUSG00000033526	0.516126	0.844173	0.591408	1.03254	0.918904	1.05289	1.48239	1.27442	0.557882	0.0144425
ENSMUSG00000033557	1.67927	1.54175	1.68771	1.88697	1.26388	1.42096	1.33142	1.80624	-0.349415	0.0358134
ENSMUSG00000033577	2.25353	2.31918	1.56057	2.33748	3.35175	2.72293	3.60101	2.52914	0.406773	0.0216501
ENSMUSG00000033632	0.303548	0.336695	0.326717	0.521718	0.572127	0.496149	0.733628	0.548085	0.546711	0.0327474
ENSMUSG00000033684	98.0188	94.0585	101.948	91.4531	82.9894	87.4609	80.781	79.4005	-0.345638	0.00463495
ENSMUSG00000033703	1.2082	1.41581	1.10308	1.52178	1.87705	1.59349	1.91509	1.66982	0.311144	0.047545
ENSMUSG00000033777	1.11865	1.35162	0.796352	1.6278	1.96593	1.85645	1.68437	3.53103	0.76292	0.00687233
ENSMUSG00000033813	9.43783	10.7188	11.2995	10.7616	9.37788	8.80138	7.98739	9.81122	-0.350263	0.00431634
ENSMUSG00000033831	5998.89	5279.35	5931.36	4775.27	4872.53	5330.17	3819.51	4249.17	-0.392199	0.0251787
ENSMUSG00000033860	8346.19	6170.93	7569.73	5690.94	5381.46	6245.95	3983.5	5338.29	-0.535964	0.0109182
ENSMUSG00000033880	55.4995	71.744	64.5815	78.7878	60.6958	62.4336	51.2058	69.0001	-0.263194	0.0424287
ENSMUSG00000033953	9.95094	10.413	11.7614	9.45707	7.45427	10.2626	5.87037	8.10185	-0.506852	0.0132258
ENSMUSG00000033998	0.109873	0.167345	0.0366017	0.286206	0.586466	0.137898	0.47041	0.49355	1.36529	0.0381917
ENSMUSG00000034032	1.343	1.32115	1.47579	1.55554	2.084	1.76562	2.08068	2.02372	0.360355	0.0130688
ENSMUSG00000034035	1.40556	2.28947	1.43698	2.3012	3.89212	2.62082	3.43806	1.98701	0.582038	0.0242406
ENSMUSG00000034059	0.955161	1.71741	0.585742	1.11497	3.67751	1.25189	2.83134	1.20968	0.924418	0.0242565
ENSMUSG00000034116	2.21032	3.10673	2.45014	3.02001	3.62299	3.27368	3.48479	4.26049	0.320313	0.0375694
ENSMUSG00000034156	0.0396732	0.0507333	0.0558291	0.0779764	0.12073	0.119012	0.117202	0.127287	0.997442	0.0231641
ENSMUSG00000034158	3.95203	4.07516	5.1103	4.09882	3.29293	4.01152	2.44077	3.54303	-0.494074	0.0118109
ENSMUSG00000034160	7.43402	7.65865	7.04464	10.7517	13.9599	7.72214	15.5885	12.2113	0.466212	0.0243593
ENSMUSG00000034165	4.90577	5.55021	4.80932	4.52439	4.3902	3.86018	4.13395	4.83152	-0.328276	0.00879618
ENSMUSG00000034171	1.12185	2.00532	0.816281	1.63411	1.81708	3.30087	2.67818	2.56471	0.799976	0.00379975
ENSMUSG00000034203	3.55593	4.49362	4.47653	4.05651	3.20451	3.37011	2.91203	3.23052	-0.498152	0.000330055
ENSMUSG00000034243	7.32238	8.57105	7.75675	9.24975	8.74135	10.4967	13.2849	13.0908	0.353805	0.0217222
ENSMUSG00000034269	1.52264	1.59468	1.13958	1.85299	2.91336	1.95689	2.66184	1.8256	0.495744	0.0102097
ENSMUSG00000034330	0.831186	0.709821	0.580015	0.691059	1.16193	1.04495	0.780939	1.46786	0.529557	0.0444984
ENSMUSG00000034343	5.63619	6.44309	6.26537	5.77312	5.55596	5.25201	4.71761	6.25857	-0.271047	0.0326952
ENSMUSG00000034353	0.131578	0.0721326	0.184476	0.206091	0.351925	0.474896	0.385074	0.484841	1.40617	0.00363033
ENSMUSG00000034361	2.44931	3.86537	2.87496	3.92486	4.36882	4.53811	4.24123	7.72165	0.554461	0.0159929
ENSMUSG00000034427	0.0381985	0.0697817	0.00767957	0.0750825	0.136764	0.0802081	0.0796675	0.160277	1.12598	0.0409144
ENSMUSG00000034432	5.90786	7.02108	6.95854	8.46065	6.21108	6.16415	6.13301	6.37173	-0.301027	0.0116051
ENSMUSG00000034435	13.6512	9.92007	11.1387	7.502	8.16079	9.22463	7.99278	5.62142	-0.574664	0.0214252
ENSMUSG00000034449	9.03033	12.7482	9.52667	11.3388	15.2049	14.5611	15.1986	13.6239	0.352833	0.00893193
ENSMUSG00000034462	0.984197	1.12202	1.20511	1.76007	2.0733	1.49828	2.08378	1.86309	0.452529	0.0148654
ENSMUSG00000034463	0.523843	0.937247	1.37832	0.64162	2.96069	0.754473	2.44798	3.516	1.33216	0.00175891
ENSMUSG00000034473	3.1952	3.47036	3.79851	3.36674	3.05309	3.08388	2.94509	3.10172	-0.301946	0.0250808
ENSMUSG00000034501	1.19199	1.25395	1.21381	1.61168	1.7743	1.74976	1.90457	1.86727	0.354245	0.0431959
ENSMUSG00000034584	0.0500384	0.0391759	0.0503046	0.0772869	0.179174	0.134007	0.111844	0.0529367	1.05168	0.0317084
ENSMUSG00000034591	32.7891	28.7068	33.8961	29.0502	22.4266	29.5613	19.3287	29.0539	-0.433816	0.0218806
ENSMUSG00000034595	2.14026	3.33545	2.52582	2.45161	3.63028	3.68756	3.60688	5.15803	0.500111	0.00671221
ENSMUSG00000034636	3.3619	3.00224	3.42927	2.63957	2.50107	3.09075	2.1523	2.21302	-0.441512	0.0260342
ENSMUSG00000034652	0.375065	0.789555	0.474548	0.49592	1.39868	1.10198	0.987585	0.923699	0.937315	0.000518682
ENSMUSG00000034659	3.95493	4.89292	4.33695	4.38102	3.08901	4.44159	3.37861	3.8766	-0.358433	0.0375753
ENSMUSG00000034684	1.68737	2.3392	2.42173	1.91728	1.64033	1.94447	1.61475	1.54982	-0.4186	0.0254765
ENSMUSG00000034748	1.0926	1.23479	1.23755	1.71611	3.25391	1.36253	2.81793	2.08238	0.729703	0.0102795
ENSMUSG00000034786	3.9523	6.26343	3.66505	5.05236	8.21194	6.97387	7.89279	13.0579	0.815887	0.000753471
ENSMUSG00000034800	1.54932	1.52421	1.09159	1.52034	2.44976	1.96828	2.68276	1.85344	0.537423	0.00589627
ENSMUSG00000034854	1.51282	1.92058	1.47764	1.42526	2.15755	2.83373	2.03627	2.39309	0.460758	0.0235204
ENSMUSG00000034863	0.322272	0.365441	0.323727	0.709386	0.51686	0.73373	0.829036	0.972852	0.718273	0.019188
ENSMUSG00000034867	5.09697	6.18879	4.44696	4.79346	7.94164	6.38136	8.62827	5.56689	0.354648	0.044479
ENSMUSG00000034868	8.27176	8.93235	6.97672	10.5268	13.0146	11.3999	10.2184	11.5024	0.298146	0.0398981
ENSMUSG00000034902	2.29931	3.17504	2.41603	2.82129	3.69289	3.31096	3.28956	4.20074	0.315318	0.0258553
ENSMUSG00000034926	50.8776	48.0899	37.2045	35.8774	18.0222	46.984	21.3644	21.8356	-0.77574	0.012406
ENSMUSG00000034987	0.167545	0.200143	0.129417	0.21509	0.311124	0.319185	0.357432	0.540052	0.963486	0.00538156
ENSMUSG00000035000	3.39331	4.85363	2.5105	5.24078	5.37778	6.68748	5.92611	5.74596	0.469729	0.0255101
ENSMUSG00000035004	1.47232	3.44999	1.58424	2.802	5.03648	4.37872	4.10308	7.72147	1.08204	0.000199361
ENSMUSG00000035024	1.09431	1.16618	1.0803	1.3768	1.58889	1.49053	1.95835	1.50373	0.356464	0.0260013
ENSMUSG00000035042	16.9412	36.4978	27.5	27.8307	37.7506	30.9308	47.1535	44.6026	0.465564	0.0302669
ENSMUSG00000035150	10.3822	10.8536	13.5157	11.3826	10.3116	9.11046	9.44126	9.06075	-0.403695	0.00289891
ENSMUSG00000035165	0.663295	1.42903	1.37017	1.3853	2.60728	1.78665	1.89644	3.12585	0.833258	0.00563769
ENSMUSG00000035184	0.862518	1.43119	1.55398	1.53644	2.3112	1.57309	1.47623	3.55359	0.600403	0.0421737
ENSMUSG00000035186	78.4844	100.638	76.768	99.418	48.1489	75.8734	54.0061	82.8483	-0.544172	0.00493891
ENSMUSG00000035199	41.3879	37.6157	39.4802	28.1125	29.2969	32.9202	25.5972	34.3378	-0.387362	0.0405803
ENSMUSG00000035299	0.498527	0.445037	0.55766	1.23505	1.55043	0.705597	1.5429	1.38296	0.806008	0.0180446
ENSMUSG00000035342	1.08779	1.53049	1.22121	1.66281	2.3104	1.79829	2.06471	2.16698	0.482565	0.00992946
ENSMUSG00000035357	5.25408	4.81846	5.16283	3.61859	2.65899	3.98883	3.34222	3.57526	-0.600985	0.0041885
ENSMUSG00000035378	0.748692	1.05063	0.948316	0.884507	0.640572	0.789658	0.677791	0.735885	-0.465236	0.0177607
ENSMUSG00000035459	4.01915	2.93064	5.20951	4.71189	2.83262	3.02739	3.79055	4.11809	-0.423347	0.0483705
ENSMUSG00000035493	4.85678	8.07794	4.32823	4.63801	9.59666	8.73273	7.45311	9.21605	0.563132	0.00573908
ENSMUSG00000035513	0.136835	0.125011	0.156823	0.153308	0.261794	0.264317	0.219493	0.456973	0.928685	0.0421843
ENSMUSG00000035545	4.9378	4.91367	5.53428	7.67088	12.9166	5.07454	14.0134	8.92476	0.70161	0.010488
ENSMUSG00000035569	1.9301	2.3875	2.22198	2.88926	4.00155	2.71817	3.27772	3.01727	0.34774	0.0175009
ENSMUSG00000035597	2.23096	2.70172	2.31254	4.14616	5.21817	2.87556	5.70583	5.09829	0.613367	0.00778758
ENSMUSG00000035637	193.324	212.958	166.105	164.517	147.881	181.348	145.544	116.944	-0.427058	0.0164639
ENSMUSG00000035696	1.47882	1.71543	1.24906	2.273	3.03621	1.87138	3.09616	2.75328	0.560891	0.00596617
ENSMUSG00000035697	4.44722	6.76602	5.59019	5.97416	6.38382	7.23811	8.05033	10.6728	0.389577	0.0323376
ENSMUSG00000035769	29.9053	29.036	23.5455	28.9118	41.9436	32.2913	42.8447	38.8071	0.35968	0.00651057
ENSMUSG00000035845	11.7103	14.2049	12.8822	16.0689	18.7539	15.213	20.9937	17.9528	0.296786	0.023508
ENSMUSG00000035910	0.0913105	0.100087	0.119287	0.0986823	0.245115	0.198621	0.325084	0.292871	1.24518	0.000415629
ENSMUSG00000035941	16.0957	14.5183	21.3774	14.12	15.5321	12.4337	14.063	13.624	-0.382599	0.0312117
ENSMUSG00000035948	0.0527819	0.0674993	0.0106052	0.0622103	0.264405	0.110876	0.265636	0.0911252	1.80574	0.00232155
ENSMUSG00000035960	4.92164	5.56807	6.24009	4.48377	3.81104	4.04496	2.49717	4.34417	-0.650368	0.00577492
ENSMUSG00000036006	0.234708	0.463525	0.274265	0.305565	0.443003	0.447083	0.369585	1.04935	0.724998	0.0376022
ENSMUSG00000036009	1.10577	1.28346	1.97389	1.84176	0.958479	0.921814	0.616267	1.43031	-0.79225	0.0102995
ENSMUSG00000036078	29.6083	25.6662	25.0986	22.5046	25.0051	18.382	22.1456	21.5899	-0.3719	0.0178458
ENSMUSG00000036093	8.65958	11.5806	9.76214	11.6894	7.15661	8.98288	7.83199	9.49712	-0.42762	0.00244384
ENSMUSG00000036112	8.78617	9.93482	10.301	9.94448	8.79999	9.28839	8.02189	8.63758	-0.282368	0.0132105
ENSMUSG00000036275	31.9478	38.4737	34.5065	36.9242	23.1313	34.4992	23.1123	34.7867	-0.406815	0.0248716
ENSMUSG00000036282	3.29486	4.10597	3.86883	4.23244	3.64978	3.72442	3.18974	2.94619	-0.307261	0.0270436
ENSMUSG00000036285	2.05082	2.38619	2.67756	2.08645	2.22843	1.74399	1.87182	1.90446	-0.369858	0.0359451
ENSMUSG00000036330	0.298578	0.519529	0.228372	0.223264	0.482926	0.597652	0.701897	0.507994	0.738165	0.0272612
ENSMUSG00000036362	1.02281	1.60637	0.639457	1.37512	3.55781	2.09262	1.70089	2.62662	0.988584	0.00152267
ENSMUSG00000036371	10.4868	10.4532	11.2681	9.52905	10.7929	8.66105	8.30056	8.91056	-0.316041	0.0201713
ENSMUSG00000036402	15.2518	18.0697	20.3076	20.6709	14.2983	14.8641	12.7424	19.5053	-0.393014	0.013784
ENSMUSG00000036461	3.15286	3.93293	4.82425	4.62769	3.33536	2.99306	3.07779	4.24956	-0.398742	0.0190502
ENSMUSG00000036469	0.36151	0.738146	0.37386	0.386396	0.941601	0.813658	0.618122	0.694919	0.611459	0.0290335
ENSMUSG00000036492	1.96959	1.28586	1.63694	1.23418	2.66421	1.90977	2.79636	2.63593	0.577668	0.0342424
ENSMUSG00000036513	4.41087	5.07563	4.84947	4.95076	4.70023	4.48038	4.00698	4.07319	-0.272496	0.0445131
ENSMUSG00000036528	1.11231	1.26839	0.958522	1.46004	2.01627	1.77171	1.69369	1.79931	0.486407	0.00103616
ENSMUSG00000036552	1.06893	1.18702	0.915968	1.48223	1.49056	1.50952	1.7369	1.83515	0.379984	0.0281344
ENSMUSG00000036594	4.79947	6.43607	4.56412	5.7135	10.6644	7.0106	10.6693	6.51168	0.58103	0.00319613
ENSMUSG00000036611	3.74817	4.14439	3.83455	4.06735	3.26846	2.71656	2.5472	3.80232	-0.485991	0.00363469
ENSMUSG00000036617	0.221815	0.185715	0.144091	0.281761	0.389065	0.484958	0.458512	0.376679	0.929718	0.000132636
ENSMUSG00000036622	1.33801	1.88577	1.0621	1.53877	2.26736	2.24735	1.83344	1.9475	0.400565	0.0382484
ENSMUSG00000036641	0.144077	0.166233	0.0838494	0.104337	0.298652	0.21609	0.276775	0.177806	0.842062	0.0133938
ENSMUSG00000036698	1.52432	1.59187	2.09044	2.02289	1.54167	1.13475	1.46533	1.80986	-0.410579	0.0172456
ENSMUSG00000036752	120.76	105.233	140.666	125.838	96.7894	91.1537	78.7241	91.1874	-0.582972	6.05574e-05
ENSMUSG00000036825	3.12901	4.00878	5.36696	3.6491	2.414	2.61438	1.98404	3.37236	-0.762675	0.000747407
ENSMUSG00000036850	34.3444	33.8644	38.4148	29.1847	24.726	31.5573	24.5806	29.4053	-0.411111	0.016607
ENSMUSG00000036887	13.6492	22.0747	12.1547	13.1845	48.8995	34.6423	32.0251	21.9615	1.07142	3.67346e-05
ENSMUSG00000036896	6.51632	8.91359	6.03	6.01988	19.284	13.8568	12.8539	8.60339	0.879421	0.000347381
ENSMUSG00000036905	14.5109	22.0148	14.0238	13.5363	45.2479	32.1069	26.8215	23.4504	0.888978	0.000158856
ENSMUSG00000036941	1.02342	1.28907	1.01158	1.67359	2.18932	1.66476	2.06684	1.66155	0.491833	0.0125559
ENSMUSG00000037003	5.27971	5.58187	4.76328	5.59639	11.2509	6.44648	9.97525	8.04887	0.624799	0.000285719
ENSMUSG00000037025	10.3298	12.7009	10.1223	12.1412	13.0732	13.3306	16.6813	18.2572	0.320452	0.0292783
ENSMUSG00000037062	12.2444	14.4147	14.8849	15.4109	12.1448	12.1433	10.1328	15.4769	-0.310261	0.0335227
ENSMUSG00000037095	2126.68	1955.65	2059.43	1954.31	1399.85	1794.84	1429.88	2112.24	-0.383079	0.0225981
ENSMUSG00000037149	19.8724	18.8601	18.5919	17.5512	17.2987	17.0126	14.4736	14.3393	-0.368793	0.00878955
ENSMUSG00000037151	2.23934	2.22587	1.94752	2.38576	1.93136	1.86839	1.71721	1.84455	-0.37212	0.0352962
ENSMUSG00000037197	16.9848	22.6177	27.8565	28.3838	20.2288	19.8256	17.1997	23.9277	-0.351324	0.0455738
ENSMUSG00000037234	1.02322	1.16996	1.00602	1.07584	1.90369	1.18236	1.77617	1.29652	0.400335	0.0165229
ENSMUSG00000037254	287.381	314.557	302.978	250.098	300.694	241.15	228.528	256.246	-0.295501	0.0331207
ENSMUSG00000037278	91.2529	78.1592	92.0349	82.0993	41.121	72.7167	63.0084	62.6431	-0.634607	0.00179864
ENSMUSG00000037344	1.44271	1.83672	1.24773	1.83725	2.46876	2.71929	3.24153	3.40268	0.776886	1.45257e-05
ENSMUSG00000037355	1.50817	1.58464	1.45439	1.67034	2.84751	1.6935	3.21037	1.92524	0.51274	0.014362
ENSMUSG00000037361	14.4469	15.4259	14.7152	16.3296	13.0253	13.8768	11.1967	14.7466	-0.321836	0.0114475
ENSMUSG00000037434	4.04694	4.78191	5.62247	5.85642	4.36396	4.40279	3.36454	4.89509	-0.370324	0.0275158
ENSMUSG00000037440	26.4075	48.1395	24.1562	28.275	25.0328	31.4851	21.2062	19.1539	-0.486956	0.0433019
ENSMUSG00000037474	0.141884	0.224297	0.170128	0.150239	0.0635289	0.147279	0.118689	0.128027	-0.693897	0.0409695
ENSMUSG00000037523	14.3901	15.0442	13.3315	14.3493	13.0474	14.2559	10.5939	10.2643	-0.35864	0.0233717
ENSMUSG00000037573	23.0512	21.1627	21.9713	30.1217	20.098	22.5146	22.2543	18.1897	-0.322336	0.0372151
ENSMUSG00000037601	30.7914	29.8368	32.1067	29.3275	24.4556	29.1783	28.6165	25.7435	-0.295997	0.0274984
ENSMUSG00000037613	4.96298	4.44416	6.31973	3.03112	2.90122	1.40549	2.48337	3.58612	-1.00793	0.000851258
ENSMUSG00000037652	1.27042	1.33947	1.13641	1.68131	2.10407	1.52744	2.09309	1.685	0.329906	0.0327429
ENSMUSG00000037709	0.515382	0.719203	0.568495	1.17495	1.26874	1.35264	1.3315	1.27221	0.711729	0.00179217
ENSMUSG00000037731	4.20373	4.90123	4.33942	5.2014	8.53132	5.15789	6.32837	10.7716	0.595413	0.00537944
ENSMUSG00000037791	4.99633	4.92313	4.54121	7.18348	11.6526	6.38171	11.7617	7.14018	0.651646	0.00422736
ENSMUSG00000037795	0.734779	0.767	0.542945	0.63898	1.00724	1.03044	1.26139	0.79628	0.492084	0.0132654
ENSMUSG00000037824	10.4418	10.9002	15.0349	10.3023	7.65207	8.56397	7.92654	9.94448	-0.578132	0.00181386
ENSMUSG00000037902	2.41857	3.42894	2.26964	2.75815	7.95691	5.56539	4.94733	5.02888	0.996549	3.94991e-07
ENSMUSG00000037936	7.95894	7.47299	8.82959	7.33938	5.3873	8.19072	5.93886	6.87872	-0.379149	0.0421584
ENSMUSG00000037946	0.292481	0.499505	0.485255	0.474408	0.545769	0.706205	0.661325	1.22251	0.712154	0.0189718
ENSMUSG00000037960	4.47	7.74259	5.91044	7.89186	9.37428	8.17556	8.06829	13.6861	0.483691	0.0299788
ENSMUSG00000038002	1.4906	1.42306	1.35284	1.92727	2.92545	1.86117	3.14742	2.06399	0.569757	0.00495113
ENSMUSG00000038010	1.14683	0.758168	1.06021	1.28821	0.741697	0.725006	0.836049	1.04088	-0.479934	0.0466293
ENSMUSG00000038042	0.239035	0.409431	0.269921	0.703685	0.761044	0.560763	0.737254	0.736115	0.678594	0.0350846
ENSMUSG00000038056	0.619719	0.666497	0.807906	0.984684	1.18261	1.04988	1.21658	1.01017	0.420832	0.00959877
ENSMUSG00000038065	0.107629	0.196638	0.0945563	0.184884	0.324739	0.262536	0.221475	0.34815	0.860097	0.026518
ENSMUSG00000038147	0.487191	0.789942	0.538215	0.514227	0.903992	0.959675	1.20381	1.33621	0.792276	0.000626282
ENSMUSG00000038160	17.962	19.1337	19.3422	18.6355	18.4809	17.6127	15.8411	16.6712	-0.246028	0.0316392
ENSMUSG00000038178	0.382282	0.431338	0.339078	0.427284	0.71792	0.629558	0.723089	0.592045	0.638561	0.000901636
ENSMUSG00000038181	1.49571	1.75492	1.65322	2.23582	2.88267	1.99809	3.56626	2.07971	0.445517	0.0382267
ENSMUSG00000038188	2.95861	3.53704	3.26662	4.05912	4.38681	4.11745	4.80446	5.02477	0.289952	0.0496494
ENSMUSG00000038195	4.28349	4.90686	3.02386	4.01058	7.30475	5.81269	6.81088	5.15842	0.520154	0.0110243
ENSMUSG00000038212	6.10261	7.20916	6.53058	6.30285	6.37261	6.14208	5.29833	5.81036	-0.263809	0.0332252
ENSMUSG00000038224	292.314	274.462	323.322	306.47	211.788	325.902	224.923	251.743	-0.351621	0.0495919
ENSMUSG00000038241	0.449575	0.70869	0.539432	0.66994	0.986632	0.880875	0.989509	1.00234	0.587315	0.000512738
ENSMUSG00000038256	0.98462	0.956614	0.818584	1.8117	1.75414	1.33605	2.50301	2.20855	0.655816	0.0130352
ENSMUSG00000038344	5.30083	4.75014	3.98179	6.87676	9.05262	6.92692	9.71659	5.95463	0.481004	0.0193407
ENSMUSG00000038357	5.25568	2.91185	4.47025	3.70403	7.34774	6.44741	6.64587	8.59116	0.712793	0.00967186
ENSMUSG00000038384	1.08733	1.12936	1.13705	1.41711	2.29201	1.2578	2.68547	1.23496	0.523538	0.0404936
ENSMUSG00000038393	8.83852	13.9001	14.1698	10.171	29.5331	11.7052	24.1466	16.3504	0.669271	0.0127059
ENSMUSG00000038406	7.53323	9.00253	7.57749	9.97876	13.3093	8.13183	12.4651	12.4162	0.319877	0.0403102
ENSMUSG00000038437	2.73944	3.47909	3.24345	3.7112	4.60079	3.32331	5.45321	4.87313	0.347862	0.0274967
ENSMUSG00000038459	11.0031	17.1419	15.6248	17.0216	13.0862	12.1474	10.2436	15.1606	-0.375769	0.020057
ENSMUSG00000038467	86.6108	96.7772	102.067	110.486	85.3694	87.1483	75.9946	105.494	-0.276072	0.0320373
ENSMUSG00000038530	0.512383	0.327707	0.846776	0.67725	1.27927	0.924566	0.948572	1.38481	0.810818	0.0134823
ENSMUSG00000038534	0.206752	0.424948	0.363318	0.482052	0.670097	0.543076	0.727935	0.557396	0.650458	0.0175402
ENSMUSG00000038535	0.544267	0.540024	0.456922	0.839571	1.27676	0.648593	1.05685	0.807737	0.550566	0.021102
ENSMUSG00000038543	0.688235	0.686408	0.995277	0.364722	1.88214	1.135	1.63932	0.91384	0.914907	0.0315435
ENSMUSG00000038564	1.68086	1.82987	2.05836	2.37414	2.48145	2.65199	2.91557	3.08006	0.368895	0.0142934
ENSMUSG00000038578	9.805	10.3193	15.4337	13.6255	9.62921	8.25028	9.59109	11.0961	-0.474535	0.00648071
ENSMUSG00000038623	0.232556	0.259645	0.194601	0.202934	0.531363	0.416931	0.347108	0.238842	0.682365	0.0480118
ENSMUSG00000038641	1.07595	1.13435	1.6849	2.26802	3.02455	4.23264	3.13259	2.4729	0.96839	0.000582609
ENSMUSG00000038642	26.2595	36.9038	18.9253	22.47	52.2489	49.786	35.2816	38.8211	0.6468	0.00333832
ENSMUSG00000038656	2.15256	0.447159	5.55994	1.23931	0	0.811918	0.041632	0.298745	-3.13997	0.0160419
ENSMUSG00000038664	0.769869	0.870918	0.82902	1.10555	1.18359	1.00001	1.172	1.33846	0.271543	0.0418308
ENSMUSG00000038696	9.55958	8.24243	9.33688	8.20546	8.21006	8.37757	6.84884	7.70023	-0.306924	0.0482828
ENSMUSG00000038736	1.83521	1.66077	2.18057	1.87102	1.42594	1.82884	1.60627	1.51296	-0.362477	0.0340365
ENSMUSG00000038754	0.420688	0.807403	0.755946	0.492568	0.37382	0.158522	0.431086	0.257339	-1.13956	0.0173869
ENSMUSG00000038773	2.27063	2.54396	2.11282	3.50548	3.44446	3.19762	4.15883	4.04194	0.394013	0.0142954
ENSMUSG00000038774	1.7658	2.05787	2.13588	2.38285	1.41344	1.98373	1.67318	2.076	-0.336856	0.0410617
ENSMUSG00000038807	0.180286	0.271243	0.159811	0.291651	0.436379	0.310296	0.368076	0.601577	0.790254	0.011823
ENSMUSG00000038811	1.87177	3.95097	3.55741	2.52075	6.49113	4.16619	6.04333	4.46806	0.719383	0.00482308
ENSMUSG00000038836	0.214435	0.24483	0.229069	0.184439	0.515936	0.321574	0.425305	0.297781	0.717622	0.00661206
ENSMUSG00000038884	25.7097	23.3419	18.5084	28.7093	46.0598	23.9325	48.2298	27.5512	0.473763	0.0464746
ENSMUSG00000038930	0.690603	0.718438	0.655382	0.555945	1.08132	0.741085	1.55714	0.828181	0.554696	0.0334376
ENSMUSG00000038967	3.88308	4.5321	3.26233	3.92498	4.33421	7.83493	5.09236	5.57132	0.445197	0.0481539
ENSMUSG00000039021	0.107465	0.076352	0.14391	0.0703472	0.469838	0.18816	0.217426	0.191356	1.29266	0.00687617
ENSMUSG00000039084	0.354229	0.277529	0	0.443587	2.01985	0.190919	1.11871	0.432443	1.68722	0.0330659
ENSMUSG00000039156	2.56406	3.42444	3.65726	3.63429	2.7337	2.87041	2.92081	3.13992	-0.302667	0.0381339
ENSMUSG00000039158	0.597763	0.99503	0.666889	0.743256	0.973814	1.10663	1.03592	1.42417	0.474025	0.0326299
ENSMUSG00000039178	1.14528	1.41848	0.917715	1.56992	1.52055	1.89434	2.104	1.90731	0.44702	0.048628
ENSMUSG00000039193	0.160616	0.234765	0.0322361	0.0945436	0.33007	0.229128	0.444723	0.356025	1.24636	0.0117276
ENSMUSG00000039199	0.773924	1.02688	0.831724	1.42742	1.89243	1.14871	1.75174	1.54212	0.526678	0.0263512
ENSMUSG00000039202	6.71993	10.178	7.2919	7.52766	6.89408	7.32657	6.2554	6.34564	-0.353045	0.0174117
ENSMUSG00000039205	1.67742	2.23011	1.92409	2.6405	2.8371	2.19349	3.21876	3.29383	0.326855	0.0468358
ENSMUSG00000039218	7.57591	8.03304	7.7062	10.6881	17.3013	8.23774	16.8622	11.0386	0.527071	0.0178569
ENSMUSG00000039219	1.12967	1.08399	1.06999	1.90641	2.58671	1.42665	2.64388	1.721	0.572519	0.0178053
ENSMUSG00000039244	2.40092	2.36089	2.10793	2.19157	1.99596	1.7277	1.87488	2.09396	-0.363458	0.020572
ENSMUSG00000039323	42.3042	115.29	48.9964	59.1727	40.0638	23.4436	33.8201	78.1236	-0.704929	0.0476414
ENSMUSG00000039477	1.62556	1.92573	1.31501	2.40316	2.95476	2.11223	3.1995	2.47462	0.448165	0.017507
ENSMUSG00000039568	2.83951	2.35349	2.54483	3.76586	3.78883	3.20214	4.49949	5.06885	0.400599	0.0392626
ENSMUSG00000039601	9.01535	10.9922	9.64929	4.92543	3.4555	6.63729	4.15783	4.36902	-1.00939	0.000576805
ENSMUSG00000039621	0.534979	0.756407	0.618844	0.547417	0.89217	0.774867	0.853516	1.1125	0.433179	0.0211798
ENSMUSG00000039629	0.0181607	0.0829426	0.0638756	0.107057	0.17063	0.108975	0.252322	0.12322	1.16403	0.0208075
ENSMUSG00000039648	57.4548	53.768	62.9901	60.2923	42.8725	52.112	42.6475	52.5297	-0.421625	0.00304361
ENSMUSG00000039652	0.962205	1.00983	1.15184	0.89486	0.70511	0.622014	0.977188	0.656453	-0.563247	0.00832093
ENSMUSG00000039686	0.98535	1.1391	0.889886	0.900295	1.48832	1.47788	1.42486	1.07349	0.368171	0.0419462
ENSMUSG00000039738	1.3466	1.57373	1.40276	1.74104	3.02073	1.27757	2.93932	2.12494	0.498766	0.0405545
ENSMUSG00000039747	0.176054	0.333132	0.239939	0.419767	0.528478	0.311424	0.359714	1.05397	0.81368	0.0496975
ENSMUSG00000039765	0.290601	0.316502	0.16841	0.318318	0.629802	0.335442	0.736841	0.454773	0.85544	0.00848219
ENSMUSG00000039809	9.12322	7.62626	6.89867	4.26148	6.86587	3.74314	6.06559	3.53875	-0.611742	0.0344886
ENSMUSG00000039831	4.75443	4.92184	5.27771	6.34679	8.08794	6.0781	7.64175	7.44084	0.335814	0.00702414
ENSMUSG00000039834	1.54747	1.71129	1.66726	2.89234	3.87123	2.16483	3.22727	2.98868	0.532868	0.0205638
ENSMUSG00000039835	0.416778	0.416938	0.565372	0.741354	0.870648	0.778779	1.05261	0.792127	0.595075	0.00627363
ENSMUSG00000039850	1.09521	1.51205	0.974874	1.4785	1.98087	1.51301	2.10379	1.8715	0.443553	0.013871
ENSMUSG00000039956	118.703	142.311	165.311	119.225	104.1	59.8122	92.2172	86.43	-0.795417	2.48448e-05
ENSMUSG00000039959	0.36399	0.664923	0.377647	0.420352	0.848457	0.727706	0.618147	0.656277	0.529703	0.0179026
ENSMUSG00000040018	6.74033	6.38715	6.49645	7.04474	5.86844	5.92166	5.62929	6.32748	-0.288709	0.0142747
ENSMUSG00000040028	4.81955	5.19114	5.98338	5.57882	5.26289	4.76796	4.82623	5.19582	-0.227707	0.042034
ENSMUSG00000040054	3.64948	3.97325	3.52815	5.11567	5.87566	4.35959	5.6751	5.66305	0.287616	0.0359089
ENSMUSG00000040111	0.17988	0.276028	0.209768	0.233378	0.251196	0.302145	0.487819	0.497307	0.646069	0.0286244
ENSMUSG00000040123	3.22091	3.98804	3.27872	5.73835	5.78139	4.96943	6.79619	5.64762	0.40646	0.0236234
ENSMUSG00000040170	1.33952	2.45979	1.48211	2.76377	4.30107	3.4163	3.6827	4.10957	0.842012	5.28246e-05
ENSMUSG00000040181	5.49595	7.68545	4.80236	10.65	10.663	15.1522	12.9414	13.8481	0.782951	0.000562224
ENSMUSG00000040213	12.7011	13.1347	14.7327	10.233	8.06531	12.536	8.15989	8.91146	-0.550149	0.00980399
ENSMUSG00000040234	22.4262	23.1893	21.8084	24.5055	19.6816	22.0884	17.7372	17.1498	-0.374691	0.00524464
ENSMUSG00000040264	0.56664	0.673075	0.453786	0.582198	1.33818	0.958939	1.19375	0.486946	0.705604	0.0434458
ENSMUSG00000040268	1.40047	1.65166	1.40743	1.8376	2.7206	1.52245	2.67115	2.15424	0.402227	0.0342862
ENSMUSG00000040327	0.731354	0.864483	0.599438	0.978803	0.918969	1.00913	1.41639	1.16087	0.390068	0.0472994
ENSMUSG00000040413	17.6297	15.2376	17.2368	13.2535	12.4748	16.9278	10.9237	10.1963	-0.445948	0.0420651
ENSMUSG00000040415	2.10134	3.49635	2.51016	4.50855	5.7261	2.8556	6.43563	6.65597	0.668069	0.0184711
ENSMUSG00000040447	2.15565	1.86479	1.28184	2.11346	4.25845	3.49634	3.67525	2.4413	0.788751	0.000685948
ENSMUSG00000040451	2.95167	2.35743	3.79882	2.52979	2.0615	1.65199	1.82821	3.3615	-0.531027	0.0371132
ENSMUSG00000040479	2.6417	3.85879	2.98317	3.3707	4.07139	3.83679	4.36957	4.30678	0.25131	0.0490908
ENSMUSG00000040550	8.49605	9.18723	9.58651	7.82083	8.41018	7.43532	6.82272	6.06582	-0.406773	0.0105666
ENSMUSG00000040663	1.15094	1.20172	1.3188	2.07485	3.21056	1.71398	3.22919	3.64046	0.913788	0.0005077
ENSMUSG00000040681	23.5843	28.3717	26.4079	26.5366	17.2219	29.3086	18.9428	20.9205	-0.385752	0.0463932
ENSMUSG00000040712	7.97674	9.27053	8.16997	9.26282	18.2584	9.44775	18.878	11.5185	0.619261	0.00353163
ENSMUSG00000040723	0.534842	0.698867	0.597396	0.642477	0.791271	0.757587	1.09106	1.37516	0.567574	0.00960045
ENSMUSG00000040731	20.6986	23.5027	23.8881	23.0962	23.3817	19.477	20.7073	21.0263	-0.2297	0.0152817
ENSMUSG00000040761	1.18888	1.28465	1.26504	2.06141	2.58565	1.63133	2.30427	2.39869	0.502559	0.00967715
ENSMUSG00000040771	18.947	16.3605	19.4699	19.7262	16.8385	17.2258	13.3081	15.8964	-0.351263	0.0230975
ENSMUSG00000040809	16.9555	18.0818	15.1714	15.6931	19.9061	32.9406	25.0742	50.8318	0.848645	0.00127159
ENSMUSG00000040891	53.6703	45.6335	55.6227	56.1104	35.4992	45.4291	41.8019	44.2541	-0.455511	0.00254436
ENSMUSG00000040907	0.0513454	0.0820809	0.0644493	0.0504068	0.103293	0.231201	0.155753	0.205665	1.37403	0.0100145
ENSMUSG00000040943	0.632158	0.799461	0.546937	1.26514	1.82538	1.08356	1.8855	1.45235	0.834949	0.000841827
ENSMUSG00000041028	66.0952	81.8274	73.0344	70.9676	64.0375	72.2424	54.0104	62.8879	-0.318928	0.0180356
ENSMUSG00000041044	0.376955	0.360771	0.126046	0.38727	0.545086	1.01108	0.605157	0.530267	1.01211	0.0108038
ENSMUSG00000041124	5.85828	6.61373	6.62967	6.39961	5.81354	6.33591	4.95232	5.81973	-0.269303	0.0481824
ENSMUSG00000041180	0.208082	0.136848	0.117118	0.253546	0.469287	0.230969	0.390445	0.318367	0.851927	0.0118699
ENSMUSG00000041199	0.880346	0.931673	0.785663	0.813036	1.85108	1.60725	1.53976	1.24575	0.768924	0.00966036
ENSMUSG00000041220	6.80641	6.44494	5.97863	4.98341	4.34777	3.39895	5.51132	3.84454	-0.634563	0.000983665
ENSMUSG00000041268	1.88185	2.12024	1.88677	2.53717	4.28347	2.3908	3.77887	2.16354	0.46214	0.0359463
ENSMUSG00000041298	0.644792	0.61513	0.655422	0.556302	0.43611	0.574837	0.485737	0.53055	-0.404873	0.0471824
ENSMUSG00000041323	0.240149	0.202517	0.18529	0.47096	0.0824852	0.221996	0.063858	0.0909398	-1.31367	0.0189034
ENSMUSG00000041351	0.272819	0.303389	0.238269	0.361064	0.519779	0.480636	0.781707	0.54104	0.866865	0.00180413
ENSMUSG00000041353	1.85064	1.61775	1.78946	1.60289	1.61117	1.25394	1.40769	1.42351	-0.397187	0.0142544
ENSMUSG00000041355	97.1163	78.0868	96.7159	79.765	67.9348	83.2782	67.7201	68.6452	-0.412477	0.0151339
ENSMUSG00000041408	8.38492	9.6241	9.33482	9.30697	8.73352	8.8892	7.75098	8.73521	-0.221396	0.0406014
ENSMUSG00000041417	4.15197	4.82922	4.87192	4.73388	4.33148	3.40475	4.05621	4.46978	-0.318808	0.00466213
ENSMUSG00000041420	0.34954	0.638727	0.625253	0.73345	0.9129	0.825873	1.22581	1.38046	0.764037	0.0105116
ENSMUSG00000041642	0.307651	0.359686	0.303163	0.538366	0.468286	0.567434	0.470897	0.987511	0.604795	0.0372294
ENSMUSG00000041685	2.39205	2.96243	2.66455	3.61891	4.83122	3.48795	4.56763	3.58976	0.386517	0.0105586
ENSMUSG00000041734	0.142337	0.195026	0.153222	0.26964	0.382007	0.297457	0.379419	0.32601	0.752484	0.0126577
ENSMUSG00000041915	1.75512	1.67846	1.55563	1.9246	3.59146	1.81135	3.37356	1.99369	0.513734	0.0312518
ENSMUSG00000041935	4.17233	4.89277	4.06926	6.63521	6.34713	6.33087	7.95525	7.27214	0.38658	0.0172914
ENSMUSG00000041939	7.7514	6.83573	7.0052	6.84754	3.98796	5.809	7.20156	4.38728	-0.525925	0.0170149
ENSMUSG00000041961	0.383868	0.420768	0.347148	0.471385	0.686907	0.503913	0.691494	0.662889	0.523852	0.0151391
ENSMUSG00000042042	3.58573	3.35296	4.69101	3.94874	2.56158	2.9776	2.67776	3.80909	-0.500481	0.0083335
ENSMUSG00000042043	154.328	158.274	156.836	153.659	149.912	143.34	125.421	136.543	-0.272281	0.00894383
ENSMUSG00000042185	0.932125	1.24669	0.870234	1.34824	1.5498	1.32295	1.86978	1.56154	0.404276	0.016294
ENSMUSG00000042190	0.554958	0.992938	0.509776	0.543636	1.48532	0.955847	1.11641	0.966437	0.681408	0.0206274
ENSMUSG00000042202	6.20104	7.15733	4.09797	6.98845	10.1691	8.34914	11.3689	6.73044	0.468664	0.0266795
ENSMUSG00000042265	0.239063	0.752369	0.558594	1.11808	0.923545	1.03864	0.823002	3.58865	1.14765	0.0273364
ENSMUSG00000042286	2.12061	3.58675	2.84488	3.78043	5.70789	3.60265	4.88749	4.50346	0.487999	0.00671852
ENSMUSG00000042289	0.63654	0.634499	0.260643	0.566177	1.03126	0.827038	1.34308	0.674786	0.776229	0.0315781
ENSMUSG00000042369	6.16087	9.12986	8.03627	6.65264	6.68397	5.20826	3.97941	5.38118	-0.611518	0.00236744
ENSMUSG00000042377	0.537567	0.752245	0.907591	1.05579	0.378488	0.523497	0.426561	0.874288	-0.688131	0.0229029
ENSMUSG00000042404	1.73647	1.85254	1.54011	1.92877	2.36861	1.9024	2.7136	3.20252	0.39907	0.0249922
ENSMUSG00000042423	7.52575	7.67107	7.85464	10.0882	12.274	7.91045	12.6686	12.5657	0.330493	0.0457478
ENSMUSG00000042496	0.70051	0.848183	0.835088	1.0726	1.47261	1.03851	1.19595	1.17596	0.381303	0.0268663
ENSMUSG00000042500	0.547374	0.460003	0.296927	0.494575	0.910663	0.509243	0.81677	0.661443	0.559095	0.0388428
ENSMUSG00000042510	2.30605	2.79601	1.81472	3.40019	4.19301	3.19029	4.64902	3.12741	0.446487	0.0351206
ENSMUSG00000042605	2.01753	2.34254	1.8043	2.58765	4.2532	2.43975	3.30463	2.65617	0.410927	0.0253348
ENSMUSG00000042613	5.02872	6.31668	5.07911	5.97146	7.138	7.1544	7.01172	7.06774	0.227261	0.0406132
ENSMUSG00000042675	9.57154	10.2822	8.6438	11.9866	14.8234	13.7154	14.6955	16.081	0.437009	0.000623506
ENSMUSG00000042744	0.90288	1.01528	0.921851	1.16903	1.43045	1.15972	1.40981	1.45693	0.32216	0.0105104
ENSMUSG00000042757	0.0303289	0.0277027	0.0381095	0.0298074	0.0814422	0.051174	0.0593029	0.149716	1.27425	0.030422
ENSMUSG00000042759	0.641971	0.983819	0.664388	1.05542	1.4603	1.52478	1.34072	2.06324	0.813272	0.000719913
ENSMUSG00000042851	0.270408	0.247017	0.230773	0.371597	0.701038	0.22325	0.70284	0.583119	0.846266	0.0249118
ENSMUSG00000043065	1.09162	1.38572	1.06741	1.7114	2.3063	1.36211	2.16104	2.09599	0.471486	0.0237264
ENSMUSG00000043091	30.7379	25.4467	36.6483	30.2409	25.6666	25.6975	24.834	24.1042	-0.418256	0.00845333
ENSMUSG00000043131	8.42411	10.9624	11.4116	10.3345	9.65673	9.51781	7.24715	9.81845	-0.29899	0.0473704
ENSMUSG00000043157	0.300626	0.206047	0.0750958	0.256902	0.467927	0.481132	0.385944	0.55231	1.04826	0.0406778
ENSMUSG00000043445	9.14932	8.62975	9.48162	10.5098	7.25753	8.8144	7.55826	8.33107	-0.354913	0.0137825
ENSMUSG00000043467	0.855005	0.842384	0.577386	0.961637	1.75165	0.958302	1.67148	0.855665	0.570694	0.0267112
ENSMUSG00000043587	0.198792	0.533429	0.199637	0.719709	0.777683	0.736576	0.872416	0.73509	0.829511	0.0214255
ENSMUSG00000043733	9.15421	9.69386	9.97061	8.5046	9.06824	8.50062	7.34732	7.60575	-0.321123	0.0193796
ENSMUSG00000043740	0.658253	1.37636	0.866327	0.918722	1.75189	1.50435	1.54529	2.30658	0.774244	0.00102845
ENSMUSG00000043832	0.801947	2.26075	1.19495	0.583833	3.72174	2.93157	1.57819	1.70634	0.937151	0.0367329
ENSMUSG00000043940	1.52314	1.47564	1.15018	1.47388	1.861	2.03185	2.14283	1.82091	0.363887	0.0148702
ENSMUSG00000043964	8.3376	9.69114	6.4486	8.06632	6.15021	7.43781	5.39071	4.61084	-0.566456	0.00562474
ENSMUSG00000044033	0.665922	0.619944	0.476421	1.00713	1.24403	0.897776	1.45321	0.814159	0.558359	0.0292326
ENSMUSG00000044134	2.35612	2.49135	2.49069	2.53326	3.50556	3.67368	3.40603	4.53926	0.492714	0.00587946
ENSMUSG00000044139	0.617009	1.05725	0.539339	0.941357	1.3031	1.07476	1.7154	1.18051	0.63315	0.0447538
ENSMUSG00000044197	3.80228	3.73962	4.42776	3.91028	3.57133	3.5261	2.60739	3.83069	-0.354664	0.0331916
ENSMUSG00000044206	0.233954	0.588154	0.23279	0.341238	3.10759	1.85569	1.98141	0.570096	2.33138	1.9129e-05
ENSMUSG00000044221	22.5971	23.7808	23.3123	24.0957	17.9526	25.0239	15.4174	20.8736	-0.354581	0.044341
ENSMUSG00000044254	21.3924	16.9129	23.9695	21.0907	9.36492	13.1061	16.9874	14.9082	-0.742499	0.000487342
ENSMUSG00000044349	0.21273	0.0971567	0.0623547	0.165471	0.309339	0.186151	0.331007	0.218705	0.828574	0.0439615
ENSMUSG00000044361	0.576285	0.418075	0.476171	0.615137	1.22646	0.878214	1.40729	0.688645	0.896541	0.00222097
ENSMUSG00000044505	0.344326	1.59257	0.625598	0.717007	0.307296	0.210218	0.315676	0.238185	-1.71017	0.00014313
ENSMUSG00000044583	0.438873	0.488109	0.24878	0.486409	0.766718	0.644984	0.675893	0.986165	0.754492	0.0113406
ENSMUSG00000044617	1.05221	1.47694	1.237	1.53687	2.03072	1.60821	2.06858	1.81871	0.389035	0.0165599
ENSMUSG00000044636	0.727091	0.972061	0.711612	0.834808	1.14044	1.06546	1.31851	1.20062	0.422876	0.0425598
ENSMUSG00000044646	1.50226	1.32762	1.72047	1.36158	0.889922	1.15249	1.1019	1.54824	-0.466736	0.0415991
ENSMUSG00000044712	0.856803	1.09392	0.821779	1.19558	1.88159	1.30736	1.89323	1.40508	0.593547	0.00146001
ENSMUSG00000044783	11.1661	13.4002	9.69757	15.234	16.7501	13.7751	20.7089	15.9475	0.32538	0.0408244
ENSMUSG00000044811	0.841701	1.15441	0.557046	0.680392	3.71764	2.12301	1.47651	1.19297	1.2912	0.00365084
ENSMUSG00000044813	20.3435	23.5392	23.652	24.381	16.1789	18.8842	16.1178	26.7915	-0.356259	0.0452892
ENSMUSG00000044827	1.13197	0.926492	0.496228	0.415789	1.55677	1.24079	1.38226	1.30437	0.7494	0.0247568
ENSMUSG00000044876	2.00212	1.84064	1.44341	2.07892	2.36385	3.33257	2.90318	2.21447	0.44605	0.0316014
ENSMUSG00000044937	3.20906	3.43104	3.35143	4.27918	4.66899	4.27761	5.45845	6.63052	0.436523	0.00721661
ENSMUSG00000044950	2.89743	2.46866	2.68511	4.15634	4.96831	3.45039	4.86272	4.9774	0.458469	0.0156679
ENSMUSG00000044986	34.4718	35.799	30.4902	27.5239	29.6692	30.0214	23.2825	20.223	-0.432835	0.0198806
ENSMUSG00000045038	3.00169	2.34064	3.3729	3.06129	2.46998	2.33039	2.62287	2.52799	-0.369915	0.02552
ENSMUSG00000045193	3.5273	3.78855	3.90062	4.17593	6.58654	4.40011	7.86491	4.93481	0.509851	0.0120195
ENSMUSG00000045294	42.0117	34.0003	48.7869	38.3185	16.1788	25.5087	33.3456	26.7353	-0.806161	0.000576811
ENSMUSG00000045394	1.00895	1.19522	1.71763	1.24089	2.22696	1.43529	2.30297	3.47861	0.733103	0.0160589
ENSMUSG00000045427	17.4044	20.1995	21.2544	21.6144	15.672	17.8723	12.3903	20.112	-0.400931	0.0163301
ENSMUSG00000045441	0.199521	0.265089	0.218732	0.347506	0.7466	0.374138	0.52765	0.40277	0.877934	0.00305178
ENSMUSG00000045466	1.12702	1.49559	1.12853	1.83861	2.17682	1.4125	2.65552	2.24094	0.483823	0.0494084
ENSMUSG00000045482	1.01988	1.23767	1.12291	1.47673	1.6197	1.43255	1.62102	1.90751	0.318076	0.0152037
ENSMUSG00000045538	39.7164	45.6733	44.4274	49.1445	44.9816	38.6954	30.8595	33.2975	-0.388077	0.00648216
ENSMUSG00000045551	0.938161	1.77679	1.06504	1.49604	0.94775	2.83829	1.86492	7.41402	1.19298	0.0246108
ENSMUSG00000045639	1.12117	1.70691	1.31957	1.8684	1.80294	1.71644	2.68164	2.5971	0.432127	0.0361079
ENSMUSG00000045658	25.881	22.6594	24.6491	22.4977	19.2139	22.8095	18.0581	19.8069	-0.384446	0.0116205
ENSMUSG00000045665	15.1683	16.901	16.2283	17.4559	15.2987	15.5457	12.6671	15.9995	-0.257436	0.0414703
ENSMUSG00000045679	0.369168	0.37615	0.313589	0.445927	0.748797	0.607501	0.651766	0.944647	0.839085	0.00120625
ENSMUSG00000045730	10.1659	6.2403	11.3442	17.3438	6.4477	5.95245	4.66041	12.073	-0.752924	0.0240276
ENSMUSG00000045763	2.02206	4.63883	3.33742	4.30903	6.27148	5.25525	4.51239	10.5538	0.78385	0.00844446
ENSMUSG00000045827	7.56495	11.6839	6.72425	7.63215	7.29238	6.83576	5.94171	6.505	-0.449766	0.0137446
ENSMUSG00000045934	1.4492	1.81577	1.26613	2.11025	2.86435	1.711	2.71643	4.3545	0.682149	0.0110483
ENSMUSG00000045948	32.5411	41.9998	35.1236	39.7282	23.4558	43.3544	21.6264	26.0041	-0.47848	0.0386384
ENSMUSG00000045983	37.8654	39.319	41.5211	38.1729	35.715	35.5694	32.4256	34.1278	-0.308806	0.00438157
ENSMUSG00000046032	5.23438	6.28648	6.37598	4.67449	4.61797	5.70148	3.34321	4.00934	-0.464514	0.0336183
ENSMUSG00000046080	0.503796	0.810996	0.360544	0.422938	2.16131	0.955745	1.05439	0.471743	1.03197	0.0193196
ENSMUSG00000046169	0.466421	0.568064	0.253857	0.58229	0.782445	0.736209	1.06284	0.6592	0.683062	0.0121238
ENSMUSG00000046245	0.539505	0.891977	0.771935	1.25765	1.53481	1.62253	1.41572	4.54468	1.2779	0.00143067
ENSMUSG00000046311	3.58179	3.94011	3.31825	4.70515	6.16846	4.59982	6.14378	5.73597	0.423258	0.00218362
ENSMUSG00000046329	2.88911	2.83818	1.31164	2.69282	2.77688	9.26343	5.43112	3.32671	1.00305	0.00885886
ENSMUSG00000046352	166.057	155.814	164.835	160.724	121.257	155.153	107.175	118.053	-0.483741	0.00264325
ENSMUSG00000046410	0.28119	0.462399	0.394837	0.275707	0.836992	0.591374	0.858502	0.484456	0.85866	0.00833907
ENSMUSG00000046550	0.831036	0.584444	0.762465	1.36598	0.565434	0.434955	0.269967	0.311124	-1.25505	0.0117912
ENSMUSG00000046598	22.5436	25.7722	17.0441	14.4955	12.9684	20.4681	15.4411	9.98596	-0.552407	0.0390309
ENSMUSG00000046908	1.76387	1.78538	1.06463	0.856772	2.61937	2.71426	2.44868	2.45334	0.789302	0.010944
ENSMUSG00000046982	1.92386	1.81721	1.20901	1.85005	2.4689	2.20018	2.74463	2.37095	0.403669	0.026385
ENSMUSG00000047036	8.40979	8.71115	7.52302	11.3495	17.2093	10.7737	16.517	11.2053	0.510549	0.00625235
ENSMUSG00000047126	19.1571	20.017	22.1481	20.1683	17.4213	20.7328	16.4516	18.126	-0.282504	0.0386065
ENSMUSG00000047215	77.7016	93.1759	91.9419	100.801	80.2902	90.2383	79.7933	85.7012	-0.225161	0.0349685
ENSMUSG00000047230	27.5414	30.5429	35.3271	32.534	22.9159	27.9113	22.1824	21.6817	-0.523839	0.000445302
ENSMUSG00000047250	0.744229	0.790183	0.584889	0.729507	1.70587	1.60177	1.38947	1.163	0.933383	7.80535e-05
ENSMUSG00000047632	0.333149	0.304501	0.332213	0.695754	0.802585	0.61023	1.49954	0.755887	1.03776	0.0276572
ENSMUSG00000047675	315.995	357.023	338.829	364.362	322.769	324.196	353.457	319.241	-0.172591	0.0395102
ENSMUSG00000047789	0.910905	0.864613	0.696167	0.887049	1.32782	1.09783	1.46915	0.987169	0.418077	0.01726
ENSMUSG00000047798	1.67393	2.19817	1.57518	2.3319	3.86019	2.58056	2.96315	6.64612	0.918735	0.000882205
ENSMUSG00000047810	1.80654	2.5454	1.93609	2.89923	2.90041	3.09177	2.99496	7.52385	0.726687	0.0180171
ENSMUSG00000047909	3.0593	2.93613	2.11281	4.30857	6.08225	3.79752	6.99205	5.28175	0.716079	0.00179349
ENSMUSG00000047945	9.76422	17.7045	13.6583	14.1272	21.6632	15.8689	15.9926	29.3568	0.471807	0.0357397
ENSMUSG00000047989	7.437	9.06904	8.4073	9.15901	8.49255	7.125	7.05165	8.15814	-0.262334	0.0276029
ENSMUSG00000048007	13.0533	14.1288	14.2049	12.9838	12.6958	11.1214	9.52816	11.3191	-0.398637	0.00620757
ENSMUSG00000048022	0.134294	0.149942	0.179729	0.234277	0.213367	0.291241	0.465072	0.477895	0.925682	0.0215063
ENSMUSG00000048120	0.852043	1.31816	1.0348	0.93073	1.95331	1.42345	1.381	1.60868	0.5009	0.012145
ENSMUSG00000048163	2.16406	3.58853	2.09778	2.69277	3.21575	3.55112	3.22224	6.04329	0.487078	0.0486129
ENSMUSG00000048218	5.48642	4.967	5.16954	5.47044	5.38425	3.9363	4.94132	4.1554	-0.317057	0.040198
ENSMUSG00000048371	3.04219	3.23401	2.7977	2.2991	2.98442	1.93979	2.40256	2.0071	-0.413634	0.0346585
ENSMUSG00000048503	0.109753	0.280763	0.0880065	0.129048	0.352586	0.296907	0.511277	0.377874	1.21648	0.0104173
ENSMUSG00000048612	0.267513	0.276921	0.328779	0.257159	0.463099	0.401128	0.429152	0.521102	0.552312	0.00812549
ENSMUSG00000048677	0.994693	1.04229	1.01316	1.01921	1.84341	1.19689	1.51996	1.29745	0.404059	0.0383923
ENSMUSG00000048755	9.47698	11.276	10.4655	9.65065	8.26168	10.08	8.69482	8.07017	-0.328779	0.0264639
ENSMUSG00000048779	0.304156	0.656879	0.581348	0.541215	1.4787	0.873399	0.975163	0.543218	0.792176	0.0311018
ENSMUSG00000048782	6.79798	7.24902	5.90778	5.81653	5.76696	5.66119	4.34133	3.85689	-0.507203	0.00730693
ENSMUSG00000048960	0.0943134	0.127162	0.0948658	0.194338	0.0844753	0.0942606	0.0742733	0.0776559	-0.72322	0.0306509
ENSMUSG00000049037	1.10478	1.16139	0.934997	0.537498	3.23064	2.46082	2.20239	1.81866	1.26422	0.000164892
ENSMUSG00000049107	1.33509	1.67229	0.640779	1.10798	4.78191	1.56681	2.77653	1.26805	1.01114	0.0207491
ENSMUSG00000049115	7.18537	8.95528	4.17153	5.765	11.3458	13.0147	13.0959	5.92719	0.627586	0.0324557
ENSMUSG00000049130	0.910311	1.89309	1.16193	1.74969	1.78917	2.12582	2.50634	5.69894	0.967627	0.00912036
ENSMUSG00000049225	1.25466	1.25611	1.53468	1.2306	0.829055	1.09706	1.14445	1.05796	-0.470672	0.0283174
ENSMUSG00000049287	2.62158	2.87099	3.13811	2.38613	2.51183	2.38326	1.76302	2.45062	-0.398043	0.0325418
ENSMUSG00000049303	11.5636	12.0309	18.7837	13.0217	13.7907	7.62964	9.36919	11.2279	-0.533014	0.0148243
ENSMUSG00000049516	3.47595	3.7897	5.16979	4.82305	3.02869	3.22215	3.4236	4.74197	-0.383623	0.0450383
ENSMUSG00000049686	3.84072	3.96473	4.94115	4.51698	2.5315	3.90926	2.80302	4.0964	-0.488324	0.0260321
ENSMUSG00000049717	1.50823	1.12115	1.67719	1.29142	1.20259	0.965706	1.11384	0.965393	-0.524147	0.0160362
ENSMUSG00000049823	1.96865	2.21148	2.57999	2.24149	1.93198	1.51431	1.78711	1.85703	-0.465212	0.0344114
ENSMUSG00000049988	1.21751	2.33664	1.41843	1.22793	4.18454	3.54712	2.73985	3.37752	1.04678	6.31825e-05
ENSMUSG00000049999	0.0967815	0.17685	0.145445	0.165875	0.410041	0.491066	0.187641	0.683894	1.47152	0.00438107
ENSMUSG00000050022	0.102334	0.114251	0.0799483	0.189822	0.294915	0.145034	0.266277	0.420565	1.06974	0.0126926
ENSMUSG00000050043	23.4653	23.2646	20.417	19.8882	18.5482	22.0366	17.1427	15.0868	-0.371465	0.0314241
ENSMUSG00000050052	2.32144	2.39146	2.44506	2.19651	2.35348	1.81726	1.66643	1.70292	-0.430643	0.0142117
ENSMUSG00000050122	0.0256459	0.140563	0.0901349	0.0629428	0.206371	0.221336	0.133364	0.142235	1.03993	0.0489735
ENSMUSG00000050310	1.24656	1.12649	1.18299	1.87141	2.31201	1.43625	2.38869	2.18703	0.493381	0.0141283
ENSMUSG00000050335	16.1404	27.7317	17.3176	22.157	60.335	37.5272	41.0164	48.061	1.05654	1.85848e-08
ENSMUSG00000050373	0.908772	0.948797	0.78166	0.987043	1.43541	1.13318	1.50233	1.45879	0.483897	0.0121163
ENSMUSG00000050445	0.981614	0.89713	0.51121	0.666196	2.50267	1.83351	2.62322	0.574267	1.19388	0.007064
ENSMUSG00000050549	5.48499	5.30917	5.44613	6.59238	4.39849	3.3693	4.54343	6.10154	-0.441043	0.0205744
ENSMUSG00000050721	0.898811	1.75582	1.37439	1.18079	1.94066	1.69177	1.94052	2.16384	0.45094	0.0246923
ENSMUSG00000051000	0.973485	0.942383	0.685505	0.798501	1.42849	1.31972	1.4595	0.894979	0.473807	0.0437764
ENSMUSG00000051113	0.267141	0.59289	0.381277	0.260868	1.05212	0.661127	1.07754	0.420616	0.992699	0.0279554
ENSMUSG00000051124	26.9164	23.9386	27.6975	21.5032	19.0298	21.8826	21.8552	19.4047	-0.403598	0.0141147
ENSMUSG00000051166	0.554717	0.666075	0.40736	0.772046	1.2333	0.668258	1.17619	1.02337	0.650337	0.00529256
ENSMUSG00000051223	39.9297	42.818	43.9396	46.2707	37.4813	40.4035	33.9415	39.3811	-0.310174	0.00468549
ENSMUSG00000051427	1.37196	1.47887	1.11572	2.08727	2.3057	1.80206	2.44838	2.14695	0.409104	0.0362615
ENSMUSG00000051439	289.77	296.921	463.645	291.949	211.21	152.473	146.355	275.857	-0.902988	0.000187082
ENSMUSG00000051469	4.7348	5.07007	4.85296	5.13888	4.50609	4.74039	4.25277	4.63615	-0.243835	0.0326162
ENSMUSG00000051498	0.273212	0.441616	0.2739	0.55611	0.61902	0.552676	0.653	1.44751	0.949621	0.0153954
ENSMUSG00000051682	0.540101	0.835336	0.456276	0.243251	1.3661	1.12709	0.425843	1.47422	0.950266	0.0468965
ENSMUSG00000051853	9.87335	9.98447	10.4702	10.5813	9.55105	9.86407	8.82031	9.73494	-0.226514	0.0433471
ENSMUSG00000051977	2.28918	2.23951	1.95277	3.14636	3.87973	2.31489	4.73659	3.97131	0.506618	0.0259424
ENSMUSG00000051984	0.889102	1.29964	0.653814	1.18147	1.85216	1.58814	2.64486	1.60434	0.824489	0.00146547
ENSMUSG00000052131	1.53434	0.95653	1.80025	0.811894	0.431294	1.16095	0.469891	0.508414	-1.08251	0.0308109
ENSMUSG00000052160	1.18234	1.72421	1.07098	0.980114	2.96189	2.25563	1.86268	1.78899	0.724546	0.00462437
ENSMUSG00000052270	3.50702	4.02392	3.14101	6.67229	6.50155	6.60695	7.93793	18.5521	1.07992	0.00272352
ENSMUSG00000052384	1.47119	1.37807	1.10203	1.44254	2.34485	2.04217	2.18859	2.86478	0.678309	0.000294258
ENSMUSG00000052407	0.34412	0.325992	0.153583	0.437936	0.603973	0.669538	0.817459	0.549793	0.959529	0.00199627
ENSMUSG00000052435	1.44983	1.06056	0.935085	1.19483	1.28009	3.2923	1.95097	2.9925	0.92677	0.0174228
ENSMUSG00000052512	0.756425	0.80636	0.698724	1.05642	1.05693	0.954469	1.51263	1.30128	0.420272	0.0171212
ENSMUSG00000052560	10.3136	8.03966	13.1367	8.75697	9.46029	7.1151	7.68511	8.18569	-0.446421	0.0259342
ENSMUSG00000052562	3.30188	2.58884	1.31405	2.77555	3.53055	6.52998	4.29977	3.10871	0.702673	0.0300732
ENSMUSG00000052595	2.40763	2.3134	1.56066	3.13269	4.05727	4.13245	5.51817	2.01681	0.636228	0.0342866
ENSMUSG00000052605	4.68286	7.2724	3.88921	5.60731	7.4894	10.8636	8.12636	6.55603	0.531969	0.0278249
ENSMUSG00000052609	1.83609	1.85237	1.51808	2.22005	4.15843	2.42237	3.74393	2.40877	0.655297	0.00149733
ENSMUSG00000052688	0.535356	0.550207	0.318943	0.246159	1.04621	0.854242	0.76696	0.432573	0.792203	0.0318318
ENSMUSG00000052698	0.0689882	0.118608	0.0979741	0.0798263	0.11996	0.170335	0.169586	0.145366	0.617957	0.037964
ENSMUSG00000052707	5.4476	6.30045	5.27638	8.74091	10.9277	6.88219	11.02	8.88764	0.433144	0.0184777
ENSMUSG00000052751	3.25793	3.85498	3.77874	5.19475	6.06277	4.95372	5.67858	4.97427	0.319156	0.0375514
ENSMUSG00000052783	0.223787	0.189835	0.192495	0.172504	0.471322	0.288039	0.318129	0.354331	0.750792	0.039281
ENSMUSG00000052833	10.3338	12.8738	13.9406	11.0471	10.0055	10.4375	9.99294	9.8224	-0.374785	0.0087633
ENSMUSG00000053044	2.28287	2.83609	2.155	1.42294	1.08851	1.76874	1.4872	1.78295	-0.622213	0.0494938
ENSMUSG00000053063	0.444077	0.798654	0.320443	0.408622	1.40177	1.10412	0.733288	0.803649	0.926186	0.00462262
ENSMUSG00000053070	1.83138	1.42788	1.93124	1.25825	1.2891	1.13855	1.05166	1.11696	-0.607059	0.0497
ENSMUSG00000053101	0.281614	0.397569	0.308498	0.301601	0.640928	0.470719	0.388307	1.0728	0.853308	0.0133495
ENSMUSG00000053110	8.31021	9.13115	11.1042	10.272	9.1803	7.83942	8.38766	9.65102	-0.270705	0.0305858
ENSMUSG00000053205	0.207926	0.274317	0.297441	0.454396	0.744924	0.3706	1.01745	0.410871	0.930026	0.00564736
ENSMUSG00000053318	1.10896	2.28567	1.49813	1.79271	3.12738	3.06371	2.04284	2.56617	0.589492	0.0147602
ENSMUSG00000053536	6.20649	7.28049	7.12793	8.66078	6.75623	6.78539	6.28443	6.89282	-0.244531	0.0417328
ENSMUSG00000053559	17.1168	18.5819	19.0387	18.7209	14.8387	15.3119	11.4711	17.7371	-0.424651	0.00668778
ENSMUSG00000053931	32.588	42.1397	42.545	37.4633	34.4223	33.0253	26.0697	40.0928	-0.329994	0.0342219
ENSMUSG00000053977	1.5531	2.54227	1.68657	1.31054	0.789285	1.52361	1.09812	1.32633	-0.690594	0.016823
ENSMUSG00000054051	1.2297	1.18174	1.27173	1.79918	2.43706	1.61666	2.87426	1.89242	0.565318	0.00583526
ENSMUSG00000054072	544.69	474.814	557.777	374.524	438.824	305.693	285.284	405.406	-0.583183	0.00412291
ENSMUSG00000054252	0.944668	1.00835	1.2476	1.49079	1.64258	1.95895	2.65243	3.03666	0.865439	0.000170777
ENSMUSG00000054387	5.11491	4.71331	4.14387	7.52709	9.60479	6.12056	10.8744	7.72557	0.55465	0.00903528
ENSMUSG00000054499	2.32688	2.96646	2.56769	3.31359	3.8752	3.84752	3.23567	3.766	0.28656	0.0414213
ENSMUSG00000054509	3.18434	3.47351	3.6787	4.77625	7.84457	3.08079	6.44353	6.98869	0.559809	0.0235018
ENSMUSG00000054545	0.846346	1.33252	0.704481	1.53633	2.83057	1.66346	3.48673	1.24121	0.958026	0.00477028
ENSMUSG00000054555	0.0782215	0.0649524	0.0714892	0.111831	0.0572915	0.0319938	0.0432686	0.0438841	-1.0137	0.0384813
ENSMUSG00000054733	21.6449	19.5758	19.9345	15.0903	15.746	16.813	15.1926	15.1568	-0.40565	0.0174164
ENSMUSG00000054766	40.7321	45.5358	51.0433	44.1569	37.7373	41.5664	35.6189	45.9285	-0.294062	0.0301776
ENSMUSG00000054894	4.34246	5.26672	4.29581	5.07016	6.96222	6.75787	8.21955	5.5133	0.427483	0.0130519
ENSMUSG00000055065	20.3661	20.3884	17.9014	30.1992	43.0355	25.354	47.9957	29.5115	0.59616	0.00665519
ENSMUSG00000055150	0.184252	0.182346	0.123284	0.301314	0.507678	0.507198	0.544909	0.359321	1.18084	0.000847748
ENSMUSG00000055240	0.586824	0.643235	0.59946	1.01843	1.54881	0.843726	1.74043	1.23046	0.794582	0.00194892
ENSMUSG00000055312	17.3158	15.0703	14.6517	10.4968	8.57882	14.119	11.8727	7.15051	-0.576569	0.0319359
ENSMUSG00000055436	11.0725	10.997	8.58164	17.7124	16.5642	13.8372	20.0552	18.9273	0.407125	0.0447893
ENSMUSG00000055541	0.507504	0.723182	0.489499	0.757733	1.00792	1.07364	0.784015	1.20174	0.600189	0.00604407
ENSMUSG00000055546	0.415697	0.656172	0.264309	0.664308	2.75608	0.853879	1.19659	0.647968	1.33834	0.00624065
ENSMUSG00000055805	1.31051	2.25014	1.47365	2.15325	2.41253	2.54871	2.29553	5.09464	0.664879	0.0175067
ENSMUSG00000055884	0.223313	0.342151	0.296917	0.453142	0.444946	0.459153	0.613618	0.506781	0.511996	0.0318621
ENSMUSG00000055912	21.2053	24.523	13.2433	22.7437	31.1671	39.7154	40.7842	24.9047	0.641062	0.0048961
ENSMUSG00000056054	114.457	187.149	143.138	252.857	222.732	294.097	303.908	617.281	0.961064	0.00174056
ENSMUSG00000056071	255.793	415.797	331.727	597.776	446.843	651.817	588.905	1620.27	0.974464	0.00730891
ENSMUSG00000056091	94.4951	98.3191	87.0381	63.3276	89.3465	61.0542	64.5645	54.8357	-0.476824	0.0209946
ENSMUSG00000056124	0.342714	0.445518	0.542648	0.595212	0.742427	0.5441	0.99373	1.23455	0.7349	0.0120445
ENSMUSG00000056153	1.5942	1.43196	1.61615	1.98327	1.55163	1.25486	1.3746	1.6576	-0.308858	0.0415719
ENSMUSG00000056185	0.906461	0.727171	0.842064	0.99647	1.51911	1.26268	1.83084	1.44078	0.683625	0.00293739
ENSMUSG00000056209	37.4402	33.3967	42.7373	28.704	33.5692	25.3993	30.461	31.203	-0.36323	0.0449451
ENSMUSG00000056724	0.780898	1.44818	1.25272	1.61236	2.01915	1.57351	1.94646	2.61836	0.56414	0.00787167
ENSMUSG00000056737	3.83386	5.25492	3.70725	5.15447	8.47815	6.75598	5.78603	8.89531	0.620409	0.000669844
ENSMUSG00000056851	23.3138	24.7818	27.8536	25.7217	25.3285	21.9737	22.7459	24.5671	-0.226867	0.0300801
ENSMUSG00000056978	39.3665	18.132	171.524	91.5781	19.1185	5.24968	28.1234	46.014	-1.82043	0.0335184
ENSMUSG00000057054	13.9998	15.4878	8.57773	12.6042	29.1198	18.4131	26.4568	13.0672	0.670709	0.0122151
ENSMUSG00000057074	18.0372	11.4756	18.5118	16.7641	8.81506	10.3498	8.17027	16.8132	-0.687656	0.00874693
ENSMUSG00000057113	92.9758	120.653	134.396	131.637	101.368	96.3908	104.054	121.382	-0.295394	0.0247817
ENSMUSG00000057133	0.842361	0.694573	0.608085	0.912907	1.13188	0.885663	1.37857	1.1706	0.450895	0.0150257
ENSMUSG00000057191	4.33879	4.62759	2.45753	5.74034	7.14793	5.28189	6.42488	10.935	0.677579	0.016191
ENSMUSG00000057286	0.0396718	0.0362399	0.146058	0.0778869	0.200984	0.109173	0.183342	0.391115	1.40854	0.0164697
ENSMUSG00000057342	4.0409	5.26404	3.26488	4.01717	5.3626	5.83142	6.82185	5.22613	0.374117	0.0325769
ENSMUSG00000057363	2.8398	2.38723	3.1384	2.34189	1.7144	2.15457	1.64765	2.02807	-0.629453	0.00186173
ENSMUSG00000057425	4.32295	7.9826	7.3951	6.32427	2.46837	4.78854	3.12326	2.85879	-1.06453	7.25537e-05
ENSMUSG00000057465	14422.7	12649.2	12828.1	12082.7	8450.22	12491.6	10302.2	9693.5	-0.463435	0.00812273
ENSMUSG00000057551	3.14286	3.45408	3.3461	4.93029	5.5736	4.13246	5.24588	5.18675	0.320828	0.0438757
ENSMUSG00000057561	51.5532	53.5433	63.539	64.4579	49.4371	52.6431	41.774	56.6218	-0.335019	0.0177601
ENSMUSG00000057667	1.91273	2.20152	2.58795	2.52982	2.01599	1.7554	1.60485	2.25867	-0.398933	0.0366196
ENSMUSG00000057729	0.830567	1.16107	0.584487	0.761648	1.12715	2.83791	1.62155	1.07407	0.914909	0.027561
ENSMUSG00000057963	10.8441	13.1886	10.6747	12.9507	10.1824	10.2066	7.72704	13.0358	-0.32911	0.0480069
ENSMUSG00000057969	0.0161674	0.132926	0.129792	0.142747	0.462244	0.218503	0.475607	0.497726	1.84449	0.000152224
ENSMUSG00000057982	6.72807	8.92606	6.14416	9.32518	14.3464	9.06654	12.3201	8.5932	0.399285	0.0417406
ENSMUSG00000058099	0.304041	0.321117	0.21004	0.466708	0.595079	0.798233	0.676403	1.21887	1.21754	6.00749e-05
ENSMUSG00000058126	1.18736	1.82016	2.06634	1.79527	1.08998	1.18285	1.04862	1.40711	-0.658272	0.0119841
ENSMUSG00000058173	14.6847	14.2101	13.5546	12.2657	11.1012	12.0655	11.8623	11.3997	-0.347607	0.0259537
ENSMUSG00000058216	25.3535	36.5218	32.2097	59.3956	51.5328	63.533	47.7954	75.0504	0.54312	0.0236007
ENSMUSG00000058258	12.7903	11.6036	14.7529	7.36484	2.76305	6.05391	3.90929	3.61409	-1.6286	5.89933e-08
ENSMUSG00000058446	6.52928	6.51787	7.31465	6.44698	5.93794	6.05043	5.89611	6.69147	-0.249953	0.0460772
ENSMUSG00000058454	22.0695	18.0204	19.94	15.4894	7.98887	13.7287	14.5514	11.8229	-0.778434	0.000717368
ENSMUSG00000058672	111.803	122.074	95.955	79.8544	113.632	73.0763	82.481	51.3696	-0.47593	0.0478267
ENSMUSG00000058704	3.39277	3.73663	3.55935	3.14241	2.9484	3.33483	2.81325	2.9127	-0.321305	0.027895
ENSMUSG00000058715	22.8232	31.2728	23.5804	31.0013	53.179	44.4415	45.2044	62.7749	0.816312	9.69692e-08
ENSMUSG00000058729	0.356462	0.344765	0.29492	0.453095	0.178193	0.275292	0.200146	0.362014	-0.643226	0.0391097
ENSMUSG00000058799	28.7183	29.2658	30.2633	31.5393	27.6487	28.0714	28.7573	27.5594	-0.215706	0.0201969
ENSMUSG00000058818	5.2172	5.30457	4.2604	4.74298	7.43164	5.46684	6.57968	12.1199	0.560212	0.0155474
ENSMUSG00000058921	0.358238	0.67275	0.498917	1.15105	2.52304	1.36056	2.56086	0.759031	1.33277	0.00127766
ENSMUSG00000059022	0.10747	0.0981677	0.0687175	0.211147	0.218527	0.168566	0.279871	0.277163	0.837401	0.0362651
ENSMUSG00000059089	7.07213	13.9781	9.57109	13.2317	23.9098	15.7868	16.9514	23.7711	0.771235	0.000351696
ENSMUSG00000059108	6.6102	12.4922	6.83279	12.6187	12.9151	19.3763	16.5656	46.6844	1.21485	0.00124155
ENSMUSG00000059316	8.59524	10.4376	10.1217	7.79188	6.3585	7.86732	6.6412	7.96253	-0.477664	0.0036907
ENSMUSG00000059326	3.8945	5.8206	4.45596	7.35035	8.47927	5.85802	7.10612	12.125	0.527156	0.0279079
ENSMUSG00000059434	25.3199	26.354	22.3458	32.1006	38.8472	30.5678	41.3456	36.8525	0.357724	0.00618568
ENSMUSG00000059456	1.94922	2.87694	2.35003	3.04325	3.34067	3.24016	3.25859	4.60539	0.382856	0.0222267
ENSMUSG00000059474	0.83966	0.845584	0.801123	1.19078	1.33516	1.07333	1.68581	1.12321	0.38818	0.0415574
ENSMUSG00000059498	6.96802	11.7135	7.5784	11.4422	19.803	15.9896	13.478	24.1629	0.854329	7.38523e-05
ENSMUSG00000059540	0.890777	1.16665	0.980611	1.68471	2.90989	1.11687	3.64857	2.07706	0.931001	0.00740452
ENSMUSG00000059657	3.4313	3.15349	3.20769	6.59986	9.48516	10.27	13.3459	23.2104	1.70588	6.49358e-05
ENSMUSG00000059743	48.3006	42.4211	44.073	38.9183	17.8708	38.2762	40.3364	32.6783	-0.54829	0.0290626
ENSMUSG00000059920	8.5511	8.85674	10.4073	11.9925	8.8527	7.42104	7.63402	10.2219	-0.343685	0.0201712
ENSMUSG00000059981	4.25765	4.29565	3.6286	4.57375	7.48356	4.62573	7.68646	5.29365	0.456024	0.0109379
ENSMUSG00000060044	0.0873157	0.106352	0.0438247	0.0571257	0.273142	0.218481	0.100813	0.125495	1.17733	0.0383065
ENSMUSG00000060063	3.20443	6.36613	5.57635	5.50918	7.36201	10.8514	6.87835	21.0815	1.05134	0.00253292
ENSMUSG00000060073	28.5647	30.6415	30.2311	33.4466	29.315	29.6723	28.8056	29.0948	-0.188222	0.0328523
ENSMUSG00000060216	5.42214	7.93201	5.84994	6.48815	9.94003	9.33948	11.2346	11.8997	0.606515	2.14774e-05
ENSMUSG00000060224	2.83794	3.25168	1.72163	3.35047	3.52418	6.48865	4.52278	3.11969	0.566747	0.0452944
ENSMUSG00000060227	0.966757	0.942793	0.826442	0.961863	0.52561	0.882427	0.62268	0.595712	-0.59508	0.0141705
ENSMUSG00000060244	3.51379	3.14857	3.41833	2.52219	2.60724	2.28664	1.59758	2.7319	-0.578425	0.0348041
ENSMUSG00000060470	0.451669	0.64403	0.520115	0.595049	0.847402	0.801737	0.831434	0.747091	0.434392	0.0289211
ENSMUSG00000060477	6.2399	7.24206	6.5597	8.24008	10.362	7.19411	9.63505	10.7105	0.299974	0.031842
ENSMUSG00000060560	0.266709	0.517898	0.13336	0.260709	0.860691	0.65243	0.915028	0.204383	1.06647	0.0458356
ENSMUSG00000060586	8.4371	11.1946	7.65195	7.60421	15.7529	10.9752	15.5006	12.3632	0.528807	0.00359038
ENSMUSG00000060657	3.95054	4.33285	3.70311	5.71851	5.8053	5.54146	6.78316	5.63484	0.311734	0.0300069
ENSMUSG00000060791	1.27789	3.24343	1.96146	2.4453	3.39111	3.0971	4.02894	6.24026	0.796025	0.00545716
ENSMUSG00000060807	7.71735	13.5818	16.5374	28.121	11.0607	5.67632	5.83605	14.8149	-0.923945	0.0123364
ENSMUSG00000060904	59.7759	56.5063	57.6723	54.8621	50.6667	58.3357	40.5303	42.5919	-0.368791	0.0257356
ENSMUSG00000060961	7.54527	6.02049	7.06003	5.50254	5.17755	5.35948	4.94183	6.03483	-0.415016	0.0162918
ENSMUSG00000061099	0.5848	0.534561	0.476598	1.03505	2.3094	0.963114	2.0767	0.583746	1.07515	0.025034
ENSMUSG00000061100	7.10157	4.88015	4.39292	5.96563	1.35788	1.06441	1.56232	0.929142	-2.25815	4.41844e-08
ENSMUSG00000061118	12.3571	11.4358	10.8827	10.9353	10.4134	9.82802	10.8084	8.76191	-0.309361	0.0397711
ENSMUSG00000061740	19.1187	22.3217	15.8655	22.6185	25.2189	26.1142	30.0869	23.5944	0.282288	0.0445792
ENSMUSG00000061825	2.66331	2.75831	2.55576	1.45724	0.789956	1.20315	0.304242	0.652742	-1.78311	6.41206e-06
ENSMUSG00000061882	0.604336	0.681904	0.455503	0.593782	1.11339	0.599934	0.933901	0.866175	0.459092	0.042899
ENSMUSG00000061898	1.70937	1.32139	1.77096	2.28381	2.58318	1.79187	3.74934	3.12069	0.538845	0.0327007
ENSMUSG00000061959	6.10966	7.19328	8.68909	9.15189	5.53426	4.60139	5.26139	8.72285	-0.494222	0.0227564
ENSMUSG00000062082	0.1618	0.554508	0.403939	0.473773	0.898892	1.00575	0.898809	0.643594	1.02212	0.01258
ENSMUSG00000062203	11.1315	12.0939	12.9214	11.2443	9.46948	11.2326	8.78363	9.6194	-0.394446	0.00622652
ENSMUSG00000062563	0.323895	0.443914	0.432428	0.818994	0.72182	0.568328	1.16126	1.35903	0.792345	0.0386997
ENSMUSG00000062580	3.77151	4.54079	4.48399	4.37445	4.57652	3.82254	3.4658	3.57487	-0.270712	0.0414109
ENSMUSG00000062585	0.137126	0.16107	0.196444	0.211245	0.227369	0.426754	0.253796	0.55435	0.925964	0.0401509
ENSMUSG00000062604	1.25903	1.06151	0.844118	1.55538	1.89841	1.39563	2.06904	1.59451	0.438116	0.0310155
ENSMUSG00000062646	2.19821	2.04578	1.78419	2.07043	2.95469	2.32053	3.61747	2.62022	0.380708	0.0246695
ENSMUSG00000062929	16.8213	19.6811	18.623	16.9485	16.9683	17.3385	15.9338	16.6568	-0.224713	0.048638
ENSMUSG00000062937	7.67665	7.55167	8.03453	6.58111	8.1592	6.02892	5.81084	5.54546	-0.348609	0.0456324
ENSMUSG00000062980	5.23534	3.97258	4.61836	4.47936	3.72806	4.24902	3.34012	3.86603	-0.395637	0.0207209
ENSMUSG00000063193	0.300766	0.224845	0.164258	0.428173	0.633667	0.740249	0.682167	0.973682	1.31786	0.000611154
ENSMUSG00000063200	18.4892	20.6454	19.1759	21.7356	17.538	19.7123	17.9945	16.5111	-0.267638	0.0217057
ENSMUSG00000063229	524.686	578.343	566.582	539.654	423.443	454.803	376.466	427.609	-0.51075	6.32673e-06
ENSMUSG00000063235	11.8813	14.6669	11.1574	14.6389	20.2309	15.4558	18.9668	14.7742	0.293702	0.0367886
ENSMUSG00000063253	3.92126	4.04671	4.68001	4.18352	3.37235	4.07672	3.12257	3.46333	-0.376195	0.0212297
ENSMUSG00000063412	14.1388	13.4718	12.9849	9.92339	11.1692	9.93157	6.44408	7.57196	-0.629187	0.00902029
ENSMUSG00000063446	0.0940093	0.114497	0.136423	0.133376	0.29901	0.141055	0.317246	0.154578	0.814857	0.0481725
ENSMUSG00000063480	15.4629	17.5672	19.0594	18.1237	16.5058	14.6844	13.4207	16.1751	-0.326941	0.00627754
ENSMUSG00000063558	3.1208	2.68387	2.03562	3.18601	5.1499	4.714	4.22059	3.42131	0.549494	0.0052501
ENSMUSG00000063694	35.7704	36.5946	38.0955	37.2857	38.8114	29.0074	33.7936	34.9776	-0.238058	0.0311238
ENSMUSG00000063800	2.49515	3.40578	2.85421	3.84386	2.29496	3.0164	2.18582	2.78795	-0.397884	0.0272087
ENSMUSG00000063801	3.95163	4.69862	4.11111	4.37533	4.39027	3.94772	3.14395	3.27334	-0.329407	0.0300753
ENSMUSG00000063882	179.18	189.327	181.392	197.986	158.579	189.569	161.814	174.063	-0.237065	0.0306128
ENSMUSG00000063888	27.0994	27.7612	29.889	25.2931	27.0519	25.4571	22.3232	22.2486	-0.302255	0.0275916
ENSMUSG00000064147	0.212873	0.333367	0.305226	0.492354	0.394057	0.570751	0.631794	2.24744	1.39	0.00597468
ENSMUSG00000064354	1506.62	1250.6	1429.23	1612.66	1064.75	956.696	1332.7	1519.27	-0.353361	0.0496231
ENSMUSG00000065947	1017.82	774.227	705.903	566.799	558.098	612.498	524.167	463.701	-0.500219	0.0126912
ENSMUSG00000065954	2.91946	2.80453	3.59978	2.65355	2.32662	2.54275	2.79048	2.43121	-0.373094	0.0226494
ENSMUSG00000066232	5.70174	6.78629	7.13189	7.32314	6.10379	6.08016	5.36053	5.68524	-0.329152	0.0041665
ENSMUSG00000066324	5.28802	5.45819	6.15365	4.98677	4.27088	4.59712	3.6566	4.55199	-0.480802	0.00169579
ENSMUSG00000066361	6.48022	3.82389	7.5118	3.54454	2.76691	3.09541	2.3776	2.54018	-1.12118	0.000186082
ENSMUSG00000066363	125.696	101.541	201.863	143.742	77.1742	56.3123	49.9635	153.328	-0.903639	0.00695045
ENSMUSG00000066406	1.3125	1.52835	1.5162	1.5555	2.34532	1.49012	1.96863	2.25077	0.317316	0.0292815
ENSMUSG00000066441	16.452	13.4905	17.0127	11.0054	6.34317	11.9534	11.2197	11.5134	-0.626287	0.0132448
ENSMUSG00000066682	0.382556	0.54387	0.63645	1.1197	0.906413	1.56977	1.52415	3.43182	1.35499	0.00273631
ENSMUSG00000066829	1.4449	1.33127	1.05075	1.32077	1.78206	1.81341	2.4079	1.45855	0.41926	0.044116
ENSMUSG00000067235	317.928	303.248	288.992	243.604	278.824	225.685	273.593	229.517	-0.32603	0.0304807
ENSMUSG00000067336	1.60357	1.7674	1.90902	1.86242	1.58487	1.54669	1.52949	1.66338	-0.296496	0.00801463
ENSMUSG00000067629	0.230446	0.250598	0.187399	0.474198	0.726339	0.321096	0.847268	0.487114	0.945311	0.0106116
ENSMUSG00000067995	13.8738	16.6941	14.6283	14.8718	15.1182	11.0192	11.1932	15.4559	-0.307296	0.0444139
ENSMUSG00000068551	1.55228	1.95199	1.59369	1.88032	2.69105	2.4963	3.15679	1.86556	0.441814	0.0242008
ENSMUSG00000068606	84.025	89.3307	83.5519	107.96	66.3261	36.5545	48.2123	95.3451	-0.692478	0.00473739
ENSMUSG00000068747	0.691391	0.777993	0.654395	0.580726	1.14744	1.18015	1.10451	1.06281	0.61565	0.000931688
ENSMUSG00000068749	75.6617	84.7825	80.0269	77.2215	77.0345	69.9337	58.6456	67.2327	-0.332455	0.00504618
ENSMUSG00000068877	0.89949	1.31518	0.647316	1.26543	1.60061	7.50437	2.89695	4.54081	1.92017	1.09465e-05
ENSMUSG00000068917	4.69925	5.41902	5.12491	8.41213	9.30767	5.74854	10.8767	10.7922	0.517199	0.0199911
ENSMUSG00000069255	3.61711	3.27677	3.08597	3.38664	2.73418	3.02091	2.12672	3.28589	-0.383153	0.0340306
ENSMUSG00000069272	0.61573	0.845647	0.300609	1.9079	1.33632	2.12228	2.73752	3.48038	1.30669	0.0202591
ENSMUSG00000069305	0.721394	4.97072	4.40043	5.27927	8.10911	5.69769	4.51172	30.2356	1.57912	0.0152698
ENSMUSG00000069516	22.2086	27.1562	12.3366	15.0031	55.6059	38.8561	29.8797	36.6811	0.954784	0.000355182
ENSMUSG00000069792	24.447	45.7098	25.5483	34.5849	88.5298	71.3895	59.1898	72.3546	1.08397	3.12961e-08
ENSMUSG00000069805	766.542	713.045	787.943	558.3	469.832	516.129	389.675	372.514	-0.814954	1.62494e-05
ENSMUSG00000069874	98.3449	118.065	106.743	116.984	95.9635	92.2802	76.6767	104.623	-0.368311	0.0017569
ENSMUSG00000070003	1.22714	1.62459	1.15397	1.02996	2.61304	2.07103	2.4159	1.78468	0.704564	0.00179208
ENSMUSG00000070047	2.03151	1.99054	2.36466	2.58396	2.25942	1.65511	2.00456	2.10252	-0.286849	0.0364614
ENSMUSG00000070348	2.90504	2.71385	4.23259	1.35245	1.65697	2.5017	1.2637	1.77846	-0.766489	0.027913
ENSMUSG00000070390	0.0484145	0.154789	0.0729352	0.0356526	0.292236	0.163486	0.136424	0.179041	1.17825	0.0271396
ENSMUSG00000070493	141.358	144.613	136.788	147.425	115.004	140.554	123.979	117.337	-0.311929	0.0109313
ENSMUSG00000070604	0.191162	0.157177	0.11503	0.224903	0.563279	0.215387	0.544991	0.258749	1.0825	0.020139
ENSMUSG00000070704	31.7916	41.0501	28.2619	53.8753	54.0247	67.6839	46.7657	56.8959	0.444394	0.0262871
ENSMUSG00000070709	0.4137	0.387109	0.243309	0.446018	0.631887	0.507156	0.718113	0.547558	0.571764	0.0228179
ENSMUSG00000070811	44.0049	7.97827	67.807	37.1351	7.58314	3.0592	10.9139	15.6839	-2.21837	0.00246746
ENSMUSG00000070934	14.4303	18.8436	19.3767	15.4376	13.2153	18.2331	8.66435	13.2855	-0.457315	0.0499067
ENSMUSG00000071072	77.3108	85.3073	94.5412	97.9665	87.8715	82.0159	68.9728	80.8071	-0.266142	0.0284074
ENSMUSG00000071203	0.620787	0.850648	0.534112	1.08784	1.37383	1.14285	1.40774	2.00284	0.816661	0.00119609
ENSMUSG00000071562	0	0.417569	0	0.144999	1.18824	2.91026	2.21404	1.9909	3.77081	2.42045e-05
ENSMUSG00000071647	3.67701	4.01723	2.54724	4.40423	5.72049	4.85472	6.27195	5.87755	0.516549	0.00259837
ENSMUSG00000071654	21.1463	30.7822	23.5648	26.5744	27.3309	38.5697	35.6015	38.9906	0.365864	0.0310168
ENSMUSG00000071660	7.36172	8.26388	8.04994	9.63534	7.55165	6.5891	7.11945	8.93717	-0.263254	0.0372686
ENSMUSG00000071714	0.798698	0.953002	0.686973	0.863479	2.51942	1.24836	1.62175	1.46522	0.930066	0.000203402
ENSMUSG00000071715	1.92764	3.07358	1.92475	2.60172	4.55655	3.58491	3.53918	8.23116	0.939637	0.00140664
ENSMUSG00000071856	0.697275	1.0396	0.407355	0.761263	1.52441	1.11845	1.69524	1.18394	0.810813	0.0012303
ENSMUSG00000072568	2.72368	2.86538	4.27747	3.96642	1.39649	1.99564	1.96896	3.61132	-0.750727	0.00743414
ENSMUSG00000072596	0.746244	1.50307	1.31278	0.854595	4.66886	1.48511	2.78109	1.42246	1.13656	0.0302843
ENSMUSG00000072664	4.66638	1.04534	3.85618	0.942346	0.804578	1.26838	0.672465	0.849684	-1.70636	0.00102518
ENSMUSG00000072774	0.506421	0.701415	0.393425	0.544875	0.963293	0.907687	0.692527	0.804637	0.537915	0.0373287
ENSMUSG00000073412	10.9011	12.167	10.5387	16.9994	22.887	26.5592	17.8254	36.3625	0.949541	0.000587157
ENSMUSG00000073421	7.41437	9.64576	7.44896	8.94023	13.738	11.1583	14.5922	15.1458	0.589348	9.91749e-06
ENSMUSG00000073423	1.6171	1.1565	1.30029	1.13357	1.93958	1.74683	1.98821	2.75734	0.557852	0.0308792
ENSMUSG00000073555	55.1152	58.8941	61.5108	63.0418	51.1547	50.3234	34.4618	59.6773	-0.404784	0.0168523
ENSMUSG00000073565	11.1938	9.63183	11.6564	9.93666	7.14015	10.5026	8.19489	7.09392	-0.482295	0.0134943
ENSMUSG00000073676	105.828	138.247	118.724	134.136	108.373	121.817	85.4139	90.7145	-0.393629	0.00849957
ENSMUSG00000074088	3.93225	4.86143	4.53185	4.75631	3.66802	3.74749	4.10608	4.6215	-0.284844	0.0323061
ENSMUSG00000074115	10904	9695.73	9832.41	9918.13	6706.56	10269.4	7756.05	7410.26	-0.443552	0.0129547
ENSMUSG00000074165	1.10724	1.46836	0.985329	1.83895	2.36068	1.62288	2.31577	1.69264	0.456507	0.0420229
ENSMUSG00000074342	0.390335	0.585932	0.362866	1.00955	1.21761	0.817801	1.27094	1.64314	0.957548	0.00655459
ENSMUSG00000074472	0.157106	0.239243	0.0786692	0.281971	0.490254	0.275637	0.586042	0.418116	1.10684	0.0202318
ENSMUSG00000074519	1.07358	0.875989	0.651187	0.936005	2.76187	1.73281	1.86977	1.59638	1.05516	0.00032928
ENSMUSG00000074607	0.301265	0.275248	0.371559	0.227012	0.0826991	0.121922	0.159835	0.199408	-1.21086	0.0144351
ENSMUSG00000074646	0.108021	0.140972	0.139391	0.12113	0.234428	0.162195	0.307207	0.304104	0.84507	0.0498671
ENSMUSG00000074657	0.119657	0.109301	0.0764927	0.138885	0.340549	0.0979356	0.368054	0.174372	1.01405	0.0346681
ENSMUSG00000074733	2.97456	2.58759	2.31402	3.29267	4.58384	3.08021	6.02088	3.53153	0.497295	0.0213214
ENSMUSG00000074768	53.8003	82.0116	25.2669	52.4591	92.7242	206.444	195.563	55.1865	1.27428	0.0118758
ENSMUSG00000074781	10.2402	11.4415	11.8046	10.6913	10.6088	10.5546	8.11767	10.3588	-0.275406	0.0495459
ENSMUSG00000075470	2.90047	2.77515	3.83459	2.90456	2.92218	2.85587	2.41617	2.34629	-0.356474	0.0485685
ENSMUSG00000075552	1.08086	0.512187	1.07945	0.625222	0.0711743	0.784168	0.273755	0.0980012	-1.49123	0.0243203
ENSMUSG00000075590	23.8306	23.1827	20.1138	33.5252	49.4433	34.9768	51.9298	39.4099	0.687954	0.000109472
ENSMUSG00000075702	1.17257	1.60789	0.933358	1.71022	1.86895	2.1259	2.83006	2.78577	0.712847	0.0153721
ENSMUSG00000078234	0.359106	0.434408	0.331574	0.591135	0.729417	1.13576	0.935207	0.514764	0.861102	0.00397041
ENSMUSG00000078485	0.472236	0.829528	0.684465	1.27592	1.21081	0.97408	1.63241	2.18463	0.768096	0.0106708
ENSMUSG00000078490	0.196712	0.304071	0.114082	0.304868	0.1219	0.0226948	0.0920505	0.121382	-1.51144	0.00133182
ENSMUSG00000078622	14.4944	14.4025	14.9637	12.983	13.196	13.6511	12.2797	12.1369	-0.271945	0.0385281
ENSMUSG00000078671	1.36972	1.53757	1.57207	1.83005	2.94489	1.75187	2.35625	2.69847	0.501298	0.00213413
ENSMUSG00000078672	18.1327	27.7123	8.26695	25.9426	86.8649	35.8694	41.5581	48.098	1.313	0.00012998
ENSMUSG00000078674	18.0812	28.3028	11.2324	11.677	13.9331	10.8888	3.46105	8.43477	-1.02052	0.00929427
ENSMUSG00000078688	1.32574	3.15148	1.25124	0.321758	0.175809	0.852219	0.391454	0.483639	-1.75131	0.00742686
ENSMUSG00000078763	4.67164	7.75942	4.75064	6.48282	10.9701	10.6341	10.5717	21.3075	1.06314	4.16772e-05
ENSMUSG00000078771	0.817142	1.36359	0.923357	1.00667	1.61228	1.52474	1.3393	1.91563	0.513606	0.0494796
ENSMUSG00000078812	144.865	156.353	159.757	136.565	139.017	132.329	122.026	130.324	-0.310751	0.00735238
ENSMUSG00000078853	356.83	398.371	332.451	402.022	346.061	266.622	244.672	387.692	-0.377143	0.0139756
ENSMUSG00000078941	7.60954	7.87837	10.252	8.74743	5.85241	6.89924	5.82003	8.41707	-0.475869	0.00859967
ENSMUSG00000078942	0.200637	0.244365	0.167951	0.218932	0.358908	0.225805	0.444774	0.508511	0.742847	0.0248251
ENSMUSG00000078970	4.85986	4.67769	4.76375	4.71978	4.44264	4.16949	4.1425	3.37739	-0.347986	0.0319749
ENSMUSG00000079012	1458.56	1160.56	1680.05	1269.09	840.357	1049.27	730.986	844.378	-0.806679	2.77723e-05
ENSMUSG00000079014	28.0614	19.5189	27.4909	18.5612	23.8489	17.3049	16.4587	14.0752	-0.520531	0.0260066
ENSMUSG00000079017	40.6717	76.0953	42.9444	79.7397	85.643	108.058	72.8623	97.147	0.537347	0.0138728
ENSMUSG00000079104	9.11112	9.54328	11.8809	10.316	9.00145	8.61976	6.6208	7.57814	-0.473117	0.00589519
ENSMUSG00000079484	3.2688	2.5167	2.0292	2.93087	4.50261	3.96219	5.04404	3.93671	0.580158	0.00412424
ENSMUSG00000079487	2.02689	2.21095	1.63123	2.53236	3.55637	2.325	3.90312	2.79122	0.461474	0.0155895
ENSMUSG00000079523	161.733	438.257	330.296	520.827	459.688	504.684	529.936	853.535	0.608294	0.0393169
ENSMUSG00000079547	2.62961	3.09695	1.96549	2.80747	5.47233	4.15914	5.11682	3.58067	0.697494	0.00169551
ENSMUSG00000079555	2.11953	2.98759	2.44907	2.67117	2.16243	1.65299	2.14385	2.73157	-0.364772	0.0443558
ENSMUSG00000079597	0.134924	0.205527	0.134615	1.00869	1.15825	1.11898	1.8791	4.28864	2.41474	0.000149804
ENSMUSG00000080316	0.946479	0.884216	0.583459	1.4155	1.91452	0.790791	2.34224	1.75068	0.703139	0.030438
ENSMUSG00000082361	0.822484	1.221	1.4441	1.69747	0.872473	0.874982	0.81501	1.03368	-0.641482	0.00679336
ENSMUSG00000084128	15.524	17.1068	11.9129	18.346	23.8807	18.818	28.0768	18.2718	0.385587	0.0306714
ENSMUSG00000085795	1.25497	1.52879	1.32743	1.75294	2.07332	2.02619	1.82323	2.91388	0.466624	0.0256224
ENSMUSG00000087385	1.65507	1.30004	1.39501	1.70453	2.53551	1.74734	3.11987	2.24534	0.549675	0.0206703
ENSMUSG00000089736	0.489796	0.571841	0.463172	0.82562	1.69787	0.695749	1.84951	0.668299	0.95362	0.016517
ENSMUSG00000089774	0.481937	0.534528	0.567587	0.68351	0.548551	0.423324	0.34116	0.424904	-0.499092	0.0177598
ENSMUSG00000089857	0.264115	0.603256	0.330909	0.258788	0.687421	0.595419	0.607571	0.676582	0.694667	0.0440134
ENSMUSG00000089929	2.86349	3.646	3.05675	3.10488	9.78657	5.50723	4.89955	8.35666	1.05601	0.000309344
ENSMUSG00000089943	2.08416	1.90461	2.93799	1.63577	1.15866	1.06508	0.382305	1.36763	-1.24744	0.000716825
ENSMUSG00000090553	23.4347	27.8823	29.5451	30.8668	25.4405	23.2998	26.0805	26.4029	-0.253228	0.0282986
ENSMUSG00000090935	8.67542	9.40264	8.21343	8.67014	7.14985	8.85089	6.60242	7.1706	-0.345756	0.019922
ENSMUSG00000091144	5.18893	7.88053	6.02125	9.2305	9.58426	6.61924	13.0703	12.4506	0.446005	0.0474338
ENSMUSG00000091705	0.225816	0.309546	0.188025	0.404318	0.93728	0.396838	0.483156	0.829725	1.09717	0.0199817
ENSMUSG00000091803	3.73631	3.31817	3.85045	3.06856	3.07412	2.96407	2.88267	2.20791	-0.445839	0.0188677
ENSMUSG00000093674	533.563	627.424	537.663	599.164	376.174	604.975	455.687	478.913	-0.364011	0.0269684
ENSMUSG00000093904	7.40497	10.2978	9.9718	10.2114	8.16206	8.25079	6.34038	7.41581	-0.43873	0.00279719
ENSMUSG00000093930	139.593	106.796	153.397	112.505	49.1774	63.004	132.961	70.1413	-0.834939	0.00407279
ENSMUSG00000094410	0.274158	0.500834	0.45437	0.852056	1.5852	0.505637	1.47472	0.841313	0.972294	0.0087842
ENSMUSG00000094806	122.01	142.363	93.675	113.92	184.916	176.464	145.806	138.551	0.341568	0.0375188
ENSMUSG00000095026	0.715902	1.0184	0.472906	0.462058	3.15579	1.0849	1.66666	0.771272	1.2144	0.0205648
ENSMUSG00000095609	0.10158	0.340262	0.186853	0.298913	0.393226	0.317826	0.409992	0.833765	0.942318	0.02943
ENSMUSG00000096188	2.02859	1.96937	1.96936	2.13718	1.92015	1.52174	1.63331	1.42631	-0.436065	0.00311339
ENSMUSG00000096688	61.2984	88.2492	40.3577	42.1524	38.4764	32.6485	9.03526	21.3645	-1.29776	0.000608614
ENSMUSG00000097392	1.51554	1.49552	1.49651	2.82651	4.3066	2.15609	3.494	2.44697	0.642655	0.0132612
ENSMUSG00000098112	1.84094	2.46895	1.63435	2.2366	3.17443	3.3953	3.03623	4.11768	0.627718	0.00114104
ENSMUSG00000098134	9.72993	9.47697	12.0105	10.8101	7.36928	8.84588	7.30624	8.58963	-0.500693	0.00355851
ENSMUSG00000098678	0.406714	0.405464	0.147794	0.361147	0.690693	0.668264	0.854671	0.407633	0.891203	0.0451469
ENSMUSG00000099041	0.201735	0.184299	0.128769	0.161851	0.360322	0.330581	0.697408	0.338571	1.23472	0.00388853
ENSMUSG00000101892	6.33255	6.8334	7.06106	7.40357	6.36652	6.66994	5.54384	6.21648	-0.268625	0.0490252
ENSMUSG00000102018	0.329947	0.129195	0.141689	0.138508	0.31536	0.460568	0.589121	0.405547	1.13958	0.0165946
ENSMUSG00000102037	0.992639	1.36263	0.974941	0.952206	4.44368	1.98715	1.8315	3.56971	1.34358	0.00215997
ENSMUSG00000107283	13.642	16.6489	17.3174	11.8644	12.4963	13.1061	9.52514	11.1957	-0.479512	0.00953227
ENSMUSG00000109378	0.317991	0.558723	0.612635	0.598877	1.13447	0.680351	1.11697	1.20235	0.857443	0.00476838
ENSMUSG00000109511	7.08344	7.5211	8.15642	7.83599	5.86386	5.51703	5.87525	7.76863	-0.416792	0.00475058
ENSMUSG00000110206	0.68501	1.36208	0.686854	1.5009	1.74463	1.45305	1.96582	2.05716	0.661085	0.012292
ENSMUSG00000110353	2.37197	3.94574	2.12884	1.94189	9.43186	5.15223	7.3529	4.86864	1.25312	1.34958e-05
ENSMUSG00000112023	3.23218	5.19609	3.04645	6.954	9.7145	7.08766	8.45961	16.416	1.07011	0.000213402
ENSMUSG00000112129	13.4357	15.2526	6.85586	11.8847	15.7212	25.7409	22.4849	15.7226	0.642246	0.0156957
ENSMUSG00000112148	1.64782	2.84933	1.24055	2.67103	3.90537	3.42378	3.55424	8.26465	1.07485	0.000778727
ENSMUSG00000115338	61.2072	71.8591	69.282	92.8488	46.6478	59.0718	48.7165	69.9037	-0.505062	0.00281652
ENSMUSG00000116895	0.395052	0.361091	0.295351	0.529198	1.57725	0.782346	1.00832	0.422124	1.1641	0.01624
ENSMUSG00000117310	0.131423	0.205825	0.527252	0.257719	0.100592	0.0987137	0.0162227	0.184836	-1.64985	0.0100107
ENSMUSG00000117621	35.6447	50.2033	44.8592	43.5269	30.9649	44.3357	21.9947	24.2478	-0.603418	0.00676773
